# Supplementary material for: Tandem Mass Tag-Based Quantitative Proteomic Analysis of Chicken Bursa of Fabricius Infected With Reticuloendotheliosis Virus
Source: Front Vet Sci. 2021 May 25;8:666512. doi: 10.3389/fvets.2021.666512 (PMC8186552; doi:10.3389/fvets.2021.666512)
Supplement: Supplementary file 6 [file Table_1.XLSX]

## Sheet: I7vsC
Protein accession	Protein description	Gene name	I1/I0 Ratio	I1/I0 P value	Regulated Type	MW [kDa]	I0_1	I1_1	I2_1	I3_1	I4_1	I0_2	I1_2	I2_2	I3_2	I4_2	I0_3	I1_3	I2_3	I3_3	I4_3	Subcellular localization	KEGG KO No.	KEGG Gene	KEGG pathway	Biological Process	Cellular Component	Molecular Function	Pfam ID	Domain description	KOG category	KOG NO.	KOG description
P21611	Beta-2-microglobulin OS=Gallus gallus OX=9031 GN=B2M PE=1 SV=3	B2M	1.359	0.00320246	Up	13.042	0.654	0.996	1.162	1.235	0.968	0.735	0.887	1.012	1.136	1.21	0.677	0.924	1.2	1.122	1.119	extracellular	K08055	B2M; beta-2-microglobulin	map04612 Antigen processing and presentation; map05163 Human cytomegalovirus infection; map05166 Human T-cell leukemia virus 1 infection; map05168 Herpes simplex virus 1 infection; map05169 Epstein-Barr virus infection; map05170 Human immunodeficiency virus 1 infection	GO:0000041 transition metal ion transport; GO:0001775 cell activation; GO:0001817 regulation of cytokine production; GO:0001819 positive regulation of cytokine production; GO:0001910 regulation of leukocyte mediated cytotoxicity; GO:0001912 positive regulation of leukocyte mediated cytotoxicity; GO:0001914 regulation of T cell mediated cytotoxicity; GO:0001916 positive regulation of T cell mediat…	GO:0000139 Golgi membrane; GO:0005576 extracellular region; GO:0005615 extracellular space; GO:0005622 intracellular; GO:0005623 cell; GO:0005737 cytoplasm; GO:0005768 endosome; GO:0005769 early endosome; GO:0005783 endoplasmic reticulum; GO:0005788 endoplasmic reticulum lumen; GO:0005794 Golgi apparatus; GO:0005798 Golgi-associated vesicle; GO:0005829 cytosol; GO:0005886 plasma membrane; GO:0009…	GO:0005488 binding; GO:0005515 protein binding; GO:0042802 identical protein binding;	PF07654	Immunoglobulin C1-set domain
P02789	Ovotransferrin OS=Gallus gallus OX=9031 PE=1 SV=2	--	0.524	0.0162546	Down	77.776	2.312	0.794	0.708	0.638	0.678	1.583	1.048	0.816	0.803	0.714	1.513	0.992	0.877	0.846	0.832	extracellular	K14736	TF; transferrin	map04066 HIF-1 signaling pathway; map04216 Ferroptosis; map04978 Mineral absorption	GO:0000041 transition metal ion transport; GO:0000165 MAPK cascade; GO:0000187 activation of MAPK activity; GO:0001501 skeletal system development; GO:0001775 cell activation; GO:0001817 regulation of cytokine production; GO:0001818 negative regulation of cytokine production; GO:0001906 cell killing; GO:0001932 regulation of protein phosphorylation; GO:0001934 positive regulation of protein phosp…	GO:0005576 extracellular region; GO:0005604 basement membrane; GO:0005615 extracellular space; GO:0005622 intracellular; GO:0005623 cell; GO:0005634 nucleus; GO:0005737 cytoplasm; GO:0005768 endosome; GO:0005769 early endosome; GO:0005770 late endosome; GO:0005783 endoplasmic reticulum; GO:0005788 endoplasmic reticulum lumen; GO:0005886 plasma membrane; GO:0005905 clathrin-coated pit; GO:0009897 …	GO:0001530 lipopolysaccharide binding; GO:0003824 catalytic activity; GO:0004175 endopeptidase activity; GO:0004252 serine-type endopeptidase activity; GO:0004857 enzyme inhibitor activity; GO:0004866 endopeptidase inhibitor activity; GO:0004869 cysteine-type endopeptidase inhibitor activity; GO:0005102 signaling receptor binding; GO:0005488 binding; GO:0005506 iron ion binding; GO:0005515 protei…	PF00405	Transferrin
A5HNF6	Myeloid differentiation primary response protein MyD88 OS=Gallus gallus OX=9031 GN=MYD88 PE=1 SV=1	MYD88	0.538	0.000820783	Down	33.781	1.504	0.862	0.876	0.778	1.06	1.586	0.716	0.859	0.836	1.047	1.386	0.828	0.965	0.91	0.963	extracellular	K04729	MYD88; myeloid differentiation primary response protein MyD88	map04010 MAPK signaling pathway; map04064 NF-kappa B signaling pathway; map04620 Toll-like receptor signaling pathway; map04621 NOD-like receptor signaling pathway; map04624 Toll and Imd signaling pathway; map05130 Pathogenic Escherichia coli infection; map05131 Shigellosis; map05132 Salmonella infection; map05133 Pertussis; map05134 Legionellosis; map05135 Yersinia infection; map05140 Leishmania…	GO:0000165 MAPK cascade; GO:0001775 cell activation; GO:0001816 cytokine production; GO:0001817 regulation of cytokine production; GO:0001819 positive regulation of cytokine production; GO:0001885 endothelial cell development; GO:0001932 regulation of protein phosphorylation; GO:0001934 positive regulation of protein phosphorylation; GO:0002064 epithelial cell development; GO:0002218 activation o…	GO:0005622 intracellular; GO:0005623 cell; GO:0005634 nucleus; GO:0005737 cytoplasm; GO:0005768 endosome; GO:0005829 cytosol; GO:0005886 plasma membrane; GO:0010008 endosome membrane; GO:0012505 endomembrane system; GO:0014069 postsynaptic density; GO:0016020 membrane; GO:0031090 organelle membrane; GO:0031410 cytoplasmic vesicle; GO:0031982 vesicle; GO:0032279 asymmetric synapse; GO:0032991 prot…	GO:0005102 signaling receptor binding; GO:0005121 Toll binding; GO:0005123 death receptor binding; GO:0005126 cytokine receptor binding; GO:0005149 interleukin-1 receptor binding; GO:0005488 binding; GO:0005515 protein binding; GO:0005543 phospholipid binding; GO:0005546 phosphatidylinositol-4,5-bisphosphate binding; GO:0008289 lipid binding; GO:0019904 protein domain specific binding; GO:0032813…	PF00531; PF13676	Death domain; TIR domain
P20111	Alpha-actinin-2 OS=Gallus gallus OX=9031 GN=ACTN2 PE=2 SV=1	ACTN2	0.101	0.0112461	Down	104.27	4.044	0.289	0.273	0.242	0.24						3.278	0.452	0.438	0.47	0.391	cytoplasm	K21073	ACTN2_3; actinin alpha 2/3	map05412 Arrhythmogenic right ventricular cardiomyopathy (ARVC)	GO:0000165 MAPK cascade; GO:0002576 platelet degranulation; GO:0003008 system process; GO:0003012 muscle system process; GO:0006464 cellular protein modification process; GO:0006468 protein phosphorylation; GO:0006793 phosphorus metabolic process; GO:0006796 phosphate-containing compound metabolic process; GO:0006807 nitrogen compound metabolic process; GO:0006810 transport; GO:0006887 exocytosis…	GO:0005576 extracellular region; GO:0005622 intracellular; GO:0005623 cell; GO:0005737 cytoplasm; GO:0005829 cytosol; GO:0005856 cytoskeleton; GO:0005865 striated muscle thin filament; GO:0005884 actin filament; GO:0005912 adherens junction; GO:0005925 focal adhesion; GO:0012505 endomembrane system; GO:0015629 actin cytoskeleton; GO:0030016 myofibril; GO:0030017 sarcomere; GO:0030018 Z disc; GO:0…	GO:0003712 transcription coregulator activity; GO:0003713 transcription coactivator activity; GO:0003779 actin binding; GO:0005085 guanyl-nucleotide exchange factor activity; GO:0005088 Ras guanyl-nucleotide exchange factor activity; GO:0005102 signaling receptor binding; GO:0005178 integrin binding; GO:0005198 structural molecule activity; GO:0005488 binding; GO:0005515 protein binding; GO:00055…	PF00307; PF00435; PF08726	Calponin homology (CH) domain; Spectrin repeat; Ca2+ insensitive EF hand	Z	KOG0035	Ca2+-binding actin-bundling protein (actinin), alpha chain (EF-Hand protein superfamily)
Q5ZIK9	Coatomer subunit epsilon OS=Gallus gallus OX=9031 GN=COPE PE=2 SV=1	COPE	0.374	0.000134368	Down	34.369	1.908	0.764	0.802	0.762	0.813	1.792	0.722	0.762	0.849	0.92	1.913	0.615	0.88	0.822	0.849	cytoplasm	K17268	COPE; coatomer subunit epsilon		GO:0006810 transport; GO:0006888 endoplasmic reticulum to Golgi vesicle-mediated transport; GO:0006890 retrograde vesicle-mediated transport, Golgi to endoplasmic reticulum; GO:0006891 intra-Golgi vesicle-mediated transport; GO:0016192 vesicle-mediated transport; GO:0046907 intracellular transport; GO:0048193 Golgi vesicle transport; GO:0051179 localization; GO:0051234 establishment of localizati…	GO:0000139 Golgi membrane; GO:0005622 intracellular; GO:0005623 cell; GO:0005634 nucleus; GO:0005654 nucleoplasm; GO:0005737 cytoplasm; GO:0005783 endoplasmic reticulum; GO:0005789 endoplasmic reticulum membrane; GO:0005794 Golgi apparatus; GO:0005798 Golgi-associated vesicle; GO:0005829 cytosol; GO:0012505 endomembrane system; GO:0012506 vesicle membrane; GO:0016020 membrane; GO:0030117 membrane…				U	KOG3081	Vesicle coat complex COPI, epsilon subunit
Q05744	Cathepsin D OS=Gallus gallus OX=9031 GN=CTSD PE=1 SV=1	CTSD	1.586	0.00218572	Up	43.298	0.587	0.999	1.205	1.169	1.077	0.59	0.948	0.93	1.336	1.166	0.706	1.039	0.932	1.128	1.23	endoplasmic reticulum	K01379	CTSD; cathepsin D [EC:3.4.23.5]	map04071 Sphingolipid signaling pathway; map04140 Autophagy - animal; map04142 Lysosome; map04210 Apoptosis; map04915 Estrogen signaling pathway; map05152 Tuberculosis	GO:0000045 autophagosome assembly; GO:0001775 cell activation; GO:0002252 immune effector process; GO:0002263 cell activation involved in immune response; GO:0002274 myeloid leukocyte activation; GO:0002275 myeloid cell activation involved in immune response; GO:0002283 neutrophil activation involved in immune response; GO:0002366 leukocyte activation involved in immune response; GO:0002376 immun…	GO:0000323 lytic vacuole; GO:0005576 extracellular region; GO:0005615 extracellular space; GO:0005622 intracellular; GO:0005623 cell; GO:0005737 cytoplasm; GO:0005764 lysosome; GO:0005773 vacuole; GO:0005775 vacuolar lumen; GO:0012505 endomembrane system; GO:0016020 membrane; GO:0030141 secretory granule; GO:0031410 cytoplasmic vesicle; GO:0031974 membrane-enclosed lumen; GO:0031982 vesicle; GO:0…	GO:0003824 catalytic activity; GO:0004175 endopeptidase activity; GO:0004190 aspartic-type endopeptidase activity; GO:0004197 cysteine-type endopeptidase activity; GO:0004252 serine-type endopeptidase activity; GO:0005488 binding; GO:0008233 peptidase activity; GO:0008234 cysteine-type peptidase activity; GO:0008236 serine-type peptidase activity; GO:0016787 hydrolase activity; GO:0017171 serine …			O	KOG1339	Aspartyl protease
P68139	Actin, alpha skeletal muscle OS=Gallus gallus OX=9031 GN=ACTA1 PE=1 SV=1	ACTA1	0.415	0.0398499	Down	42.051	2.593	0.577	0.632	0.674	0.643	1.134	0.908	0.907	1.165	0.942	1.47	0.674	0.996	1.116	0.762	cytoskeleton	K10354	ACTA1; actin, alpha skeletal muscle		GO:0003008 system process; GO:0003012 muscle system process; GO:0006928 movement of cell or subcellular component; GO:0006936 muscle contraction; GO:0006996 organelle organization; GO:0007010 cytoskeleton organization; GO:0007015 actin filament organization; GO:0007275 multicellular organism development; GO:0007517 muscle organ development; GO:0007519 skeletal muscle tissue development; GO:000960…	GO:0001725 stress fiber; GO:0005622 intracellular; GO:0005623 cell; GO:0005737 cytoplasm; GO:0005829 cytosol; GO:0005856 cytoskeleton; GO:0005865 striated muscle thin filament; GO:0005884 actin filament; GO:0015629 actin cytoskeleton; GO:0030016 myofibril; GO:0030017 sarcomere; GO:0030027 lamellipodium; GO:0030175 filopodium; GO:0031252 cell leading edge; GO:0032432 actin filament bundle; GO:0032…	GO:0000166 nucleotide binding; GO:0005198 structural molecule activity; GO:0005200 structural constituent of cytoskeleton; GO:0005488 binding; GO:0005515 protein binding; GO:0005524 ATP binding; GO:0008092 cytoskeletal protein binding; GO:0008144 drug binding; GO:0017022 myosin binding; GO:0017076 purine nucleotide binding; GO:0030554 adenyl nucleotide binding; GO:0032553 ribonucleotide binding; …			Z	KOG0676	Actin and related proteins
P87362	Bleomycin hydrolase OS=Gallus gallus OX=9031 GN=BLMH PE=1 SV=1	BLMH	0.601	0.00136179	Down	52.69	1.33	0.898	0.884	0.914	0.929	1.351	0.856	0.844	0.925	1.088	1.479	0.747	0.941	0.886	0.989	cytoplasm	K01372	BLMH, pepC; bleomycin hydrolase [EC:3.4.22.40]		GO:0000096 sulfur amino acid metabolic process; GO:0000098 sulfur amino acid catabolic process; GO:0000209 protein polyubiquitination; GO:0006082 organic acid metabolic process; GO:0006464 cellular protein modification process; GO:0006508 proteolysis; GO:0006520 cellular amino acid metabolic process; GO:0006790 sulfur compound metabolic process; GO:0006807 nitrogen compound metabolic process; GO:…	GO:0005622 intracellular; GO:0005623 cell; GO:0005737 cytoplasm; GO:0005829 cytosol;	GO:0003824 catalytic activity; GO:0004175 endopeptidase activity; GO:0004177 aminopeptidase activity; GO:0004180 carboxypeptidase activity; GO:0004197 cysteine-type endopeptidase activity; GO:0005488 binding; GO:0005515 protein binding; GO:0008233 peptidase activity; GO:0008234 cysteine-type peptidase activity; GO:0008238 exopeptidase activity; GO:0016787 hydrolase activity; GO:0042802 identical …			E	KOG4128	Bleomycin hydrolases and aminopeptidases of cysteine protease family
P07341	Fructose-bisphosphate aldolase B OS=Gallus gallus OX=9031 GN=ALDOB PE=3 SV=3	ALDOB	0.701	0.0321718	Down	39.295	1.633	1.145	0.814	0.906	0.544	1.766	1.058	0.838	0.836	0.744	1.253	1.059	0.562	1.383	0.604	cytoplasm	K01623	ALDO; fructose-bisphosphate aldolase, class I [EC:4.1.2.13]	map00010 Glycolysis / Gluconeogenesis; map00030 Pentose phosphate pathway; map00051 Fructose and mannose metabolism; map01100 Metabolic pathways; map01200 Carbon metabolism; map01230 Biosynthesis of amino acids; map04066 HIF-1 signaling pathway	GO:0001101 response to acid chemical; GO:0001889 liver development; GO:0005975 carbohydrate metabolic process; GO:0005996 monosaccharide metabolic process; GO:0006000 fructose metabolic process; GO:0006001 fructose catabolic process; GO:0006006 glucose metabolic process; GO:0006007 glucose catabolic process; GO:0006081 cellular aldehyde metabolic process; GO:0006082 organic acid metabolic process…	GO:0000323 lytic vacuole; GO:0005576 extracellular region; GO:0005615 extracellular space; GO:0005622 intracellular; GO:0005623 cell; GO:0005634 nucleus; GO:0005737 cytoplasm; GO:0005764 lysosome; GO:0005773 vacuole; GO:0005783 endoplasmic reticulum; GO:0005789 endoplasmic reticulum membrane; GO:0005790 smooth endoplasmic reticulum; GO:0005791 rough endoplasmic reticulum; GO:0005813 centrosome; G…	GO:0003824 catalytic activity; GO:0004332 fructose-bisphosphate aldolase activity; GO:0005488 binding; GO:0005515 protein binding; GO:0005543 phospholipid binding; GO:0008092 cytoskeletal protein binding; GO:0008289 lipid binding; GO:0016829 lyase activity; GO:0016830 carbon-carbon lyase activity; GO:0016832 aldehyde-lyase activity; GO:0019899 enzyme binding; GO:0030246 carbohydrate binding; GO:0…	PF00274	Fructose-bisphosphate aldolase class-I	G	KOG1557	Fructose-biphosphate aldolase
Q5ZJW4	Vesicle-trafficking protein SEC22b OS=Gallus gallus OX=9031 GN=SEC22B PE=2 SV=1	SEC22B	0.526	0.000381879	Down	24.717	1.574	0.856	0.837	0.9	0.944	1.435	0.808	0.746	0.999	1.044	1.519	0.718	1.01	0.952	0.892	cytoplasm	K08517	SEC22; vesicle transport protein SEC22	map04130 SNARE interactions in vesicular transport; map04145 Phagosome; map05134 Legionellosis	GO:0002376 immune system process; GO:0002474 antigen processing and presentation of peptide antigen via MHC class I; GO:0002478 antigen processing and presentation of exogenous peptide antigen; GO:0002479 antigen processing and presentation of exogenous peptide antigen via MHC class I, TAP-dependent; GO:0002790 peptide secretion; GO:0006810 transport; GO:0006888 endoplasmic reticulum to Golgi ves…	GO:0000139 Golgi membrane; GO:0005622 intracellular; GO:0005623 cell; GO:0005737 cytoplasm; GO:0005783 endoplasmic reticulum; GO:0005789 endoplasmic reticulum membrane; GO:0005793 endoplasmic reticulum-Golgi intermediate compartment; GO:0005794 Golgi apparatus; GO:0005798 Golgi-associated vesicle; GO:0012505 endomembrane system; GO:0012506 vesicle membrane; GO:0012507 ER to Golgi transport vesicl…	GO:0000149 SNARE binding; GO:0005484 SNAP receptor activity; GO:0005488 binding; GO:0005515 protein binding; GO:0019905 syntaxin binding;	PF13774	Regulated-SNARE-like domain	U	KOG0862	Synaptobrevin/VAMP-like protein SEC22
F1NNL1	Transmembrane protein 231 OS=Gallus gallus OX=9031 GN=TMEM231 PE=3 SV=2	TMEM231	0.627	0.0256621	Down	36.527	1.542	0.933	0.74	0.963	0.911	1.343	0.876	1.037	0.728	1.05						plasma membrane	K19362	TMEM231; transmembrane protein 231		GO:0001654 eye development; GO:0001701 in utero embryonic development; GO:0001944 vasculature development; GO:0002065 columnar/cuboidal epithelial cell differentiation; GO:0006996 organelle organization; GO:0007030 Golgi organization; GO:0007154 cell communication; GO:0007165 signal transduction; GO:0007166 cell surface receptor signaling pathway; GO:0007224 smoothened signaling pathway; GO:00072…	GO:0005623 cell; GO:0005886 plasma membrane; GO:0005929 cilium; GO:0016020 membrane; GO:0031090 organelle membrane; GO:0031253 cell projection membrane; GO:0032991 protein-containing complex; GO:0035869 ciliary transition zone; GO:0036038 MKS complex; GO:0042995 cell projection; GO:0043226 organelle; GO:0043227 membrane-bounded organelle; GO:0060170 ciliary membrane; GO:0071944 cell periphery; GO…				S	KOG4838	Uncharacterized conserved protein
Q5ZJT0	ATP-dependent RNA helicase SUPV3L1, mitochondrial OS=Gallus gallus OX=9031 GN=SUPV3L1 PE=2 SV=1	SUPV3L1	0.732	0.0278134	Down	88.775	1.361	0.98	0.886	0.869	0.977	1.084	0.842	0.901	1.016	1.064	1.369	0.971	0.905	0.956	0.85	mitochondria	K17675	SUPV3L1, SUV3; ATP-dependent RNA helicase SUPV3L1/SUV3 [EC:3.6.4.13]		GO:0000957 mitochondrial RNA catabolic process; GO:0000958 mitochondrial mRNA catabolic process; GO:0000959 mitochondrial RNA metabolic process; GO:0000960 regulation of mitochondrial RNA catabolic process; GO:0000962 positive regulation of mitochondrial RNA catabolic process; GO:0000963 mitochondrial RNA processing; GO:0000965 mitochondrial RNA 3'-end processing; GO:0001558 regulation of cell gr…	GO:0000177 cytoplasmic exosome (RNase complex); GO:0000178 exosome (RNase complex); GO:0005622 intracellular; GO:0005623 cell; GO:0005634 nucleus; GO:0005737 cytoplasm; GO:0005739 mitochondrion; GO:0005759 mitochondrial matrix; GO:0009295 nucleoid; GO:0031974 membrane-enclosed lumen; GO:0032991 protein-containing complex; GO:0042645 mitochondrial nucleoid; GO:0043226 organelle; GO:0043227 membran…	GO:0003676 nucleic acid binding; GO:0003677 DNA binding; GO:0003678 DNA helicase activity; GO:0003723 RNA binding; GO:0003724 RNA helicase activity; GO:0003725 double-stranded RNA binding; GO:0003824 catalytic activity; GO:0004386 helicase activity; GO:0005488 binding; GO:0005515 protein binding; GO:0008186 RNA-dependent ATPase activity; GO:0016462 pyrophosphatase activity; GO:0016787 hydrolase a…			A	KOG0953	Mitochondrial RNA helicase SUV3, DEAD-box superfamily
Q5ZJ54	T-complex protein 1 subunit zeta OS=Gallus gallus OX=9031 GN=CCT6 PE=1 SV=3	CCT6	0.582	0.00218512	Down	57.644	1.283	0.921	0.845	0.906	1.075	1.478	0.794	0.758	1.005	1.02	1.471	0.747	0.91	0.856	1.019	cytoplasm	K09498	CCT6; T-complex protein 1 subunit zeta		GO:0000003 reproduction; GO:0000226 microtubule cytoskeleton organization; GO:0006457 protein folding; GO:0006458 'de novo' protein folding; GO:0006810 transport; GO:0006996 organelle organization; GO:0007010 cytoskeleton organization; GO:0007017 microtubule-based process; GO:0007049 cell cycle; GO:0007098 centrosome cycle; GO:0007099 centriole replication; GO:0007276 gamete generation; GO:000728…	GO:0001669 acrosomal vesicle; GO:0002199 zona pellucida receptor complex; GO:0005622 intracellular; GO:0005623 cell; GO:0005737 cytoplasm; GO:0005829 cytosol; GO:0005832 chaperonin-containing T-complex; GO:0005856 cytoskeleton; GO:0005874 microtubule; GO:0012505 endomembrane system; GO:0015630 microtubule cytoskeleton; GO:0030141 secretory granule; GO:0031410 cytoplasmic vesicle; GO:0031982 vesic…	GO:0005215 transporter activity; GO:0005488 binding; GO:0005515 protein binding; GO:0019904 protein domain specific binding; GO:0044183 protein folding chaperone; GO:0051082 unfolded protein binding; GO:0071987 WD40-repeat domain binding;			O	KOG0359	Chaperonin complex component, TCP-1 zeta subunit (CCT6)
Q5ZMR9	Exportin-4 OS=Gallus gallus OX=9031 GN=XPO4 PE=2 SV=1	XPO4	0.663	0.00963907	Down	130.32	1.152	0.974	0.891	0.915	1.116	1.436	0.831	0.755	0.917	1.132	1.436	0.863	0.986	0.746	1.054	cytoplasm				GO:0006611 protein export from nucleus; GO:0006810 transport; GO:0006886 intracellular protein transport; GO:0006913 nucleocytoplasmic transport; GO:0008104 protein localization; GO:0015031 protein transport; GO:0015833 peptide transport; GO:0032386 regulation of intracellular transport; GO:0032388 positive regulation of intracellular transport; GO:0032879 regulation of localization; GO:0032880 r…	GO:0005622 intracellular; GO:0005623 cell; GO:0005634 nucleus; GO:0005635 nuclear envelope; GO:0005643 nuclear pore; GO:0005654 nucleoplasm; GO:0005737 cytoplasm; GO:0005829 cytosol; GO:0012505 endomembrane system; GO:0031967 organelle envelope; GO:0031974 membrane-enclosed lumen; GO:0031975 envelope; GO:0031981 nuclear lumen; GO:0032991 protein-containing complex; GO:0043226 organelle; GO:004322…	GO:0005049 nuclear export signal receptor activity; GO:0005488 binding; GO:0005515 protein binding; GO:0008536 Ran GTPase binding; GO:0017016 Ras GTPase binding; GO:0019899 enzyme binding; GO:0031267 small GTPase binding; GO:0051020 GTPase binding; GO:0140104 molecular carrier activity; GO:0140142 nucleocytoplasmic carrier activity;			U	KOG4541	Nuclear transport receptor exportin 4 (importin beta superfamily)
P15979	Class I histocompatibility antigen, F10 alpha chain OS=Gallus gallus OX=9031 PE=1 SV=1	--	1.899	0.012066	Up	38.246	0.44	1.266	1.709	0.19	1.148	0.644	1.037	0.8	1.295	1.493	0.662	1.012	0.336	1.522	1.457	plasma membrane	K06751	MHC1; MHC class I antigen	map04144 Endocytosis; map04145 Phagosome; map04218 Cellular senescence; map04514 Cell adhesion molecules (CAMs); map04612 Antigen processing and presentation; map04940 Type I diabetes mellitus; map05163 Human cytomegalovirus infection; map05165 Human papillomavirus infection; map05166 Human T-cell leukemia virus 1 infection; map05167 Kaposi sarcoma-associated herpesvirus infection; map05168 Herpe…		GO:0016020 membrane;		PF00129; PF07654	Class I Histocompatibility antigen, domains alpha 1 and 2; Immunoglobulin C1-set domain
Q08393	Glutathione S-transferase OS=Gallus gallus OX=9031 PE=2 SV=2	--	0.419	0.00263972	Down	25.413	1.823	0.887	0.792	0.748	0.808	1.694	0.659	0.95	0.614	1.124	1.559	0.583	0.897	1.116	0.912	cytoplasm	K00799	GST, gst; glutathione S-transferase [EC:2.5.1.18]	map00480 Glutathione metabolism; map00980 Metabolism of xenobiotics by cytochrome P450; map00982 Drug metabolism - cytochrome P450; map00983 Drug metabolism - other enzymes; map01100 Metabolic pathways; map01524 Platinum drug resistance; map04212 Longevity regulating pathway - worm; map05200 Pathways in cancer; map05204 Chemical carcinogenesis; map05225 Hepatocellular carcinoma; map05418 Fluid sh…	GO:0001655 urogenital system development; GO:0001657 ureteric bud development; GO:0001676 long-chain fatty acid metabolic process; GO:0001822 kidney development; GO:0001823 mesonephros development; GO:0006082 organic acid metabolic process; GO:0006518 peptide metabolic process; GO:0006575 cellular modified amino acid metabolic process; GO:0006629 lipid metabolic process; GO:0006631 fatty acid met…	GO:0005576 extracellular region; GO:0005615 extracellular space; GO:0005622 intracellular; GO:0005623 cell; GO:0005634 nucleus; GO:0005635 nuclear envelope; GO:0005640 nuclear outer membrane; GO:0005737 cytoplasm; GO:0005829 cytosol; GO:0012505 endomembrane system; GO:0016020 membrane; GO:0019867 outer membrane; GO:0031090 organelle membrane; GO:0031965 nuclear membrane; GO:0031967 organelle enve…	GO:0003824 catalytic activity; GO:0004364 glutathione transferase activity; GO:0004601 peroxidase activity; GO:0004602 glutathione peroxidase activity; GO:0005488 binding; GO:0008144 drug binding; GO:0016209 antioxidant activity; GO:0016491 oxidoreductase activity; GO:0016684 oxidoreductase activity, acting on peroxide as acceptor; GO:0016740 transferase activity; GO:0016765 transferase activity,…	PF02798	Glutathione S-transferase, N-terminal domain	O	KOG1695	Glutathione S-transferase
P51890	Lumican OS=Gallus gallus OX=9031 GN=LUM PE=1 SV=1	LUM	0.516	0.0365251	Down	38.642	2.231	0.705	0.65	0.827	0.719	1.314	0.823	0.916	1.038	0.965	1.241	0.941	1.076	1.131	0.705	extracellular	K08122	LUM; lumican	map05205 Proteoglycans in cancer	GO:0001501 skeletal system development; GO:0001817 regulation of cytokine production; GO:0001819 positive regulation of cytokine production; GO:0003008 system process; GO:0006022 aminoglycan metabolic process; GO:0006023 aminoglycan biosynthetic process; GO:0006024 glycosaminoglycan biosynthetic process; GO:0006026 aminoglycan catabolic process; GO:0006027 glycosaminoglycan catabolic process; GO:…	GO:0000323 lytic vacuole; GO:0005576 extracellular region; GO:0005581 collagen trimer; GO:0005583 fibrillar collagen trimer; GO:0005615 extracellular space; GO:0005622 intracellular; GO:0005623 cell; GO:0005737 cytoplasm; GO:0005764 lysosome; GO:0005773 vacuole; GO:0005775 vacuolar lumen; GO:0005794 Golgi apparatus; GO:0005796 Golgi lumen; GO:0012505 endomembrane system; GO:0031012 extracellular …	GO:0005198 structural molecule activity; GO:0005201 extracellular matrix structural constituent; GO:0005488 binding; GO:0005518 collagen binding; GO:0044877 protein-containing complex binding;			T	KOG0619	FOG: Leucine rich repeat
P62207	Serine/threonine-protein phosphatase PP1-beta catalytic subunit OS=Gallus gallus OX=9031 GN=PPP1CB PE=1 SV=3	PPP1CB	0.734	0.00847302	Down	37.186	1.236	0.969	0.964	0.955	0.954	1.141	0.876	1.011	0.934	1.027	1.207	0.787	0.998	0.99	1.007	cytoplasm	K06269	PPP1C; serine/threonine-protein phosphatase PP1 catalytic subunit [EC:3.1.3.16]	map03015 mRNA surveillance pathway; map04022 cGMP-PKG signaling pathway; map04024 cAMP signaling pathway; map04114 Oocyte meiosis; map04218 Cellular senescence; map04261 Adrenergic signaling in cardiomyocytes; map04270 Vascular smooth muscle contraction; map04390 Hippo signaling pathway; map04510 Focal adhesion; map04611 Platelet activation; map04720 Long-term potentiation; map04728 Dopaminergic …	GO:0005979 regulation of glycogen biosynthetic process; GO:0005981 regulation of glycogen catabolic process; GO:0006109 regulation of carbohydrate metabolic process; GO:0006464 cellular protein modification process; GO:0006470 protein dephosphorylation; GO:0006793 phosphorus metabolic process; GO:0006796 phosphate-containing compound metabolic process; GO:0006807 nitrogen compound metabolic proce…	GO:0000164 protein phosphatase type 1 complex; GO:0005622 intracellular; GO:0005623 cell; GO:0005634 nucleus; GO:0005654 nucleoplasm; GO:0005737 cytoplasm; GO:0005829 cytosol; GO:0005886 plasma membrane; GO:0008287 protein serine/threonine phosphatase complex; GO:0016020 membrane; GO:0030016 myofibril; GO:0031974 membrane-enclosed lumen; GO:0031981 nuclear lumen; GO:0032991 protein-containing com…	GO:0003824 catalytic activity; GO:0004721 phosphoprotein phosphatase activity; GO:0004722 protein serine/threonine phosphatase activity; GO:0005488 binding; GO:0005515 protein binding; GO:0016787 hydrolase activity; GO:0016788 hydrolase activity, acting on ester bonds; GO:0016791 phosphatase activity; GO:0017018 myosin phosphatase activity; GO:0019899 enzyme binding; GO:0019900 kinase binding; GO…	PF00149	Calcineurin-like phosphoesterase	T	KOG0374	Serine/threonine specific protein phosphatase PP1, catalytic subunit
O73790	Heterochromatin-associated protein MENT OS=Gallus gallus OX=9031 GN=SERPINB10 PE=1 SV=1	SERPINB10	0.102	2.30515e-05	Down	47.383	3.943	0.326	0.29	0.268	0.258	3.734	0.357	0.296	0.261	0.28	3.098	0.415	0.567	0.482	0.354	nucleus	K13963	SERPINB; serpin B	map05146 Amoebiasis	GO:0001775 cell activation; GO:0002252 immune effector process; GO:0002262 myeloid cell homeostasis; GO:0002263 cell activation involved in immune response; GO:0002274 myeloid leukocyte activation; GO:0002275 myeloid cell activation involved in immune response; GO:0002283 neutrophil activation involved in immune response; GO:0002366 leukocyte activation involved in immune response; GO:0002376 imm…	GO:0000228 nuclear chromosome; GO:0000785 chromatin; GO:0000790 nuclear chromatin; GO:0005576 extracellular region; GO:0005615 extracellular space; GO:0005622 intracellular; GO:0005623 cell; GO:0005634 nucleus; GO:0005654 nucleoplasm; GO:0005694 chromosome; GO:0005737 cytoplasm; GO:0005886 plasma membrane; GO:0012505 endomembrane system; GO:0012506 vesicle membrane; GO:0016020 membrane; GO:003014…	GO:0003676 nucleic acid binding; GO:0003677 DNA binding; GO:0003682 chromatin binding; GO:0004857 enzyme inhibitor activity; GO:0004866 endopeptidase inhibitor activity; GO:0004867 serine-type endopeptidase inhibitor activity; GO:0005488 binding; GO:0030234 enzyme regulator activity; GO:0030414 peptidase inhibitor activity; GO:0031490 chromatin DNA binding; GO:0061134 peptidase regulator activity…	PF00079	Serpin (serine protease inhibitor)	V	KOG2392	Serpin
P84169	26S proteasome non-ATPase regulatory subunit 13 OS=Gallus gallus OX=9031 GN=PSMD13 PE=1 SV=1	PSMD13	0.417	0.000147267	Down	42.751	1.749	0.836	0.81	0.81	0.934	1.78	0.708	0.727	0.846	0.936	1.817	0.686	0.822	0.749	0.953	cytoplasm	K03039	PSMD13, RPN9; 26S proteasome regulatory subunit N9	map03050 Proteasome; map05169 Epstein-Barr virus infection	GO:0006508 proteolysis; GO:0006511 ubiquitin-dependent protein catabolic process; GO:0006807 nitrogen compound metabolic process; GO:0008152 metabolic process; GO:0009056 catabolic process; GO:0009057 macromolecule catabolic process; GO:0009987 cellular process; GO:0010498 proteasomal protein catabolic process; GO:0016043 cellular component organization; GO:0019538 protein metabolic process; GO:0…	GO:0000502 proteasome complex; GO:0005622 intracellular; GO:0005623 cell; GO:0005634 nucleus; GO:0005737 cytoplasm; GO:0005829 cytosol; GO:0005838 proteasome regulatory particle; GO:0008541 proteasome regulatory particle, lid subcomplex; GO:0022624 proteasome accessory complex; GO:0032991 protein-containing complex; GO:0043226 organelle; GO:0043227 membrane-bounded organelle; GO:0043229 intracell…	GO:0005198 structural molecule activity; GO:0005488 binding; GO:0005515 protein binding;	PF01399	PCI domain	O	KOG2908	26S proteasome regulatory complex, subunit RPN9/PSMD13
Q02440	Unconventional myosin-Va OS=Gallus gallus OX=9031 GN=MYO5A PE=1 SV=1	MYO5A	0.622	0.00582397	Down	212.38	1.291	0.984	0.813	0.948	0.996	1.345	0.752	0.788	1.129	1.09	1.378	0.76	0.985	1.039	0.929	cytoplasm	K10357	MYO5; myosin V	map05130 Pathogenic Escherichia coli infection	GO:0001676 long-chain fatty acid metabolic process; GO:0001942 hair follicle development; GO:0002790 peptide secretion; GO:0003008 system process; GO:0006082 organic acid metabolic process; GO:0006582 melanin metabolic process; GO:0006629 lipid metabolic process; GO:0006631 fatty acid metabolic process; GO:0006633 fatty acid biosynthetic process; GO:0006725 cellular aromatic compound metabolic pr…	GO:0001726 ruffle; GO:0001750 photoreceptor outer segment; GO:0005622 intracellular; GO:0005623 cell; GO:0005737 cytoplasm; GO:0005768 endosome; GO:0005794 Golgi apparatus; GO:0005829 cytosol; GO:0005856 cytoskeleton; GO:0005882 intermediate filament; GO:0005884 actin filament; GO:0005929 cilium; GO:0008021 synaptic vesicle; GO:0012505 endomembrane system; GO:0015629 actin cytoskeleton; GO:001602…	GO:0000146 microfilament motor activity; GO:0000149 SNARE binding; GO:0000166 nucleotide binding; GO:0003774 motor activity; GO:0003779 actin binding; GO:0003824 catalytic activity; GO:0005488 binding; GO:0005509 calcium ion binding; GO:0005515 protein binding; GO:0005516 calmodulin binding; GO:0005524 ATP binding; GO:0008092 cytoskeletal protein binding; GO:0008144 drug binding; GO:0016462 pyrop…	PF00063	Myosin head (motor domain)	Z	KOG0160	Myosin class V heavy chain
Q9W6I1	RNA-binding protein with multiple splicing 2 OS=Gallus gallus OX=9031 GN=RBPMS2 PE=1 SV=1	RBPMS2	0.564	0.028846	Down	21.856	1.927	0.751	0.778	0.833	0.829	1.168	0.796	0.994	1.001	1.08	1.305	0.936	0.933	1.2	0.696	cytoplasm				GO:0000375 RNA splicing, via transesterification reactions; GO:0000377 RNA splicing, via transesterification reactions with bulged adenosine as nucleophile; GO:0000398 mRNA splicing, via spliceosome; GO:0001932 regulation of protein phosphorylation; GO:0001934 positive regulation of protein phosphorylation; GO:0002119 nematode larval development; GO:0002164 larval development; GO:0002682 regulati…	GO:0005622 intracellular; GO:0005623 cell; GO:0005634 nucleus; GO:0005685 U1 snRNP; GO:0005737 cytoplasm; GO:0030532 small nuclear ribonucleoprotein complex; GO:0032991 protein-containing complex; GO:0043226 organelle; GO:0043227 membrane-bounded organelle; GO:0043229 intracellular organelle; GO:0043231 intracellular membrane-bounded organelle; GO:0097525 spliceosomal snRNP complex; GO:0120114 Sm…	GO:0003676 nucleic acid binding; GO:0003712 transcription coregulator activity; GO:0003713 transcription coactivator activity; GO:0003723 RNA binding; GO:0003727 single-stranded RNA binding; GO:0003729 mRNA binding; GO:0005488 binding; GO:0005515 protein binding; GO:0008143 poly(A) binding; GO:0017069 snRNA binding; GO:0030619 U1 snRNA binding; GO:0035613 RNA stem-loop binding; GO:0035614 snRNA s…	PF00076	RNA recognition motif. (a.k.a. RRM, RBD, or RNP domain)	A	KOG1457	RNA binding protein (contains RRM repeats)
Q5ZJJ9	Osteoclast-stimulating factor 1 OS=Gallus gallus OX=9031 GN=OSTF1 PE=2 SV=1	OSTF1	0.737	0.00160005	Down	22.296	1.145	0.848	1.077	0.945	0.991	1.279	0.894	0.939	0.9	1.099	1.156	0.898	0.973	1.023	0.974	mitochondria				GO:0001503 ossification; GO:0001775 cell activation; GO:0002252 immune effector process; GO:0002263 cell activation involved in immune response; GO:0002274 myeloid leukocyte activation; GO:0002275 myeloid cell activation involved in immune response; GO:0002283 neutrophil activation involved in immune response; GO:0002366 leukocyte activation involved in immune response; GO:0002376 immune system p…	GO:0005622 intracellular; GO:0005623 cell; GO:0005737 cytoplasm; GO:0012505 endomembrane system; GO:0030141 secretory granule; GO:0031410 cytoplasmic vesicle; GO:0031974 membrane-enclosed lumen; GO:0031982 vesicle; GO:0031983 vesicle lumen; GO:0034774 secretory granule lumen; GO:0043226 organelle; GO:0043227 membrane-bounded organelle; GO:0043229 intracellular organelle; GO:0043233 organelle lume…	GO:0005488 binding; GO:0005515 protein binding; GO:0017124 SH3 domain binding; GO:0019904 protein domain specific binding;	PF00018	SH3 domain
P21265	Adenylosuccinate lyase OS=Gallus gallus OX=9031 GN=ADSL PE=2 SV=2	ADSL	0.613	0.00652567	Down	54.652	1.251	0.973	0.876	0.878	1.114	1.368	0.76	0.846	1.002	1.113	1.407	0.734	1.004	0.886	1.062	cytoplasm	K01756	purB, ADSL; adenylosuccinate lyase [EC:4.3.2.2]	map00230 Purine metabolism; map00250 Alanine, aspartate and glutamate metabolism; map01100 Metabolic pathways	GO:0006091 generation of precursor metabolites and energy; GO:0006139 nucleobase-containing compound metabolic process; GO:0006163 purine nucleotide metabolic process; GO:0006164 purine nucleotide biosynthetic process; GO:0006167 AMP biosynthetic process; GO:0006188 IMP biosynthetic process; GO:0006189 'de novo' IMP biosynthetic process; GO:0006725 cellular aromatic compound metabolic process; GO…	GO:0005622 intracellular; GO:0005623 cell; GO:0005737 cytoplasm; GO:0005829 cytosol;	GO:0003824 catalytic activity; GO:0004018 N6-(1,2-dicarboxyethyl)AMP AMP-lyase (fumarate-forming) activity; GO:0016829 lyase activity; GO:0016840 carbon-nitrogen lyase activity; GO:0016842 amidine-lyase activity; GO:0070626 (S)-2-(5-amino-1-(5-phospho-D-ribosyl)imidazole-4-carboxamido)succinate AMP-lyase (fumarate-forming) activity;	PF00206; PF10397	Lyase; Adenylosuccinate lyase C-terminus	F	KOG2700	Adenylosuccinate lyase
Q5F3J5	Proteasome activator complex subunit 3 OS=Gallus gallus OX=9031 GN=PSME3 PE=1 SV=1	PSME3	0.747	0.0200355	Down	29.481	1.103	1.016	1.035	0.903	1.029	1.372	0.89	0.877	0.92	1.031	1.275	0.896	0.981	0.91	1.018	cytoplasm	K06698	PSME3; proteasome activator subunit 3 (PA28 gamma)	map03050 Proteasome; map04612 Antigen processing and presentation; map05160 Hepatitis C	GO:0000375 RNA splicing, via transesterification reactions; GO:0000377 RNA splicing, via transesterification reactions with bulged adenosine as nucleophile; GO:0000398 mRNA splicing, via spliceosome; GO:0006139 nucleobase-containing compound metabolic process; GO:0006396 RNA processing; GO:0006397 mRNA processing; GO:0006725 cellular aromatic compound metabolic process; GO:0006807 nitrogen compou…	GO:0000502 proteasome complex; GO:0005622 intracellular; GO:0005623 cell; GO:0005634 nucleus; GO:0005694 chromosome; GO:0005700 polytene chromosome; GO:0005703 polytene chromosome puff; GO:0005705 polytene chromosome interband; GO:0005737 cytoplasm; GO:0032991 protein-containing complex; GO:0043226 organelle; GO:0043227 membrane-bounded organelle; GO:0043228 non-membrane-bounded organelle; GO:004…	GO:0004857 enzyme inhibitor activity; GO:0004866 endopeptidase inhibitor activity; GO:0008047 enzyme activator activity; GO:0016504 peptidase activator activity; GO:0030234 enzyme regulator activity; GO:0030414 peptidase inhibitor activity; GO:0061133 endopeptidase activator activity; GO:0061134 peptidase regulator activity; GO:0061135 endopeptidase regulator activity; GO:0098772 molecular functi…			O	KOG4470	Proteasome activator subunit
Q7SZI5	Raftlin OS=Gallus gallus OX=9031 GN=RFTN1 PE=2 SV=3	RFTN1	1.396	0.0376845	Up	65.695	0.638	1.028	1.101	1.116	1.134	0.864	1.192	0.748	1.265	1.098	0.875	1.098	0.886	1.055	1.151	cytoplasm,nucleus				GO:0001765 membrane raft assembly; GO:0001816 cytokine production; GO:0002218 activation of innate immune response; GO:0002221 pattern recognition receptor signaling pathway; GO:0002224 toll-like receptor signaling pathway; GO:0002250 adaptive immune response; GO:0002252 immune effector process; GO:0002253 activation of immune response; GO:0002376 immune system process; GO:0002429 immune response…	GO:0005622 intracellular; GO:0005623 cell; GO:0005737 cytoplasm; GO:0005768 endosome; GO:0005886 plasma membrane; GO:0012505 endomembrane system; GO:0016020 membrane; GO:0031410 cytoplasmic vesicle; GO:0031982 vesicle; GO:0032991 protein-containing complex; GO:0043226 organelle; GO:0043227 membrane-bounded organelle; GO:0043229 intracellular organelle; GO:0045121 membrane raft; GO:0071944 cell pe…	GO:0003676 nucleic acid binding; GO:0003723 RNA binding; GO:0003725 double-stranded RNA binding; GO:0005488 binding; GO:0097159 organic cyclic compound binding; GO:1901363 heterocyclic compound binding;
Q5ZLC7	Microtubule-associated protein RP/EB family member 1 OS=Gallus gallus OX=9031 GN=MAPRE1 PE=2 SV=1	MAPRE1	0.621	0.039598	Down	29.143	1.52	0.854	0.835	0.872	1.062						1.254	0.87	0.918	1.03	0.909	cytoplasm	K10436	MAPRE; microtubule-associated protein, RP/EB family		GO:0000022 mitotic spindle elongation; GO:0000070 mitotic sister chromatid segregation; GO:0000086 G2/M transition of mitotic cell cycle; GO:0000226 microtubule cytoskeleton organization; GO:0000278 mitotic cell cycle; GO:0000280 nuclear division; GO:0000819 sister chromatid segregation; GO:0001700 embryonic development via the syncytial blastoderm; GO:0002252 immune effector process; GO:0002376 …	GO:0000235 astral microtubule; GO:0000775 chromosome, centromeric region; GO:0000776 kinetochore; GO:0005622 intracellular; GO:0005623 cell; GO:0005694 chromosome; GO:0005737 cytoplasm; GO:0005794 Golgi apparatus; GO:0005813 centrosome; GO:0005815 microtubule organizing center; GO:0005818 aster; GO:0005819 spindle; GO:0005829 cytosol; GO:0005856 cytoskeleton; GO:0005874 microtubule; GO:0005875 mi…	GO:0005488 binding; GO:0005515 protein binding; GO:0008017 microtubule binding; GO:0008022 protein C-terminus binding; GO:0008092 cytoskeletal protein binding; GO:0015631 tubulin binding; GO:0017022 myosin binding; GO:0019899 enzyme binding; GO:0019900 kinase binding; GO:0019901 protein kinase binding; GO:0042802 identical protein binding; GO:0051010 microtubule plus-end binding;	PF00307	Calponin homology (CH) domain	Z	KOG3000	Microtubule-binding protein involved in cell cycle control
Q5ZKG5	Low molecular weight phosphotyrosine protein phosphatase OS=Gallus gallus OX=9031 GN=ACP1 PE=2 SV=3	ACP1	0.615	0.011852	Down	18.196	1.77	0.934	0.829	0.663	0.899	1.319	0.842	0.826	0.998	1.058	1.277	0.911	0.914	0.935	1.008	cytoplasm	K14394	ACP1; low molecular weight phosphotyrosine protein phosphatase [EC:3.1.3.2 3.1.3.48]	map00730 Thiamine metabolism; map00740 Riboflavin metabolism; map01100 Metabolic pathways; map04520 Adherens junction				PF01451	Low molecular weight phosphotyrosine protein phosphatase	T	KOG3217	Protein tyrosine phosphatase
Q5ZLN1	Phosphoglycerate mutase 1 OS=Gallus gallus OX=9031 GN=PGAM1 PE=1 SV=3	PGAM1	0.367	0.000477162	Down	28.898	2.182	0.756	0.674	0.7	0.856	1.681	0.679	0.727	0.909	1.104	1.768	0.63	0.878	0.874	0.954	cytoplasm	K01834	PGAM, gpmA; 2,3-bisphosphoglycerate-dependent phosphoglycerate mutase [EC:5.4.2.11]	map00010 Glycolysis / Gluconeogenesis; map00260 Glycine, serine and threonine metabolism; map01100 Metabolic pathways; map01200 Carbon metabolism; map01230 Biosynthesis of amino acids; map04922 Glucagon signaling pathway; map05230 Central carbon metabolism in cancer	GO:0001775 cell activation; GO:0002252 immune effector process; GO:0002263 cell activation involved in immune response; GO:0002274 myeloid leukocyte activation; GO:0002275 myeloid cell activation involved in immune response; GO:0002283 neutrophil activation involved in immune response; GO:0002366 leukocyte activation involved in immune response; GO:0002376 immune system process; GO:0002443 leukoc…	GO:0005576 extracellular region; GO:0005622 intracellular; GO:0005623 cell; GO:0005634 nucleus; GO:0005737 cytoplasm; GO:0005829 cytosol; GO:0005929 cilium; GO:0012505 endomembrane system; GO:0030141 secretory granule; GO:0031410 cytoplasmic vesicle; GO:0031514 motile cilium; GO:0031974 membrane-enclosed lumen; GO:0031982 vesicle; GO:0031983 vesicle lumen; GO:0034774 secretory granule lumen; GO:0…	GO:0003824 catalytic activity; GO:0004619 phosphoglycerate mutase activity; GO:0005488 binding; GO:0005515 protein binding; GO:0016853 isomerase activity; GO:0016866 intramolecular transferase activity; GO:0016868 intramolecular transferase activity, phosphotransferases; GO:0019899 enzyme binding; GO:0019900 kinase binding; GO:0019901 protein kinase binding; GO:0046538 2,3-bisphosphoglycerate-dep…	PF00300	Histidine phosphatase superfamily (branch 1)	G	KOG0235	Phosphoglycerate mutase
P13585	Sarcoplasmic/endoplasmic reticulum calcium ATPase 1 OS=Gallus gallus OX=9031 GN=ATP2A1 PE=2 SV=2	ATP2A1	0.083	0.00309775	Down	109.02	4.092	0.363	0.228	0.246	0.313						3.694	0.28	0.319	0.372	0.36	plasma membrane	K05853	ATP2A; P-type Ca2+ transporter type 2A [EC:7.2.2.10]	map04020 Calcium signaling pathway; map04022 cGMP-PKG signaling pathway; map04024 cAMP signaling pathway; map04260 Cardiac muscle contraction; map04261 Adrenergic signaling in cardiomyocytes; map04919 Thyroid hormone signaling pathway; map04972 Pancreatic secretion; map05010 Alzheimer disease; map05410 Hypertrophic cardiomyopathy (HCM); map05412 Arrhythmogenic right ventricular cardiomyopathy (AR…	GO:0000003 reproduction; GO:0002064 epithelial cell development; GO:0002065 columnar/cuboidal epithelial cell differentiation; GO:0002066 columnar/cuboidal epithelial cell development; GO:0002119 nematode larval development; GO:0002164 larval development; GO:0003006 developmental process involved in reproduction; GO:0003008 system process; GO:0003012 muscle system process; GO:0003013 circulatory …	GO:0005622 intracellular; GO:0005623 cell; GO:0005634 nucleus; GO:0005635 nuclear envelope; GO:0005737 cytoplasm; GO:0005783 endoplasmic reticulum; GO:0005789 endoplasmic reticulum membrane; GO:0005793 endoplasmic reticulum-Golgi intermediate compartment; GO:0012505 endomembrane system; GO:0016020 membrane; GO:0016021 integral component of membrane; GO:0016528 sarcoplasm; GO:0016529 sarcoplasmic …	GO:0000166 nucleotide binding; GO:0003676 nucleic acid binding; GO:0003677 DNA binding; GO:0003682 chromatin binding; GO:0003824 catalytic activity; GO:0005215 transporter activity; GO:0005338 nucleotide-sugar transmembrane transporter activity; GO:0005388 calcium transmembrane transporter activity, phosphorylative mechanism; GO:0005488 binding; GO:0005509 calcium ion binding; GO:0005515 protein …	PF00690; PF08282	Cation transporter/ATPase, N-terminus; haloacid dehalogenase-like hydrolase	P	KOG0202	Ca2+ transporting ATPase
Q9PTD5	Mitochondrial fission regulator 1 OS=Gallus gallus OX=9031 GN=MTFR1 PE=1 SV=2	MTFR1	1.336	0.0397021	Up	36.978	0.904	1.117	0.976	1.129	0.925						0.865	1.247	1.029	0.795	1.1	cytoplasm				GO:0000266 mitochondrial fission; GO:0006091 generation of precursor metabolites and energy; GO:0006996 organelle organization; GO:0007005 mitochondrion organization; GO:0008152 metabolic process; GO:0009060 aerobic respiration; GO:0009987 cellular process; GO:0015980 energy derivation by oxidation of organic compounds; GO:0016043 cellular component organization; GO:0044237 cellular metabolic pro…	GO:0005622 intracellular; GO:0005623 cell; GO:0005737 cytoplasm; GO:0005739 mitochondrion; GO:0005829 cytosol; GO:0005886 plasma membrane; GO:0016020 membrane; GO:0043226 organelle; GO:0043227 membrane-bounded organelle; GO:0043229 intracellular organelle; GO:0043231 intracellular membrane-bounded organelle; GO:0071944 cell periphery;
Q9PU45	Radixin OS=Gallus gallus OX=9031 GN=RDX PE=2 SV=1	RDX	0.504	0.000926637	Down	68.554	1.698	0.772	0.794	0.916	0.984	1.532	0.714	0.854	1.048	0.938	1.513	0.904	0.871	0.919	0.875	nucleus	K05762	RDX; radixin	map04530 Tight junction; map04810 Regulation of actin cytoskeleton; map05205 Proteoglycans in cancer; map05206 MicroRNAs in cancer	GO:0000003 reproduction; GO:0000226 microtubule cytoskeleton organization; GO:0000578 embryonic axis specification; GO:0000902 cell morphogenesis; GO:0000904 cell morphogenesis involved in differentiation; GO:0001654 eye development; GO:0001745 compound eye morphogenesis; GO:0001751 compound eye photoreceptor cell differentiation; GO:0001754 eye photoreceptor cell differentiation; GO:0001885 endo…	GO:0000785 chromatin; GO:0001726 ruffle; GO:0005622 intracellular; GO:0005623 cell; GO:0005634 nucleus; GO:0005694 chromosome; GO:0005700 polytene chromosome; GO:0005703 polytene chromosome puff; GO:0005737 cytoplasm; GO:0005819 spindle; GO:0005829 cytosol; GO:0005856 cytoskeleton; GO:0005886 plasma membrane; GO:0005902 microvillus; GO:0005911 cell-cell junction; GO:0005912 adherens junction; GO:…	GO:0003779 actin binding; GO:0005198 structural molecule activity; GO:0005488 binding; GO:0005515 protein binding; GO:0005543 phospholipid binding; GO:0005546 phosphatidylinositol-4,5-bisphosphate binding; GO:0008017 microtubule binding; GO:0008092 cytoskeletal protein binding; GO:0008289 lipid binding; GO:0015631 tubulin binding; GO:0019899 enzyme binding; GO:0019904 protein domain specific bind…	PF09379; PF00373; PF09380	FERM N-terminal domain ; FERM central domain; FERM C-terminal PH-like domain	Z	KOG3529	Radixin, moesin and related proteins of the ERM family
Q03237	Myb-related protein B OS=Gallus gallus OX=9031 GN=MYBL2 PE=1 SV=1	MYBL2	1.455	0.00348925	Up	77.736	0.64	0.986	1.066	1.154	1.215	0.75	1.027	0.928	1.184	1.146	0.748	1.097	1.063	0.965	1.176	nucleus	K21769	MYBL2, B-MYB; myb-related protein B	map04218 Cellular senescence	GO:0000003 reproduction; GO:0000086 G2/M transition of mitotic cell cycle; GO:0000117 regulation of transcription involved in G2/M transition of mitotic cell cycle; GO:0000226 microtubule cytoskeleton organization; GO:0000278 mitotic cell cycle; GO:0000280 nuclear division; GO:0000281 mitotic cytokinesis; GO:0000910 cytokinesis; GO:0002064 epithelial cell development; GO:0002065 columnar/cuboidal…	GO:0000228 nuclear chromosome; GO:0000785 chromatin; GO:0000790 nuclear chromatin; GO:0000791 euchromatin; GO:0005622 intracellular; GO:0005623 cell; GO:0005634 nucleus; GO:0005654 nucleoplasm; GO:0005694 chromosome; GO:0005700 polytene chromosome; GO:0005719 nuclear euchromatin; GO:0031523 Myb complex; GO:0031974 membrane-enclosed lumen; GO:0031981 nuclear lumen; GO:0032991 protein-containing co…	GO:0000976 transcription regulatory region sequence-specific DNA binding; GO:0000977 RNA polymerase II transcription regulatory region sequence-specific DNA binding; GO:0000978 RNA polymerase II cis-regulatory region sequence-specific DNA binding; GO:0000981 DNA-binding transcription factor activity, RNA polymerase II-specific; GO:0000987 cis-regulatory region sequence-specific DNA binding; GO:00…	PF00249; PF13921	Myb-like DNA-binding domain; Myb-like DNA-binding domain	K	KOG0048	Transcription factor, Myb superfamily
P40220	Cellular retinoic acid-binding protein 1 OS=Gallus gallus OX=9031 GN=CRABP1 PE=2 SV=4	CRABP1	0.647	0.0154297	Down	15.663	1.957	1.39	0.436	0.643	0.63	1.694	1.243	0.866	0.446	0.776	1.955	0.996	0.706	0.814	0.573	cytoplasm	K17337	CRABP1; cellular retinoic acid-binding protein 1		GO:0007154 cell communication; GO:0007165 signal transduction; GO:0007275 multicellular organism development; GO:0009987 cellular process; GO:0016043 cellular component organization; GO:0022607 cellular component assembly; GO:0023052 signaling; GO:0032501 multicellular organismal process; GO:0032502 developmental process; GO:0043933 protein-containing complex subunit organization; GO:0044085 cell…	GO:0005622 intracellular; GO:0005623 cell; GO:0005737 cytoplasm; GO:0005829 cytosol; GO:0030424 axon; GO:0032991 protein-containing complex; GO:0042995 cell projection; GO:0043005 neuron projection; GO:0070852 cell body fiber; GO:0120025 plasma membrane bounded cell projection;	GO:0001972 retinoic acid binding; GO:0005488 binding; GO:0005501 retinoid binding; GO:0005515 protein binding; GO:0008289 lipid binding; GO:0019840 isoprenoid binding; GO:0031406 carboxylic acid binding; GO:0033293 monocarboxylic acid binding; GO:0036094 small molecule binding; GO:0042802 identical protein binding; GO:0043167 ion binding; GO:0043168 anion binding; GO:0043177 organic acid binding;	PF00061	Lipocalin / cytosolic fatty-acid binding protein family	I	KOG4015	Fatty acid-binding protein FABP
Q5ZLX2	Eukaryotic translation initiation factor 2 subunit 1 OS=Gallus gallus OX=9031 GN=EIF2S1 PE=2 SV=2	EIF2S1	0.558	0.000505732	Down	36.178	1.444	0.893	0.829	0.945	1.029	1.458	0.734	0.814	1.022	1.002	1.475	0.817	0.883	0.926	0.954	cytoplasm	K03237	EIF2S1; translation initiation factor 2 subunit 1	map03013 RNA transport; map04140 Autophagy - animal; map04141 Protein processing in endoplasmic reticulum; map04210 Apoptosis; map04932 Non-alcoholic fatty liver disease (NAFLD); map05160 Hepatitis C; map05162 Measles; map05164 Influenza A; map05168 Herpes simplex virus 1 infection	GO:0006412 translation; GO:0006413 translational initiation; GO:0006417 regulation of translation; GO:0006446 regulation of translational initiation; GO:0006464 cellular protein modification process; GO:0006468 protein phosphorylation; GO:0006518 peptide metabolic process; GO:0006793 phosphorus metabolic process; GO:0006796 phosphate-containing compound metabolic process; GO:0006807 nitrogen comp…	GO:0005622 intracellular; GO:0005623 cell; GO:0005634 nucleus; GO:0005737 cytoplasm; GO:0005829 cytosol; GO:0005840 ribosome; GO:0005844 polysome; GO:0005850 eukaryotic translation initiation factor 2 complex; GO:0005851 eukaryotic translation initiation factor 2B complex; GO:0010494 cytoplasmic stress granule; GO:0032991 protein-containing complex; GO:0033290 eukaryotic 48S preinitiation complex…	GO:0000166 nucleotide binding; GO:0001882 nucleoside binding; GO:0001883 purine nucleoside binding; GO:0003676 nucleic acid binding; GO:0003723 RNA binding; GO:0003743 translation initiation factor activity; GO:0005488 binding; GO:0005525 GTP binding; GO:0008135 translation factor activity, RNA binding; GO:0017076 purine nucleotide binding; GO:0019001 guanyl nucleotide binding; GO:0032549 ribonuc…	PF00575	S1 RNA binding domain	J	KOG2916	Translation initiation factor 2, alpha subunit (eIF-2alpha)
Q5ZKN2	Membrane-associated progesterone receptor component 1 OS=Gallus gallus OX=9031 GN=PGRMC1 PE=2 SV=3	PGRMC1	0.576	0.000398103	Down	21.282	1.523	0.92	0.826	0.834	0.877	1.422	0.798	0.846	0.878	1.098	1.436	0.806	0.867	0.972	0.966	endoplasmic reticulum	K17278	PGRMC1_2; membrane-associated progesterone receptor component		GO:0000003 reproduction; GO:0000902 cell morphogenesis; GO:0000904 cell morphogenesis involved in differentiation; GO:0001556 oocyte maturation; GO:0001775 cell activation; GO:0002252 immune effector process; GO:0002263 cell activation involved in immune response; GO:0002274 myeloid leukocyte activation; GO:0002275 myeloid cell activation involved in immune response; GO:0002283 neutrophil activat…	GO:0000775 chromosome, centromeric region; GO:0001674 female germ cell nucleus; GO:0005576 extracellular region; GO:0005615 extracellular space; GO:0005622 intracellular; GO:0005623 cell; GO:0005634 nucleus; GO:0005694 chromosome; GO:0005737 cytoplasm; GO:0005768 endosome; GO:0005783 endoplasmic reticulum; GO:0005819 spindle; GO:0005856 cytoskeleton; GO:0005886 plasma membrane; GO:0005887 integra…	GO:0005488 binding; GO:0005496 steroid binding; GO:0008289 lipid binding; GO:0020037 heme binding; GO:0032934 sterol binding; GO:0035100 ecdysone binding; GO:0036094 small molecule binding; GO:0042562 hormone binding; GO:0043178 alcohol binding; GO:0046906 tetrapyrrole binding; GO:0048037 cofactor binding; GO:0097159 organic cyclic compound binding; GO:1901363 heterocyclic compound binding;	PF00173	Cytochrome b5-like Heme/Steroid binding domain	S	KOG1110	Putative steroid membrane receptor Hpr6.6/25-Dx
P09102	Protein disulfide-isomerase OS=Gallus gallus OX=9031 GN=P4HB PE=1 SV=3	P4HB	0.471	0.00101337	Down	57.409	2.076	0.903	0.671	0.774	0.701	1.623	0.808	0.856	0.785	0.936	1.654	0.81	0.813	1.016	0.764	extracellular	K09580	PDIA1, P4HB; protein disulfide-isomerase A1 [EC:5.3.4.1]	map04141 Protein processing in endoplasmic reticulum	GO:0001666 response to hypoxia; GO:0006082 organic acid metabolic process; GO:0006457 protein folding; GO:0006464 cellular protein modification process; GO:0006520 cellular amino acid metabolic process; GO:0006575 cellular modified amino acid metabolic process; GO:0006807 nitrogen compound metabolic process; GO:0006950 response to stress; GO:0007154 cell communication; GO:0007165 signal transduct…	GO:0005576 extracellular region; GO:0005622 intracellular; GO:0005623 cell; GO:0005737 cytoplasm; GO:0005783 endoplasmic reticulum; GO:0005788 endoplasmic reticulum lumen; GO:0005793 endoplasmic reticulum-Golgi intermediate compartment; GO:0005886 plasma membrane; GO:0009897 external side of plasma membrane; GO:0009986 cell surface; GO:0012505 endomembrane system; GO:0016020 membrane; GO:0016222 …	GO:0003756 protein disulfide isomerase activity; GO:0003810 protein-glutamine gamma-glutamyltransferase activity; GO:0003824 catalytic activity; GO:0004656 procollagen-proline 4-dioxygenase activity; GO:0005102 signaling receptor binding; GO:0005178 integrin binding; GO:0005488 binding; GO:0005515 protein binding; GO:0015036 disulfide oxidoreductase activity; GO:0015037 peptide disulfide oxidored…	PF00085; PF13848	Thioredoxin; Thioredoxin-like domain	O	KOG0190	Protein disulfide isomerase (prolyl 4-hydroxylase beta subunit)
P79784	Ectonucleoside triphosphate diphosphohydrolase 2 OS=Gallus gallus OX=9031 GN=ENTPD2 PE=1 SV=2	ENTPD2	0.572	0.0177149	Down	54.533	1.696	0.89	0.814	0.822	0.876	1.465	0.919	0.852	0.833	0.97						plasma membrane	K01509	ENTPD2; adenosinetriphosphatase [EC:3.6.1.3]	map00230 Purine metabolism; map01100 Metabolic pathways; map04742 Taste transduction	GO:0001775 cell activation; GO:0002237 response to molecule of bacterial origin; GO:0006139 nucleobase-containing compound metabolic process; GO:0006725 cellular aromatic compound metabolic process; GO:0006753 nucleoside phosphate metabolic process; GO:0006793 phosphorus metabolic process; GO:0006796 phosphate-containing compound metabolic process; GO:0006807 nitrogen compound metabolic process; …	GO:0005576 extracellular region; GO:0005604 basement membrane; GO:0005622 intracellular; GO:0005623 cell; GO:0005737 cytoplasm; GO:0005783 endoplasmic reticulum; GO:0005789 endoplasmic reticulum membrane; GO:0005886 plasma membrane; GO:0009986 cell surface; GO:0012505 endomembrane system; GO:0016020 membrane; GO:0031012 extracellular matrix; GO:0031253 cell projection membrane; GO:0031984 organel…	GO:0003824 catalytic activity; GO:0005488 binding; GO:0005515 protein binding; GO:0016462 pyrophosphatase activity; GO:0016787 hydrolase activity; GO:0016817 hydrolase activity, acting on acid anhydrides; GO:0016818 hydrolase activity, acting on acid anhydrides, in phosphorus-containing anhydrides; GO:0016887 ATPase activity; GO:0017110 nucleoside-diphosphatase activity; GO:0017111 nucleoside-tri…			F	KOG1386	Nucleoside phosphatase
P28675	Decorin OS=Gallus gallus OX=9031 GN=DCN PE=1 SV=1	DCN	0.473	0.0366369	Down	39.686	2.405	0.647	0.583	0.794	0.702	1.259	0.84	0.938	0.96	1.014	1.292	0.855	1.095	1.115	0.681	extracellular	K04660	DCN; decorin	map04350 TGF-beta signaling pathway; map05205 Proteoglycans in cancer	GO:0000003 reproduction; GO:0001655 urogenital system development; GO:0001822 kidney development; GO:0001890 placenta development; GO:0001932 regulation of protein phosphorylation; GO:0001933 negative regulation of protein phosphorylation; GO:0002237 response to molecule of bacterial origin; GO:0003006 developmental process involved in reproduction; GO:0003254 regulation of membrane depolarizatio…	GO:0000323 lytic vacuole; GO:0005576 extracellular region; GO:0005581 collagen trimer; GO:0005589 collagen type VI trimer; GO:0005622 intracellular; GO:0005623 cell; GO:0005737 cytoplasm; GO:0005764 lysosome; GO:0005773 vacuole; GO:0005775 vacuolar lumen; GO:0005794 Golgi apparatus; GO:0005796 Golgi lumen; GO:0012505 endomembrane system; GO:0031012 extracellular matrix; GO:0031974 membrane-enclos…	GO:0004857 enzyme inhibitor activity; GO:0004860 protein kinase inhibitor activity; GO:0005488 binding; GO:0005515 protein binding; GO:0005518 collagen binding; GO:0005539 glycosaminoglycan binding; GO:0019207 kinase regulator activity; GO:0019210 kinase inhibitor activity; GO:0019887 protein kinase regulator activity; GO:0030234 enzyme regulator activity; GO:0042802 identical protein binding; GO…			T	KOG0619	FOG: Leucine rich repeat
P32882	Tubulin beta-2 chain OS=Gallus gallus OX=9031 PE=1 SV=1	--	0.647	0.000624568	Down	49.953	1.359	0.878	0.969	0.928	0.945	1.332	0.907	0.965	0.888	0.946	1.288	0.789	1.049	0.85	1.076	cytoplasm	K07375	TUBB; tubulin beta	map04145 Phagosome; map04540 Gap junction; map05130 Pathogenic Escherichia coli infection				PF00091; PF03953	Tubulin/FtsZ family, GTPase domain; Tubulin C-terminal domain	Z	KOG1375	Beta tubulin
P15143	POU domain, class 2, transcription factor 1 OS=Gallus gallus OX=9031 GN=POU2F1 PE=2 SV=1	POU2F1	1.365	0.0225286	Up	75.981	0.678	1.056	1.092	1.076	1.154	0.863	1.123	1.022	1.037	0.955	0.886	1.135	1.072	0.91	1.095	nucleus	K09364	POU2F, OTF; POU domain transcription factor, class 2	map05168 Herpes simplex virus 1 infection	GO:0000902 cell morphogenesis; GO:0000904 cell morphogenesis involved in differentiation; GO:0001709 cell fate determination; GO:0002682 regulation of immune system process; GO:0002683 negative regulation of immune system process; GO:0002697 regulation of immune effector process; GO:0002698 negative regulation of immune effector process; GO:0002700 regulation of production of molecular mediator o…	GO:0005622 intracellular; GO:0005623 cell; GO:0005634 nucleus; GO:0005667 transcription regulator complex; GO:0005737 cytoplasm; GO:0032991 protein-containing complex; GO:0043226 organelle; GO:0043227 membrane-bounded organelle; GO:0043229 intracellular organelle; GO:0043231 intracellular membrane-bounded organelle;	GO:0000976 transcription regulatory region sequence-specific DNA binding; GO:0000981 DNA-binding transcription factor activity, RNA polymerase II-specific; GO:0001067 regulatory region nucleic acid binding; GO:0001221 transcription cofactor binding; GO:0001223 transcription coactivator binding; GO:0001228 DNA-binding transcription activator activity, RNA polymerase II-specific; GO:0003676 nucleic…	PF00157; PF00046	Pou domain - N-terminal to homeobox domain; Homeobox domain	K	KOG3802	Transcription factor OCT-1, contains POU and HOX domains
Q5ZJJ8	Ubiquitin-like domain-containing CTD phosphatase 1 OS=Gallus gallus OX=9031 GN=UBLCP1 PE=2 SV=1	UBLCP1	0.522	0.00134504	Down	36.799	1.432	0.924	0.917	0.843	0.964	1.603	0.724	0.822	0.942	0.958	1.605	0.772	0.894	0.865	0.914	cytoplasm	K17618	UBLCP1; ubiquitin-like domain-containing CTD phosphatase 1 [EC:3.1.3.16]		GO:0006464 cellular protein modification process; GO:0006470 protein dephosphorylation; GO:0006793 phosphorus metabolic process; GO:0006796 phosphate-containing compound metabolic process; GO:0006807 nitrogen compound metabolic process; GO:0008152 metabolic process; GO:0009987 cellular process; GO:0016311 dephosphorylation; GO:0019538 protein metabolic process; GO:0036211 protein modification pro…	GO:0005622 intracellular; GO:0005623 cell; GO:0005634 nucleus; GO:0005730 nucleolus; GO:0031974 membrane-enclosed lumen; GO:0031981 nuclear lumen; GO:0043226 organelle; GO:0043227 membrane-bounded organelle; GO:0043228 non-membrane-bounded organelle; GO:0043229 intracellular organelle; GO:0043231 intracellular membrane-bounded organelle; GO:0043232 intracellular non-membrane-bounded organelle; GO…	GO:0003824 catalytic activity; GO:0004721 phosphoprotein phosphatase activity; GO:0004722 protein serine/threonine phosphatase activity; GO:0016787 hydrolase activity; GO:0016788 hydrolase activity, acting on ester bonds; GO:0016791 phosphatase activity; GO:0042578 phosphoric ester hydrolase activity; GO:0140096 catalytic activity, acting on a protein;	PF00240	Ubiquitin family	KO	KOG1872	Ubiquitin-specific protease
P08636	40S ribosomal protein S17 OS=Gallus gallus OX=9031 GN=RPS17 PE=2 SV=3	RPS17	0.752	0.0225243	Down	15.538	1.26	0.868	1.022	0.969	0.992	1.288	0.871	0.995	0.908	0.923	1.232	1.104	0.909	0.897	0.922	cytoplasm	K02962	RP-S17e, RPS17; small subunit ribosomal protein S17e	map03010 Ribosome	GO:0000028 ribosomal small subunit assembly; GO:0006996 organelle organization; GO:0009987 cellular process; GO:0016043 cellular component organization; GO:0022607 cellular component assembly; GO:0022613 ribonucleoprotein complex biogenesis; GO:0022618 ribonucleoprotein complex assembly; GO:0034622 cellular protein-containing complex assembly; GO:0042254 ribosome biogenesis; GO:0042255 ribosome a…	GO:0005622 intracellular; GO:0005623 cell; GO:0005737 cytoplasm; GO:0005829 cytosol; GO:0005840 ribosome; GO:0015935 small ribosomal subunit; GO:0022626 cytosolic ribosome; GO:0022627 cytosolic small ribosomal subunit; GO:0032991 protein-containing complex; GO:0043226 organelle; GO:0043228 non-membrane-bounded organelle; GO:0043229 intracellular organelle; GO:0043232 intracellular non-membrane-bo…				J	KOG0187	40S ribosomal protein S17
P31395	Stathmin OS=Gallus gallus OX=9031 GN=STMN1 PE=1 SV=1	STMN1	0.616	0.00912663	Down	17.082	1.604	0.774	0.855	0.878	0.966	1.315	0.824	0.845	1.053	0.942	1.266	0.982	0.951	1.038	0.83	nucleus	K04381	STMN1; stathmin	map04010 MAPK signaling pathway; map05206 MicroRNAs in cancer	GO:0000003 reproduction; GO:0000226 microtubule cytoskeleton organization; GO:0001667 ameboidal-type cell migration; GO:0002064 epithelial cell development; GO:0002065 columnar/cuboidal epithelial cell differentiation; GO:0002066 columnar/cuboidal epithelial cell development; GO:0003006 developmental process involved in reproduction; GO:0006810 transport; GO:0006928 movement of cell or subcellula…	GO:0005622 intracellular; GO:0005623 cell; GO:0005737 cytoplasm; GO:0005856 cytoskeleton; GO:0005875 microtubule associated complex; GO:0015630 microtubule cytoskeleton; GO:0031594 neuromuscular junction; GO:0032991 protein-containing complex; GO:0042995 cell projection; GO:0043005 neuron projection; GO:0043226 organelle; GO:0043228 non-membrane-bounded organelle; GO:0043229 intracellular organel…	GO:0005488 binding; GO:0005515 protein binding; GO:0008017 microtubule binding; GO:0008092 cytoskeletal protein binding; GO:0015631 tubulin binding;			Z	KOG1280	Uncharacterized conserved protein containing ZZ-type Zn-finger
Q5ZJU5	Nucleolar and spindle-associated protein 1 OS=Gallus gallus OX=9031 GN=NUSAP1 PE=2 SV=1	NUSAP1	1.741	0.0349412	Up	52.267	0.442	1.124	1.142	1.214	1.104	0.798	1.194	0.95	1.138	0.984	0.741	1.13	1.031	0.944	1.162	nucleus				GO:0000070 mitotic sister chromatid segregation; GO:0000226 microtubule cytoskeleton organization; GO:0000278 mitotic cell cycle; GO:0000280 nuclear division; GO:0000281 mitotic cytokinesis; GO:0000819 sister chromatid segregation; GO:0000910 cytokinesis; GO:0001667 ameboidal-type cell migration; GO:0001755 neural crest cell migration; GO:0006323 DNA packaging; GO:0006928 movement of cell or subc…	GO:0005622 intracellular; GO:0005623 cell; GO:0005634 nucleus; GO:0005694 chromosome; GO:0005730 nucleolus; GO:0005737 cytoplasm; GO:0005819 spindle; GO:0005856 cytoskeleton; GO:0015630 microtubule cytoskeleton; GO:0031974 membrane-enclosed lumen; GO:0031981 nuclear lumen; GO:0043226 organelle; GO:0043227 membrane-bounded organelle; GO:0043228 non-membrane-bounded organelle; GO:0043229 intracellu…	GO:0005488 binding; GO:0005515 protein binding; GO:0008017 microtubule binding; GO:0008092 cytoskeletal protein binding; GO:0015631 tubulin binding;
P63283	SUMO-conjugating enzyme UBC9 OS=Gallus gallus OX=9031 GN=UBE2I PE=1 SV=1	UBE2I	0.66	0.0127355	Down	18.007	1.417	0.846	0.918	0.952	0.928	1.215	0.72	0.987	1.128	0.935	1.154	0.932	0.956	1.018	0.869	cytoplasm	K10577	UBE2I, UBC9; ubiquitin-conjugating enzyme E2 I	map03013 RNA transport; map04064 NF-kappa B signaling pathway; map04120 Ubiquitin mediated proteolysis; map05206 MicroRNAs in cancer	GO:0000122 negative regulation of transcription by RNA polymerase II; GO:0006355 regulation of transcription, DNA-templated; GO:0006357 regulation of transcription by RNA polymerase II; GO:0006464 cellular protein modification process; GO:0006508 proteolysis; GO:0006511 ubiquitin-dependent protein catabolic process; GO:0006807 nitrogen compound metabolic process; GO:0008152 metabolic process; GO:…	GO:0000228 nuclear chromosome; GO:0000793 condensed chromosome; GO:0000794 condensed nuclear chromosome; GO:0000795 synaptonemal complex; GO:0001650 fibrillar center; GO:0005622 intracellular; GO:0005623 cell; GO:0005634 nucleus; GO:0005635 nuclear envelope; GO:0005654 nucleoplasm; GO:0005694 chromosome; GO:0005730 nucleolus; GO:0005737 cytoplasm; GO:0005829 cytosol; GO:0012505 endomembrane syste…	GO:0003824 catalytic activity; GO:0004842 ubiquitin-protein transferase activity; GO:0005488 binding; GO:0005515 protein binding; GO:0008022 protein C-terminus binding; GO:0008134 transcription factor binding; GO:0016740 transferase activity; GO:0019787 ubiquitin-like protein transferase activity; GO:0019789 SUMO transferase activity; GO:0019899 enzyme binding; GO:0019904 protein domain specific …	PF00179	Ubiquitin-conjugating enzyme	O	KOG0424	Ubiquitin-protein ligase
P09531	Transforming growth factor beta-1 proprotein OS=Gallus gallus OX=9031 GN=TGFB1 PE=2 SV=3	TGFB1	1.319	0.0289475	Up	44.437	0.764	1.046	1.018	1.058	1.151	0.878	0.964	1.077	1.174	0.942	0.814	1.229	1.077	0.839	1.082	extracellular	K13375	TGFB1; transforming growth factor beta-1	map04010 MAPK signaling pathway; map04060 Cytokine-cytokine receptor interaction; map04068 FoxO signaling pathway; map04110 Cell cycle; map04218 Cellular senescence; map04350 TGF-beta signaling pathway; map04380 Osteoclast differentiation; map04390 Hippo signaling pathway; map04659 Th17 cell differentiation; map04672 Intestinal immune network for IgA production; map04926 Relaxin signaling pathway…				PF00019	Transforming growth factor beta like domain	T	KOG3900	Transforming growth factor beta, bone morphogenetic protein and related proteins
P14105	Myosin-9 OS=Gallus gallus OX=9031 GN=MYH9 PE=2 SV=1	MYH9	0.629	0.0013204	Down	226.5	1.344	0.938	0.861	0.96	0.954	1.33	0.792	0.897	0.954	1.077	1.323	0.784	0.981	1.03	0.897	cytoplasm,nucleus	K10352	MYH; myosin heavy chain	map04530 Tight junction; map05130 Pathogenic Escherichia coli infection	GO:0000003 reproduction; GO:0000278 mitotic cell cycle; GO:0000281 mitotic cytokinesis; GO:0000902 cell morphogenesis; GO:0000904 cell morphogenesis involved in differentiation; GO:0000910 cytokinesis; GO:0001525 angiogenesis; GO:0001568 blood vessel development; GO:0001654 eye development; GO:0001655 urogenital system development; GO:0001667 ameboidal-type cell migration; GO:0001700 embryonic de…	GO:0001725 stress fiber; GO:0001726 ruffle; GO:0005622 intracellular; GO:0005623 cell; GO:0005634 nucleus; GO:0005737 cytoplasm; GO:0005826 actomyosin contractile ring; GO:0005829 cytosol; GO:0005856 cytoskeleton; GO:0005859 muscle myosin complex; GO:0005886 plasma membrane; GO:0005911 cell-cell junction; GO:0005938 cell cortex; GO:0015629 actin cytoskeleton; GO:0016020 membrane; GO:0016459 myosi…	GO:0000146 microfilament motor activity; GO:0000166 nucleotide binding; GO:0000287 magnesium ion binding; GO:0003774 motor activity; GO:0003779 actin binding; GO:0003824 catalytic activity; GO:0005198 structural molecule activity; GO:0005488 binding; GO:0005515 protein binding; GO:0005524 ATP binding; GO:0008092 cytoskeletal protein binding; GO:0008144 drug binding; GO:0008307 structural constitu…	PF02736; PF00063	Myosin N-terminal SH3-like domain; Myosin head (motor domain)	Z	KOG0161	Myosin class II heavy chain
Q98932	Ras-related protein Rab-5C OS=Gallus gallus OX=9031 GN=RAB5C PE=1 SV=1	RAB5C	0.446	0.00535473	Down	23.553	1.757	0.932	0.822	0.83	0.855	1.506	0.788	0.752	0.799	0.892	1.93	0.596	0.968	0.905	0.714	cytoplasm	K07889	RAB5C; Ras-related protein Rab-5C	map04014 Ras signaling pathway; map04144 Endocytosis; map04145 Phagosome; map04962 Vasopressin-regulated water reabsorption; map05146 Amoebiasis; map05152 Tuberculosis	GO:0001775 cell activation; GO:0002252 immune effector process; GO:0002263 cell activation involved in immune response; GO:0002274 myeloid leukocyte activation; GO:0002275 myeloid cell activation involved in immune response; GO:0002283 neutrophil activation involved in immune response; GO:0002366 leukocyte activation involved in immune response; GO:0002376 immune system process; GO:0002443 leukoc…	GO:0000323 lytic vacuole; GO:0005622 intracellular; GO:0005623 cell; GO:0005737 cytoplasm; GO:0005764 lysosome; GO:0005765 lysosomal membrane; GO:0005766 primary lysosome; GO:0005768 endosome; GO:0005769 early endosome; GO:0005773 vacuole; GO:0005774 vacuolar membrane; GO:0005811 lipid droplet; GO:0005886 plasma membrane; GO:0008021 synaptic vesicle; GO:0010008 endosome membrane; GO:0012505 endom…	GO:0000166 nucleotide binding; GO:0001882 nucleoside binding; GO:0001883 purine nucleoside binding; GO:0003824 catalytic activity; GO:0003924 GTPase activity; GO:0005488 binding; GO:0016462 pyrophosphatase activity; GO:0016787 hydrolase activity; GO:0016817 hydrolase activity, acting on acid anhydrides; GO:0016818 hydrolase activity, acting on acid anhydrides, in phosphorus-containing anhydrides;…	PF00071	Ras family	U	KOG0092	GTPase Rab5/YPT51 and related small G protein superfamily GTPases
P27003	Protein S100-A10 OS=Gallus gallus OX=9031 GN=S100A10 PE=3 SV=2	S100A10	0.409	0.00863547	Down	11.29	2.365	0.704	0.612	0.728	0.734	1.89	0.667	0.892	1.019	0.56	1.419	0.95	0.85	0.99	0.83	cytoplasm	K17274	S100A10; protein S100-A10		GO:0001558 regulation of cell growth; GO:0001765 membrane raft assembly; GO:0001952 regulation of cell-matrix adhesion; GO:0001954 positive regulation of cell-matrix adhesion; GO:0006810 transport; GO:0006900 vesicle budding from membrane; GO:0006996 organelle organization; GO:0008104 protein localization; GO:0009987 cellular process; GO:0010638 positive regulation of organelle organization; GO:0…	GO:0005622 intracellular; GO:0005623 cell; GO:0005737 cytoplasm; GO:0005783 endoplasmic reticulum; GO:0005886 plasma membrane; GO:0012505 endomembrane system; GO:0016020 membrane; GO:0019897 extrinsic component of plasma membrane; GO:0019898 extrinsic component of membrane; GO:0043226 organelle; GO:0043227 membrane-bounded organelle; GO:0043229 intracellular organelle; GO:0043231 intracellular me…	GO:0005488 binding; GO:0005515 protein binding; GO:0042802 identical protein binding; GO:0042803 protein homodimerization activity; GO:0044325 ion channel binding; GO:0046983 protein dimerization activity;	PF01023	S-100/ICaBP type calcium binding domain
P24479	Protein S100-A11 OS=Gallus gallus OX=9031 GN=S100A11 PE=1 SV=2	S100A11	0.498	0.00173137	Down	11.413	1.848	0.932	0.646	0.84	0.865	1.608	0.84	0.83	0.801	0.936	1.544	0.716	0.798	1.026	0.922	cytoplasm	K23765			GO:0001775 cell activation; GO:0002252 immune effector process; GO:0002263 cell activation involved in immune response; GO:0002274 myeloid leukocyte activation; GO:0002275 myeloid cell activation involved in immune response; GO:0002283 neutrophil activation involved in immune response; GO:0002366 leukocyte activation involved in immune response; GO:0002376 immune system process; GO:0002443 leukoc…	GO:0001726 ruffle; GO:0005622 intracellular; GO:0005623 cell; GO:0005634 nucleus; GO:0005737 cytoplasm; GO:0012505 endomembrane system; GO:0030141 secretory granule; GO:0031252 cell leading edge; GO:0031410 cytoplasmic vesicle; GO:0031974 membrane-enclosed lumen; GO:0031982 vesicle; GO:0031983 vesicle lumen; GO:0034774 secretory granule lumen; GO:0042995 cell projection; GO:0043226 organelle; GO:…	GO:0005488 binding; GO:0005515 protein binding; GO:0042802 identical protein binding; GO:0042803 protein homodimerization activity; GO:0044548 S100 protein binding; GO:0046983 protein dimerization activity; GO:0048306 calcium-dependent protein binding;	PF01023; PF00036	S-100/ICaBP type calcium binding domain; EF hand
Q5ZJI0	Protein-tyrosine sulfotransferase 2 OS=Gallus gallus OX=9031 GN=TPST2 PE=2 SV=1	TPST2	1.505	0.00492721	Up	42.042	0.673	1.132	1.112	1.066	1.047	0.774	1.084	0.941	1.146	1.088	0.838	1.224	0.939	0.831	1.196	endoplasmic reticulum	K01021	TPST; protein-tyrosine sulfotransferase [EC:2.8.2.20]		GO:0000003 reproduction; GO:0001775 cell activation; GO:0002790 peptide secretion; GO:0006082 organic acid metabolic process; GO:0006139 nucleobase-containing compound metabolic process; GO:0006163 purine nucleotide metabolic process; GO:0006464 cellular protein modification process; GO:0006477 protein sulfation; GO:0006478 peptidyl-tyrosine sulfation; GO:0006725 cellular aromatic compound metabo…	GO:0000139 Golgi membrane; GO:0005622 intracellular; GO:0005623 cell; GO:0005737 cytoplasm; GO:0005783 endoplasmic reticulum; GO:0005794 Golgi apparatus; GO:0005802 trans-Golgi network; GO:0012505 endomembrane system; GO:0016020 membrane; GO:0031090 organelle membrane; GO:0031984 organelle subcompartment; GO:0043226 organelle; GO:0043227 membrane-bounded organelle; GO:0043229 intracellular organe…	GO:0003824 catalytic activity; GO:0005488 binding; GO:0005515 protein binding; GO:0008146 sulfotransferase activity; GO:0008476 protein-tyrosine sulfotransferase activity; GO:0016740 transferase activity; GO:0016782 transferase activity, transferring sulfur-containing groups; GO:0042802 identical protein binding; GO:0042803 protein homodimerization activity; GO:0046983 protein dimerization activi…	PF13469	Sulfotransferase family	O	KOG3988	Protein-tyrosine sulfotransferase TPST1/TPST2
Q5R1T0	Chromatin assembly factor 1 subunit A OS=Gallus gallus OX=9031 GN=CHAF1A PE=1 SV=1	CHAF1A	1.341	0.000895021	Up	105.13	0.811	1.12	0.974	0.983	1.025	0.853	1.185	1.022	1.024	1.065	0.893	1.125	0.98	0.882	1.132	nucleus	K10750	CHAF1A; chromatin assembly factor 1 subunit A		GO:0000724 double-strand break repair via homologous recombination; GO:0000725 recombinational repair; GO:0006139 nucleobase-containing compound metabolic process; GO:0006259 DNA metabolic process; GO:0006260 DNA replication; GO:0006261 DNA-dependent DNA replication; GO:0006281 DNA repair; GO:0006302 double-strand break repair; GO:0006310 DNA recombination; GO:0006323 DNA packaging; GO:0006325 ch…	GO:0005622 intracellular; GO:0005623 cell; GO:0005634 nucleus; GO:0032991 protein-containing complex; GO:0033186 CAF-1 complex; GO:0043226 organelle; GO:0043227 membrane-bounded organelle; GO:0043229 intracellular organelle; GO:0043231 intracellular membrane-bounded organelle;				B	KOG4364	Chromatin assembly factor-I
Q5ZHP5	Charged multivesicular body protein 4b OS=Gallus gallus OX=9031 GN=CHMP4B PE=2 SV=1	CHMP4B	0.548	0.0191816	Down	25.155	1.86	0.732	0.786	0.808	0.992	1.437	0.77	0.904	1.046	0.88	1.169	0.945	0.903	0.961	1.106	mitochondria	K12194	CHMP4, SNF7, VPS32; charged multivesicular body protein 4	map04144 Endocytosis; map04217 Necroptosis	GO:0000003 reproduction; GO:0000070 mitotic sister chromatid segregation; GO:0000278 mitotic cell cycle; GO:0000280 nuclear division; GO:0000281 mitotic cytokinesis; GO:0000819 sister chromatid segregation; GO:0000902 cell morphogenesis; GO:0000904 cell morphogenesis involved in differentiation; GO:0000910 cytokinesis; GO:0000920 septum digestion after cytokinesis; GO:0001894 tissue homeostasis; …	GO:0000815 ESCRT III complex; GO:0005622 intracellular; GO:0005623 cell; GO:0005634 nucleus; GO:0005635 nuclear envelope; GO:0005737 cytoplasm; GO:0005768 endosome; GO:0005770 late endosome; GO:0005771 multivesicular body; GO:0005829 cytosol; GO:0005886 plasma membrane; GO:0009898 cytoplasmic side of plasma membrane; GO:0010008 endosome membrane; GO:0012505 endomembrane system; GO:0016020 membran…	GO:0005488 binding; GO:0005515 protein binding; GO:0042802 identical protein binding; GO:0042803 protein homodimerization activity; GO:0046983 protein dimerization activity;			U	KOG1656	Protein involved in glucose derepression and pre-vacuolar endosome protein sorting
Q5F356	Phosphatidylinositol 5-phosphate 4-kinase type-2 alpha OS=Gallus gallus OX=9031 GN=PIP4K2A PE=2 SV=1	PIP4K2A	0.692	0.00677203	Down	46.091	1.227	0.838	0.915	1.063	0.998	1.088	0.707	0.951	1.108	1.108	1.172	0.867	1.006	1.034	0.982	cytoplasm	K00920	PIP4K2; 1-phosphatidylinositol-5-phosphate 4-kinase [EC:2.7.1.149]	map00562 Inositol phosphate metabolism; map01100 Metabolic pathways; map04070 Phosphatidylinositol signaling system; map04810 Regulation of actin cytoskeleton	GO:0001501 skeletal system development; GO:0002376 immune system process; GO:0002520 immune system development; GO:0006629 lipid metabolic process; GO:0006644 phospholipid metabolic process; GO:0006650 glycerophospholipid metabolic process; GO:0006661 phosphatidylinositol biosynthetic process; GO:0006793 phosphorus metabolic process; GO:0006796 phosphate-containing compound metabolic process; GO:…	GO:0005622 intracellular; GO:0005623 cell; GO:0005634 nucleus; GO:0005654 nucleoplasm; GO:0005737 cytoplasm; GO:0005773 vacuole; GO:0005776 autophagosome; GO:0005829 cytosol; GO:0005886 plasma membrane; GO:0016020 membrane; GO:0031974 membrane-enclosed lumen; GO:0031981 nuclear lumen; GO:0043226 organelle; GO:0043227 membrane-bounded organelle; GO:0043229 intracellular organelle; GO:0043231 intra…	GO:0003824 catalytic activity; GO:0016301 kinase activity; GO:0016307 phosphatidylinositol phosphate kinase activity; GO:0016308 1-phosphatidylinositol-4-phosphate 5-kinase activity; GO:0016309 1-phosphatidylinositol-5-phosphate 4-kinase activity; GO:0016740 transferase activity; GO:0016772 transferase activity, transferring phosphorus-containing groups; GO:0016773 phosphotransferase activity, al…			T	KOG0229	Phosphatidylinositol-4-phosphate 5-kinase
Q5ZIT5	Ras-related protein Rab-10 OS=Gallus gallus OX=9031 GN=RAB10 PE=2 SV=1	RAB10	0.726	0.00475291	Down	22.549	1.302	0.96	0.94	0.962	0.912	1.148	0.842	1.013	0.897	1.086	1.198	0.848	0.946	1.035	1.039	cytoplasm	K07903	RAB10; Ras-related protein Rab-10	map04144 Endocytosis; map04152 AMPK signaling pathway	GO:0000003 reproduction; GO:0000902 cell morphogenesis; GO:0000904 cell morphogenesis involved in differentiation; GO:0001738 morphogenesis of a polarized epithelium; GO:0001775 cell activation; GO:0001881 receptor recycling; GO:0002009 morphogenesis of an epithelium; GO:0002252 immune effector process; GO:0002263 cell activation involved in immune response; GO:0002274 myeloid leukocyte activatio…	GO:0005622 intracellular; GO:0005623 cell; GO:0005737 cytoplasm; GO:0005768 endosome; GO:0005769 early endosome; GO:0005783 endoplasmic reticulum; GO:0005789 endoplasmic reticulum membrane; GO:0005794 Golgi apparatus; GO:0005795 Golgi stack; GO:0005797 Golgi medial cisterna; GO:0005802 trans-Golgi network; GO:0005829 cytosol; GO:0005886 plasma membrane; GO:0005929 cilium; GO:0010008 endosome memb…	GO:0000166 nucleotide binding; GO:0001882 nucleoside binding; GO:0001883 purine nucleoside binding; GO:0003824 catalytic activity; GO:0003924 GTPase activity; GO:0005488 binding; GO:0005515 protein binding; GO:0005525 GTP binding; GO:0008092 cytoskeletal protein binding; GO:0016462 pyrophosphatase activity; GO:0016787 hydrolase activity; GO:0016817 hydrolase activity, acting on acid anhydrides; G…	PF00071	Ras family	U	KOG0078	GTP-binding protein SEC4, small G protein superfamily, and related Ras family GTP-binding proteins
Q5ZKU5	Ras-related protein Rab-14 OS=Gallus gallus OX=9031 GN=RAB14 PE=2 SV=3	RAB14	0.51	0.000322675	Down	23.897	1.69	0.849	0.837	0.826	0.825	1.484	0.759	0.761	0.855	0.965	1.47	0.76	0.932	0.954	0.892	cytoplasm	K07881	RAB14; Ras-related protein Rab-14	map04152 AMPK signaling pathway	GO:0001775 cell activation; GO:0002252 immune effector process; GO:0002263 cell activation involved in immune response; GO:0002274 myeloid leukocyte activation; GO:0002275 myeloid cell activation involved in immune response; GO:0002283 neutrophil activation involved in immune response; GO:0002366 leukocyte activation involved in immune response; GO:0002376 immune system process; GO:0002443 leukoc…	GO:0000323 lytic vacuole; GO:0005622 intracellular; GO:0005623 cell; GO:0005737 cytoplasm; GO:0005764 lysosome; GO:0005768 endosome; GO:0005769 early endosome; GO:0005770 late endosome; GO:0005773 vacuole; GO:0005783 endoplasmic reticulum; GO:0005791 rough endoplasmic reticulum; GO:0005794 Golgi apparatus; GO:0005795 Golgi stack; GO:0005798 Golgi-associated vesicle; GO:0005829 cytosol; GO:0005886…	GO:0000166 nucleotide binding; GO:0001882 nucleoside binding; GO:0001883 purine nucleoside binding; GO:0003824 catalytic activity; GO:0003924 GTPase activity; GO:0005488 binding; GO:0005515 protein binding; GO:0005525 GTP binding; GO:0008092 cytoskeletal protein binding; GO:0016462 pyrophosphatase activity; GO:0016787 hydrolase activity; GO:0016817 hydrolase activity, acting on acid anhydrides; G…	PF00071	Ras family	U	KOG0097	GTPase Rab14, small G protein superfamily
Q1KME6	Ras-related protein Rab-6A OS=Gallus gallus OX=9031 GN=RAB6A PE=2 SV=3	RAB6A	0.533	0.0151877	Down	23.49	1.447	0.978	0.889	0.809	0.893	1.899	0.677	0.708	0.833	0.944	1.306	0.824	0.95	0.936	0.968	cytoplasm	K07893	RAB6A; Ras-related protein Rab-6A		GO:0000003 reproduction; GO:0000226 microtubule cytoskeleton organization; GO:0000578 embryonic axis specification; GO:0000902 cell morphogenesis; GO:0000904 cell morphogenesis involved in differentiation; GO:0001654 eye development; GO:0001745 compound eye morphogenesis; GO:0001751 compound eye photoreceptor cell differentiation; GO:0001754 eye photoreceptor cell differentiation; GO:0001775 cell…	GO:0000138 Golgi trans cisterna; GO:0000139 Golgi membrane; GO:0005622 intracellular; GO:0005623 cell; GO:0005737 cytoplasm; GO:0005794 Golgi apparatus; GO:0005795 Golgi stack; GO:0012505 endomembrane system; GO:0016020 membrane; GO:0030141 secretory granule; GO:0031090 organelle membrane; GO:0031410 cytoplasmic vesicle; GO:0031982 vesicle; GO:0031984 organelle subcompartment; GO:0031985 Golgi ci…	GO:0000166 nucleotide binding; GO:0001882 nucleoside binding; GO:0001883 purine nucleoside binding; GO:0003824 catalytic activity; GO:0003924 GTPase activity; GO:0005488 binding; GO:0005515 protein binding; GO:0005525 GTP binding; GO:0016462 pyrophosphatase activity; GO:0016787 hydrolase activity; GO:0016817 hydrolase activity, acting on acid anhydrides; GO:0016818 hydrolase activity, acting on a…	PF00071	Ras family	U	KOG0094	GTPase Rab6/YPT6/Ryh1, small G protein superfamily
Q5ZJX4	RNA-binding protein 38 OS=Gallus gallus OX=9031 GN=RBM38 PE=2 SV=1	RBM38	1.447	0.00598915	Up	23.453	0.647	0.999	1.032	1.101	1.246	0.808	1.082	1.036	1.194	0.913	0.735	1.088	1.066	0.848	1.202	nucleus				GO:0000075 cell cycle checkpoint; GO:0000077 DNA damage checkpoint; GO:0000278 mitotic cell cycle; GO:0006950 response to stress; GO:0006974 cellular response to DNA damage stimulus; GO:0006977 DNA damage response, signal transduction by p53 class mediator resulting in cell cycle arrest; GO:0006978 DNA damage response, signal transduction by p53 class mediator resulting in transcription of p21 cl…	GO:0005622 intracellular; GO:0005623 cell; GO:0005634 nucleus; GO:0005737 cytoplasm; GO:0005829 cytosol; GO:0043226 organelle; GO:0043227 membrane-bounded organelle; GO:0043229 intracellular organelle; GO:0043231 intracellular membrane-bounded organelle;	GO:0003676 nucleic acid binding; GO:0003723 RNA binding; GO:0003729 mRNA binding; GO:0003730 mRNA 3'-UTR binding; GO:0005488 binding; GO:0097159 organic cyclic compound binding; GO:1901363 heterocyclic compound binding;	PF00076	RNA recognition motif. (a.k.a. RRM, RBD, or RNP domain)	A	KOG0149	Predicted RNA-binding protein SEB4 (RRM superfamily)
P08642	GTPase HRas OS=Gallus gallus OX=9031 GN=HRAS PE=1 SV=1	HRAS	0.483	0.0108708	Down	21.365	1.812	0.816	0.82	0.846	0.816	1.556	0.81	0.756	0.891	1.033						cytoplasm	K02833	HRAS; GTPase HRas	map01521 EGFR tyrosine kinase inhibitor resistance; map01522 Endocrine resistance; map04010 MAPK signaling pathway; map04012 ErbB signaling pathway; map04014 Ras signaling pathway; map04015 Rap1 signaling pathway; map04062 Chemokine signaling pathway; map04068 FoxO signaling pathway; map04071 Sphingolipid signaling pathway; map04072 Phospholipase D signaling pathway; map04137 Mitophagy - animal; …	GO:0000075 cell cycle checkpoint; GO:0000165 MAPK cascade; GO:0000278 mitotic cell cycle; GO:0001562 response to protozoan; GO:0001817 regulation of cytokine production; GO:0001819 positive regulation of cytokine production; GO:0001932 regulation of protein phosphorylation; GO:0001934 positive regulation of protein phosphorylation; GO:0002218 activation of innate immune response; GO:0002220 innat…	GO:0000139 Golgi membrane; GO:0005622 intracellular; GO:0005623 cell; GO:0005634 nucleus; GO:0005737 cytoplasm; GO:0005794 Golgi apparatus; GO:0005829 cytosol; GO:0005886 plasma membrane; GO:0009898 cytoplasmic side of plasma membrane; GO:0012505 endomembrane system; GO:0016020 membrane; GO:0019897 extrinsic component of plasma membrane; GO:0019898 extrinsic component of membrane; GO:0031090 orga…	GO:0000166 nucleotide binding; GO:0001882 nucleoside binding; GO:0001883 purine nucleoside binding; GO:0003824 catalytic activity; GO:0003924 GTPase activity; GO:0005488 binding; GO:0005515 protein binding; GO:0005525 GTP binding; GO:0008022 protein C-terminus binding; GO:0016462 pyrophosphatase activity; GO:0016787 hydrolase activity; GO:0016817 hydrolase activity, acting on acid anhydrides; GO:…	PF00071	Ras family	U	KOG0395	Ras-related GTPase
E1BRE2	NAD-dependent protein deacylase sirtuin-5, mitochondrial OS=Gallus gallus OX=9031 GN=SIRT5 PE=3 SV=1	SIRT5	0.722	0.00946599	Down	33.956	1.363	0.843	0.908	0.947	1.018	1.123	0.85	1.054	1.112	0.901	1.162	0.94	1.017	1.024	0.915	cytoplasm	K11415	SIRT5, SIR2L5; NAD+-dependent protein deacetylase sirtuin 5 [EC:2.3.1.286]	map00760 Nicotinate and nicotinamide metabolism; map01100 Metabolic pathways	GO:0006325 chromatin organization; GO:0006342 chromatin silencing; GO:0006355 regulation of transcription, DNA-templated; GO:0006464 cellular protein modification process; GO:0006471 protein ADP-ribosylation; GO:0006476 protein deacetylation; GO:0006807 nitrogen compound metabolic process; GO:0006996 organelle organization; GO:0007005 mitochondrion organization; GO:0008152 metabolic process; GO:0…	GO:0005622 intracellular; GO:0005623 cell; GO:0005634 nucleus; GO:0005737 cytoplasm; GO:0005739 mitochondrion; GO:0005740 mitochondrial envelope; GO:0005743 mitochondrial inner membrane; GO:0005758 mitochondrial intermembrane space; GO:0005759 mitochondrial matrix; GO:0005829 cytosol; GO:0016020 membrane; GO:0019866 organelle inner membrane; GO:0031090 organelle membrane; GO:0031966 mitochondrial…	GO:0000166 nucleotide binding; GO:0003824 catalytic activity; GO:0003950 NAD+ ADP-ribosyltransferase activity; GO:0005488 binding; GO:0008270 zinc ion binding; GO:0016740 transferase activity; GO:0016757 transferase activity, transferring glycosyl groups; GO:0016763 transferase activity, transferring pentosyl groups; GO:0016787 hydrolase activity; GO:0016810 hydrolase activity, acting on carbon-n…			BK	KOG2684	Sirtuin 5 and related class III sirtuins (SIR2 family)
Q9YHT2	Succinate dehydrogenase [ubiquinone] iron-sulfur subunit, mitochondrial OS=Gallus gallus OX=9031 GN=SDHB PE=1 SV=1	SDHB	0.607	0.00355771	Down	32.597	1.494	0.922	0.891	0.862	0.92	1.266	0.762	0.962	1.023	1.022	1.284	0.77	0.94	1.025	0.994	mitochondria	K00235	SDHB, SDH2; succinate dehydrogenase (ubiquinone) iron-sulfur subunit [EC:1.3.5.1]	map00020 Citrate cycle (TCA cycle); map00190 Oxidative phosphorylation; map01100 Metabolic pathways; map01200 Carbon metabolism; map04714 Thermogenesis; map04932 Non-alcoholic fatty liver disease (NAFLD); map05010 Alzheimer disease; map05012 Parkinson disease; map05016 Huntington disease	GO:0006082 organic acid metabolic process; GO:0006091 generation of precursor metabolites and energy; GO:0006099 tricarboxylic acid cycle; GO:0006101 citrate metabolic process; GO:0006105 succinate metabolic process; GO:0006119 oxidative phosphorylation; GO:0006121 mitochondrial electron transport, succinate to ubiquinone; GO:0006139 nucleobase-containing compound metabolic process; GO:0006163 pu…	GO:0005622 intracellular; GO:0005623 cell; GO:0005634 nucleus; GO:0005654 nucleoplasm; GO:0005737 cytoplasm; GO:0005739 mitochondrion; GO:0005740 mitochondrial envelope; GO:0005743 mitochondrial inner membrane; GO:0005746 mitochondrial respirasome; GO:0005749 mitochondrial respiratory chain complex II, succinate dehydrogenase complex (ubiquinone); GO:0005886 plasma membrane; GO:0016020 membrane; …	GO:0000104 succinate dehydrogenase activity; GO:0003824 catalytic activity; GO:0005488 binding; GO:0008177 succinate dehydrogenase (ubiquinone) activity; GO:0016491 oxidoreductase activity; GO:0016627 oxidoreductase activity, acting on the CH-CH group of donors; GO:0016635 oxidoreductase activity, acting on the CH-CH group of donors, quinone or related compound as acceptor; GO:0048037 cofactor bi…	PF13085; PF13534	2Fe-2S iron-sulfur cluster binding domain; 4Fe-4S dicluster domain	C	KOG3049	Succinate dehydrogenase, Fe-S protein subunit
P01014	Ovalbumin-related protein Y OS=Gallus gallus OX=9031 GN=SERPINB14B PE=1 SV=1	SERPINB14B	0.108	0.00135034	Down	43.772	4.213	0.258	0.239	0.15	0.168	3.678	0.299	0.373	0.341	0.385	2.857	0.606	0.52	0.52	0.516	cytoplasm				GO:0000003 reproduction; GO:0006950 response to stress; GO:0006952 defense response; GO:0009605 response to external stimulus; GO:0009607 response to biotic stimulus; GO:0009617 response to bacterium; GO:0009892 negative regulation of metabolic process; GO:0010466 negative regulation of peptidase activity; GO:0010605 negative regulation of macromolecule metabolic process; GO:0010951 negative regu…	GO:0005576 extracellular region; GO:0005615 extracellular space;	GO:0004857 enzyme inhibitor activity; GO:0004866 endopeptidase inhibitor activity; GO:0004867 serine-type endopeptidase inhibitor activity; GO:0005488 binding; GO:0030234 enzyme regulator activity; GO:0030414 peptidase inhibitor activity; GO:0042562 hormone binding; GO:0061134 peptidase regulator activity; GO:0061135 endopeptidase regulator activity; GO:0098772 molecular function regulator;	PF00079	Serpin (serine protease inhibitor)	V	KOG2392	Serpin
Q5ZMH1	Septin-2 OS=Gallus gallus OX=9031 GN=SEPTIN2 PE=2 SV=1	SEPTIN2	0.663	0.00970048	Down	40.225	1.555	0.888	0.827	0.934	0.82	1.201	0.913	1.005	0.924	0.968	1.223	0.837	0.946	1.113	0.894	cytoplasm	K16942	SEPT2; septin 2	map05100 Bacterial invasion of epithelial cells; map05131 Shigellosis	GO:0000278 mitotic cell cycle; GO:0000281 mitotic cytokinesis; GO:0000910 cytokinesis; GO:0006996 organelle organization; GO:0007049 cell cycle; GO:0007154 cell communication; GO:0007165 signal transduction; GO:0007166 cell surface receptor signaling pathway; GO:0007224 smoothened signaling pathway; GO:0007275 multicellular organism development; GO:0007349 cellularization; GO:0009653 anatomical s…	GO:0005622 intracellular; GO:0005623 cell; GO:0005737 cytoplasm; GO:0005856 cytoskeleton; GO:0005886 plasma membrane; GO:0005929 cilium; GO:0005938 cell cortex; GO:0005940 septin ring; GO:0016020 membrane; GO:0031090 organelle membrane; GO:0031105 septin complex; GO:0031253 cell projection membrane; GO:0032156 septin cytoskeleton; GO:0032991 protein-containing complex; GO:0042995 cell projection;…	GO:0000166 nucleotide binding; GO:0001882 nucleoside binding; GO:0001883 purine nucleoside binding; GO:0003824 catalytic activity; GO:0003924 GTPase activity; GO:0005488 binding; GO:0005515 protein binding; GO:0005525 GTP binding; GO:0016462 pyrophosphatase activity; GO:0016787 hydrolase activity; GO:0016817 hydrolase activity, acting on acid anhydrides; GO:0016818 hydrolase activity, acting on a…	PF00735	Septin	Z	KOG2655	Septin family protein (P-loop GTPase)
Q5ZIZ2	SET and MYND domain-containing protein 5 OS=Gallus gallus OX=9031 GN=SMYD5 PE=2 SV=1	SMYD5	0.753	0.0274958	Down	46.967	1.225	0.897	1.084	0.907	0.924	1.051	0.769	1.126	0.986	1.104	1.222	0.967	0.932	1.083	0.854	extracellular				GO:0006325 chromatin organization; GO:0006464 cellular protein modification process; GO:0006479 protein methylation; GO:0006807 nitrogen compound metabolic process; GO:0006996 organelle organization; GO:0008152 metabolic process; GO:0008213 protein alkylation; GO:0009987 cellular process; GO:0016043 cellular component organization; GO:0016569 covalent chromatin modification; GO:0016570 histone mo…	GO:0000228 nuclear chromosome; GO:0000785 chromatin; GO:0000790 nuclear chromatin; GO:0005622 intracellular; GO:0005623 cell; GO:0005634 nucleus; GO:0005694 chromosome; GO:0031974 membrane-enclosed lumen; GO:0031981 nuclear lumen; GO:0043226 organelle; GO:0043227 membrane-bounded organelle; GO:0043228 non-membrane-bounded organelle; GO:0043229 intracellular organelle; GO:0043231 intracellular mem…	GO:0003824 catalytic activity; GO:0008168 methyltransferase activity; GO:0008757 S-adenosylmethionine-dependent methyltransferase activity; GO:0016740 transferase activity; GO:0016741 transferase activity, transferring one-carbon groups;			B	KOG2084	Predicted histone tail methylase containing SET domain
E1C6Q1	Pachytene checkpoint protein 2 homolog OS=Gallus gallus OX=9031 GN=TRIP13 PE=3 SV=1	TRIP13	0.72	0.0086685	Down	49.079	1.108	0.92	0.956	0.984	1.092	1.248	0.905	0.84	0.95	1.077	1.251	0.772	1.086	0.876	1.07	cytoplasm	K22399	TRIP13; pachytene checkpoint protein 2		GO:0000003 reproduction; GO:0000075 cell cycle checkpoint; GO:0000278 mitotic cell cycle; GO:0000280 nuclear division; GO:0001556 oocyte maturation; GO:0003006 developmental process involved in reproduction; GO:0006139 nucleobase-containing compound metabolic process; GO:0006259 DNA metabolic process; GO:0006281 DNA repair; GO:0006302 double-strand break repair; GO:0006310 DNA recombination; GO:0…	GO:0000775 chromosome, centromeric region; GO:0000776 kinetochore; GO:0000777 condensed chromosome kinetochore; GO:0000779 condensed chromosome, centromeric region; GO:0000793 condensed chromosome; GO:0001673 male germ cell nucleus; GO:0005622 intracellular; GO:0005623 cell; GO:0005634 nucleus; GO:0005694 chromosome; GO:0032991 protein-containing complex; GO:0043073 germ cell nucleus; GO:0043226 …	GO:0000166 nucleotide binding; GO:0003712 transcription coregulator activity; GO:0005488 binding; GO:0005515 protein binding; GO:0005524 ATP binding; GO:0008144 drug binding; GO:0017076 purine nucleotide binding; GO:0030554 adenyl nucleotide binding; GO:0032553 ribonucleotide binding; GO:0032555 purine ribonucleotide binding; GO:0032559 adenyl ribonucleotide binding; GO:0035639 purine ribonucleos…	PF00004	ATPase family associated with various cellular activities (AAA)	L	KOG0744	AAA+-type ATPase
Q5F4B2	Switch-associated protein 70 OS=Gallus gallus OX=9031 GN=SWAP70 PE=2 SV=1	SWAP70	0.47	0.000177562	Down	68.411	1.51	0.794	0.874	0.834	1.063	1.661	0.718	0.792	0.929	0.992	1.755	0.801	0.863	0.746	0.907	cytoplasm	K20072	SWAP70; switch-associated protein 70		GO:0001775 cell activation; GO:0002200 somatic diversification of immune receptors; GO:0002204 somatic recombination of immunoglobulin genes involved in immune response; GO:0002208 somatic diversification of immunoglobulins involved in immune response; GO:0002250 adaptive immune response; GO:0002252 immune effector process; GO:0002263 cell activation involved in immune response; GO:0002285 lympho…	GO:0005622 intracellular; GO:0005623 cell; GO:0005634 nucleus; GO:0005737 cytoplasm; GO:0043226 organelle; GO:0043227 membrane-bounded organelle; GO:0043229 intracellular organelle; GO:0043231 intracellular membrane-bounded organelle;	GO:0000166 nucleotide binding; GO:0003676 nucleic acid binding; GO:0003677 DNA binding; GO:0005488 binding; GO:0005524 ATP binding; GO:0008144 drug binding; GO:0017076 purine nucleotide binding; GO:0030554 adenyl nucleotide binding; GO:0032553 ribonucleotide binding; GO:0032555 purine ribonucleotide binding; GO:0032559 adenyl ribonucleotide binding; GO:0035639 purine ribonucleoside triphosphate b…	PF00169	PH domain
Q25C36	Olfactomedin-like protein 3 OS=Gallus gallus OX=9031 GN=OLFML3 PE=2 SV=1	OLFML3	0.636	0.0345693	Down	44.846	1.759	0.825	0.751	0.859	0.86	1.154	0.851	1.038	0.949	1.046	1.24	0.966	1.066	0.856	0.924	extracellular									W	KOG3545	Olfactomedin and related extracellular matrix glycoproteins
Q98953	Protein S100-A6 OS=Gallus gallus OX=9031 GN=S100A6 PE=3 SV=1	S100A6	0.614	0.0407979	Down	10.276	1.591	1.076	0.692	0.909	0.797	1.563	1.009	0.967	0.589	0.949	1.304	0.65	0.852	1.277	0.98	cytoplasm	K23764			GO:0000902 cell morphogenesis; GO:0000904 cell morphogenesis involved in differentiation; GO:0006810 transport; GO:0006811 ion transport; GO:0007154 cell communication; GO:0007165 signal transduction; GO:0007275 multicellular organism development; GO:0007399 nervous system development; GO:0007409 axonogenesis; GO:0008284 positive regulation of cell population proliferation; GO:0009653 anatomical …	GO:0001726 ruffle; GO:0005622 intracellular; GO:0005623 cell; GO:0005634 nucleus; GO:0005635 nuclear envelope; GO:0005737 cytoplasm; GO:0005829 cytosol; GO:0005886 plasma membrane; GO:0009898 cytoplasmic side of plasma membrane; GO:0012505 endomembrane system; GO:0016020 membrane; GO:0019897 extrinsic component of plasma membrane; GO:0019898 extrinsic component of membrane; GO:0031234 extrinsic c…	GO:0005215 transporter activity; GO:0005488 binding; GO:0005509 calcium ion binding; GO:0005515 protein binding; GO:0005523 tropomyosin binding; GO:0008092 cytoskeletal protein binding; GO:0008270 zinc ion binding; GO:0015075 ion transmembrane transporter activity; GO:0022857 transmembrane transporter activity; GO:0042802 identical protein binding; GO:0042803 protein homodimerization activity; GO…	PF01023	S-100/ICaBP type calcium binding domain
Q5ZIY4	Ribosome maturation protein SBDS OS=Gallus gallus OX=9031 GN=SBDS PE=2 SV=1	SBDS	0.609	0.00237407	Down	28.823	1.382	0.987	0.804	0.892	1.008	1.502	0.888	0.857	0.869	0.915	1.472	0.779	0.877	0.988	0.937	mitochondria	K14574	SDO1, SBDS; ribosome maturation protein SDO1	map03008 Ribosome biogenesis in eukaryotes	GO:0000226 microtubule cytoskeleton organization; GO:0000278 mitotic cell cycle; GO:0001501 skeletal system development; GO:0001503 ossification; GO:0001701 in utero embryonic development; GO:0001824 blastocyst development; GO:0001832 blastocyst growth; GO:0001833 inner cell mass cell proliferation; GO:0002376 immune system process; GO:0002520 immune system development; GO:0006139 nucleobase-cont…	GO:0000922 spindle pole; GO:0005622 intracellular; GO:0005623 cell; GO:0005634 nucleus; GO:0005654 nucleoplasm; GO:0005730 nucleolus; GO:0005737 cytoplasm; GO:0005819 spindle; GO:0005829 cytosol; GO:0005856 cytoskeleton; GO:0015630 microtubule cytoskeleton; GO:0031974 membrane-enclosed lumen; GO:0031981 nuclear lumen; GO:0043226 organelle; GO:0043227 membrane-bounded organelle; GO:0043228 non-mem…	GO:0003676 nucleic acid binding; GO:0003723 RNA binding; GO:0005488 binding; GO:0005515 protein binding; GO:0008017 microtubule binding; GO:0008092 cytoskeletal protein binding; GO:0015631 tubulin binding; GO:0019843 rRNA binding; GO:0043021 ribonucleoprotein complex binding; GO:0043022 ribosome binding; GO:0044877 protein-containing complex binding; GO:0097159 organic cyclic compound binding; GO…	PF09377	SBDS protein C-terminal domain	J	KOG2917	Predicted exosome subunit
Q8JG30	Sulfotransferase family cytosolic 1B member 1 OS=Gallus gallus OX=9031 GN=SULT1B1 PE=2 SV=1	SULT1B1	0.391	0.00257354	Down	34.073	1.725	0.836	0.705	0.906	0.929	1.481	0.575	1.032	0.708	1.179	1.896	0.586	0.916	0.971	0.701	mitochondria	K01025	SULT1; sulfotransferase [EC:2.8.2.-]		GO:0006066 alcohol metabolic process; GO:0006067 ethanol metabolic process; GO:0006068 ethanol catabolic process; GO:0006082 organic acid metabolic process; GO:0006139 nucleobase-containing compound metabolic process; GO:0006163 purine nucleotide metabolic process; GO:0006575 cellular modified amino acid metabolic process; GO:0006576 cellular biogenic amine metabolic process; GO:0006725 cellular …	GO:0005622 intracellular; GO:0005623 cell; GO:0005737 cytoplasm; GO:0005829 cytosol;	GO:0003824 catalytic activity; GO:0004062 aryl sulfotransferase activity; GO:0008146 sulfotransferase activity; GO:0016740 transferase activity; GO:0016782 transferase activity, transferring sulfur-containing groups;	PF00685	Sulfotransferase domain	S	KOG1584	Sulfotransferase
P50146	Guanine nucleotide-binding protein G(i) subunit alpha-1 OS=Gallus gallus OX=9031 GN=GNAI1 PE=2 SV=2	GNAI1	0.294	7.65173e-05	Down	40.378	2.301	0.655	0.668	0.671	0.856	2.147	0.559	0.689	0.702	0.958	2.05	0.697	0.772	0.739	0.783	cytoplasm	K04630	GNAI; guanine nucleotide-binding protein G(i) subunit alpha	map04015 Rap1 signaling pathway; map04022 cGMP-PKG signaling pathway; map04024 cAMP signaling pathway; map04062 Chemokine signaling pathway; map04071 Sphingolipid signaling pathway; map04261 Adrenergic signaling in cardiomyocytes; map04360 Axon guidance; map04371 Apelin signaling pathway; map04540 Gap junction; map04611 Platelet activation; map04670 Leukocyte transendothelial migration; map04713 …	GO:0007154 cell communication; GO:0007165 signal transduction; GO:0007186 G protein-coupled receptor signaling pathway; GO:0007187 G protein-coupled receptor signaling pathway, coupled to cyclic nucleotide second messenger; GO:0007188 adenylate cyclase-modulating G protein-coupled receptor signaling pathway; GO:0007346 regulation of mitotic cell cycle; GO:0009966 regulation of signal transduction…	GO:0005622 intracellular; GO:0005623 cell; GO:0005737 cytoplasm; GO:0005813 centrosome; GO:0005815 microtubule organizing center; GO:0005834 heterotrimeric G-protein complex; GO:0005856 cytoskeleton; GO:0005886 plasma membrane; GO:0005938 cell cortex; GO:0009898 cytoplasmic side of plasma membrane; GO:0015630 microtubule cytoskeleton; GO:0016020 membrane; GO:0019897 extrinsic component of plasma …	GO:0000166 nucleotide binding; GO:0000287 magnesium ion binding; GO:0001664 G protein-coupled receptor binding; GO:0001882 nucleoside binding; GO:0001883 purine nucleoside binding; GO:0003824 catalytic activity; GO:0003924 GTPase activity; GO:0005102 signaling receptor binding; GO:0005488 binding; GO:0005515 protein binding; GO:0005525 GTP binding; GO:0016462 pyrophosphatase activity; GO:0016787 …	PF00503	G-protein alpha subunit	T	KOG0082	G-protein alpha subunit (small G protein superfamily)
Q6QLQ5	Cathelicidin-1 OS=Gallus gallus OX=9031 GN=CATHL1 PE=1 SV=1	CATHL1	0.075	4.71801e-05	Down	16.072	4.336	0.246	0.305	0.172	0.141	3.996	0.385	0.207	0.17	0.204	3.814	0.278	0.674	0.169	0.147	extracellular	K13916	CAMP, LL37; cathelicidin antimicrobial peptide	map04621 NOD-like receptor signaling pathway; map04970 Salivary secretion; map05150 Staphylococcus aureus infection; map05152 Tuberculosis	GO:0001775 cell activation; GO:0002250 adaptive immune response; GO:0002252 immune effector process; GO:0002274 myeloid leukocyte activation; GO:0002376 immune system process; GO:0002377 immunoglobulin production; GO:0002381 immunoglobulin production involved in immunoglobulin mediated immune response; GO:0002440 production of molecular mediator of immune response; GO:0002443 leukocyte mediated i…		GO:0001530 lipopolysaccharide binding; GO:0005488 binding; GO:0008289 lipid binding; GO:0097367 carbohydrate derivative binding;	PF00666	Cathelicidin
Q5F495	MOB-like protein phocein OS=Gallus gallus OX=9031 GN=MOB4 PE=2 SV=1	MOB4	0.72	0.0177586	Down	25.816	1.416	0.824	0.918	0.955	0.938	1.15	0.905	1.039	0.991	0.952	1.108	0.916	0.971	0.971	1.084	extracellular	K04078	groES, HSPE1; chaperonin GroES		GO:0000226 microtubule cytoskeleton organization; GO:0000278 mitotic cell cycle; GO:0000280 nuclear division; GO:0000902 cell morphogenesis; GO:0006810 transport; GO:0006900 vesicle budding from membrane; GO:0006928 movement of cell or subcellular component; GO:0006996 organelle organization; GO:0007010 cytoskeleton organization; GO:0007017 microtubule-based process; GO:0007018 microtubule-based …	GO:0000139 Golgi membrane; GO:0005622 intracellular; GO:0005623 cell; GO:0005737 cytoplasm; GO:0005794 Golgi apparatus; GO:0005795 Golgi stack; GO:0005829 cytosol; GO:0012505 endomembrane system; GO:0016020 membrane; GO:0030424 axon; GO:0030425 dendrite; GO:0031090 organelle membrane; GO:0031984 organelle subcompartment; GO:0031985 Golgi cisterna; GO:0032580 Golgi cisterna membrane; GO:0032991 pr…	GO:0005488 binding; GO:0005515 protein binding; GO:0019899 enzyme binding; GO:0019900 kinase binding; GO:0019901 protein kinase binding;			D	KOG1852	Cell cycle-associated protein
P05083	Argininosuccinate lyase OS=Gallus gallus OX=9031 GN=ASL2 PE=2 SV=1	ASL2	0.633	0.00220819	Down	51.043	1.566	0.922	0.933	0.86	0.757	1.464	0.995	0.936	0.645	0.966	1.335	0.848	0.757	1.388	0.698	cytoplasm	K01755	argH, ASL; argininosuccinate lyase [EC:4.3.2.1]	map00220 Arginine biosynthesis; map00250 Alanine, aspartate and glutamate metabolism; map01100 Metabolic pathways; map01230 Biosynthesis of amino acids	GO:0000050 urea cycle; GO:0000053 argininosuccinate metabolic process; GO:0001655 urogenital system development; GO:0001666 response to hypoxia; GO:0001822 kidney development; GO:0001889 liver development; GO:0002237 response to molecule of bacterial origin; GO:0002376 immune system process; GO:0006082 organic acid metabolic process; GO:0006520 cellular amino acid metabolic process; GO:0006525 ar…	GO:0005622 intracellular; GO:0005623 cell; GO:0005634 nucleus; GO:0005737 cytoplasm; GO:0005739 mitochondrion; GO:0005740 mitochondrial envelope; GO:0005741 mitochondrial outer membrane; GO:0005783 endoplasmic reticulum; GO:0005829 cytosol; GO:0012505 endomembrane system; GO:0016020 membrane; GO:0019867 outer membrane; GO:0031090 organelle membrane; GO:0031966 mitochondrial membrane; GO:0031967 o…	GO:0003824 catalytic activity; GO:0004056 argininosuccinate lyase activity; GO:0005198 structural molecule activity; GO:0005212 structural constituent of eye lens; GO:0005488 binding; GO:0005515 protein binding; GO:0016829 lyase activity; GO:0016840 carbon-nitrogen lyase activity; GO:0016842 amidine-lyase activity; GO:0042802 identical protein binding;	PF00206	Lyase	E	KOG1316	Argininosuccinate lyase
Q5ZKE7	UMP-CMP kinase OS=Gallus gallus OX=9031 GN=CMPK PE=2 SV=1	CMPK	0.724	0.00359904	Down	22.172	1.265	0.997	0.957	0.963	0.933	1.246	0.852	0.96	0.958	1.076	1.22	0.854	0.984	1.076	0.953	cytoplasm	K13800	CMPK1, UMPK; UMP-CMP kinase [EC:2.7.4.14]	map00240 Pyrimidine metabolism; map00983 Drug metabolism - other enzymes; map01100 Metabolic pathways	GO:0000003 reproduction; GO:0006082 organic acid metabolic process; GO:0006139 nucleobase-containing compound metabolic process; GO:0006165 nucleoside diphosphate phosphorylation; GO:0006206 pyrimidine nucleobase metabolic process; GO:0006207 'de novo' pyrimidine nucleobase biosynthetic process; GO:0006213 pyrimidine nucleoside metabolic process; GO:0006220 pyrimidine nucleotide metabolic process…	GO:0005622 intracellular; GO:0005623 cell; GO:0005634 nucleus; GO:0005730 nucleolus; GO:0005737 cytoplasm; GO:0005829 cytosol; GO:0031974 membrane-enclosed lumen; GO:0031981 nuclear lumen; GO:0043226 organelle; GO:0043227 membrane-bounded organelle; GO:0043228 non-membrane-bounded organelle; GO:0043229 intracellular organelle; GO:0043231 intracellular membrane-bounded organelle; GO:0043232 intrac…	GO:0003824 catalytic activity; GO:0004127 cytidylate kinase activity; GO:0004550 nucleoside diphosphate kinase activity; GO:0004849 uridine kinase activity; GO:0009041 uridylate kinase activity; GO:0016301 kinase activity; GO:0016740 transferase activity; GO:0016772 transferase activity, transferring phosphorus-containing groups; GO:0016776 phosphotransferase activity, phosphate group as acceptor…	PF00406	Adenylate kinase	F	KOG3079	Uridylate kinase/adenylate kinase
Q5ZKW2	Protein LZIC OS=Gallus gallus OX=9031 GN=LZIC PE=2 SV=1	LZIC	0.468	0.000141955	Down	21.47	1.772	0.803	0.827	0.819	0.827	1.506	0.738	0.828	0.886	1.092	1.631	0.754	0.815	0.818	1.022	cytoplasm				GO:0007275 multicellular organism development; GO:0007399 nervous system development; GO:0007417 central nervous system development; GO:0009314 response to radiation; GO:0009628 response to abiotic stimulus; GO:0010212 response to ionizing radiation; GO:0032501 multicellular organismal process; GO:0032502 developmental process; GO:0048731 system development; GO:0048856 anatomical structure develo…
Q5ZIU1	Mapk-regulated corepressor-interacting protein 1 OS=Gallus gallus OX=9031 GN=MCRIP1 PE=3 SV=1	MCRIP1	0.628	0.0179033	Down	10.786	1.352	0.826	0.881	0.969	1.05	1.298	0.636	1.016	1.158	0.94	1.175	0.942	1.002	1.001	1.009	mitochondria				GO:0010717 regulation of epithelial to mesenchymal transition; GO:0045595 regulation of cell differentiation; GO:0050789 regulation of biological process; GO:0050793 regulation of developmental process; GO:0050794 regulation of cellular process; GO:0051239 regulation of multicellular organismal process; GO:0065007 biological regulation; GO:2000026 regulation of multicellular organismal developmen…	GO:0005622 intracellular; GO:0005623 cell; GO:0005634 nucleus; GO:0005737 cytoplasm; GO:0010494 cytoplasmic stress granule; GO:0032991 protein-containing complex; GO:0035770 ribonucleoprotein granule; GO:0036464 cytoplasmic ribonucleoprotein granule; GO:0043226 organelle; GO:0043227 membrane-bounded organelle; GO:0043228 non-membrane-bounded organelle; GO:0043229 intracellular organelle; GO:00432…
Q5ZLN0	Leucine-rich repeat-containing protein 40 OS=Gallus gallus OX=9031 GN=LRRC40 PE=2 SV=1	LRRC40	0.624	0.00103375	Down	67.475	1.598	0.908	0.781	0.916	0.942	1.363	0.878	0.921	0.899	1.042	1.358	0.91	0.851	0.944	0.958	nucleus				GO:0006810 transport; GO:0006897 endocytosis; GO:0006909 phagocytosis; GO:0007154 cell communication; GO:0007165 signal transduction; GO:0009987 cellular process; GO:0016192 vesicle-mediated transport; GO:0023052 signaling; GO:0050789 regulation of biological process; GO:0050794 regulation of cellular process; GO:0050896 response to stimulus; GO:0051179 localization; GO:0051234 establishment of l…	GO:0005623 cell; GO:0005886 plasma membrane; GO:0016020 membrane; GO:0071944 cell periphery;				T	KOG0472	Leucine-rich repeat protein
P50147	Guanine nucleotide-binding protein G(i) subunit alpha-2 OS=Gallus gallus OX=9031 GN=GNAI2 PE=2 SV=2	GNAI2	0.301	0.00190117	Down	40.577	1.814	0.758	0.814	0.735	0.898	1.944	0.605	0.685	0.841	1.047	2.246	0.443	0.851	0.765	0.808	cytoplasm	K04630	GNAI; guanine nucleotide-binding protein G(i) subunit alpha	map04015 Rap1 signaling pathway; map04022 cGMP-PKG signaling pathway; map04024 cAMP signaling pathway; map04062 Chemokine signaling pathway; map04071 Sphingolipid signaling pathway; map04261 Adrenergic signaling in cardiomyocytes; map04360 Axon guidance; map04371 Apelin signaling pathway; map04540 Gap junction; map04611 Platelet activation; map04670 Leukocyte transendothelial migration; map04713 …	GO:0001932 regulation of protein phosphorylation; GO:0001934 positive regulation of protein phosphorylation; GO:0001973 G protein-coupled adenosine receptor signaling pathway; GO:0003008 system process; GO:0003014 renal system process; GO:0006457 protein folding; GO:0007154 cell communication; GO:0007165 signal transduction; GO:0007166 cell surface receptor signaling pathway; GO:0007186 G protein…	GO:0005622 intracellular; GO:0005623 cell; GO:0005634 nucleus; GO:0005654 nucleoplasm; GO:0005737 cytoplasm; GO:0005813 centrosome; GO:0005815 microtubule organizing center; GO:0005829 cytosol; GO:0005834 heterotrimeric G-protein complex; GO:0005856 cytoskeleton; GO:0005886 plasma membrane; GO:0009898 cytoplasmic side of plasma membrane; GO:0012505 endomembrane system; GO:0015630 microtubule cyto…	GO:0000166 nucleotide binding; GO:0001664 G protein-coupled receptor binding; GO:0001882 nucleoside binding; GO:0001883 purine nucleoside binding; GO:0003824 catalytic activity; GO:0003924 GTPase activity; GO:0005102 signaling receptor binding; GO:0005488 binding; GO:0005515 protein binding; GO:0005525 GTP binding; GO:0016462 pyrophosphatase activity; GO:0016787 hydrolase activity; GO:0016817 hyd…	PF00503	G-protein alpha subunit	DT	KOG0082	G-protein alpha subunit (small G protein superfamily)
P01994	Hemoglobin subunit alpha-A OS=Gallus gallus OX=9031 GN=HBAA PE=1 SV=2	HBAA	0.494	0.00323869	Down	15.429	1.651	0.651	1.261	0.949	0.578	1.53	0.89	0.791	1.234	0.634	1.343	0.695	0.759	1.336	0.908	cytoplasm	K13822	HBA; hemoglobin subunit alpha	map05143 African trypanosomiasis; map05144 Malaria	GO:0000302 response to reactive oxygen species; GO:0001701 in utero embryonic development; GO:0002262 myeloid cell homeostasis; GO:0002376 immune system process; GO:0002520 immune system development; GO:0003008 system process; GO:0003013 circulatory system process; GO:0006810 transport; GO:0006811 ion transport; GO:0006820 anion transport; GO:0006897 endocytosis; GO:0006898 receptor-mediated endo…	GO:0005576 extracellular region; GO:0005615 extracellular space; GO:0005622 intracellular; GO:0005623 cell; GO:0005737 cytoplasm; GO:0005829 cytosol; GO:0005833 hemoglobin complex; GO:0005840 ribosome; GO:0015935 small ribosomal subunit; GO:0022626 cytosolic ribosome; GO:0022627 cytosolic small ribosomal subunit; GO:0030139 endocytic vesicle; GO:0031410 cytoplasmic vesicle; GO:0031838 haptoglobin…	GO:0001540 amyloid-beta binding; GO:0005488 binding; GO:0020037 heme binding; GO:0033218 amide binding; GO:0036094 small molecule binding; GO:0042277 peptide binding; GO:0043177 organic acid binding; GO:0046906 tetrapyrrole binding; GO:0048037 cofactor binding; GO:0097159 organic cyclic compound binding; GO:1901363 heterocyclic compound binding;	PF00042	Globin	C	KOG3378	Globins and related hemoproteins
Q90Z16	Optineurin OS=Gallus gallus OX=9031 GN=OPTN PE=1 SV=1	OPTN	0.637	0.0167002	Down	64.087	1.597	0.853	0.904	0.995	0.876	1.16	0.811	1.073	1.119	0.877	1.428	1	0.941	0.854	0.824	cytoplasm	K19946	OPTN, FIP2; optineurin	map04137 Mitophagy - animal	GO:0000086 G2/M transition of mitotic cell cycle; GO:0000278 mitotic cell cycle; GO:0000302 response to reactive oxygen species; GO:0000902 cell morphogenesis; GO:0000904 cell morphogenesis involved in differentiation; GO:0001101 response to acid chemical; GO:0001654 eye development; GO:0001816 cytokine production; GO:0001817 regulation of cytokine production; GO:0001819 positive regulation of cy…	GO:0000139 Golgi membrane; GO:0005622 intracellular; GO:0005623 cell; GO:0005634 nucleus; GO:0005654 nucleoplasm; GO:0005737 cytoplasm; GO:0005768 endosome; GO:0005773 vacuole; GO:0005776 autophagosome; GO:0005794 Golgi apparatus; GO:0005802 trans-Golgi network; GO:0005829 cytosol; GO:0010008 endosome membrane; GO:0012505 endomembrane system; GO:0016020 membrane; GO:0030424 axon; GO:0031090 organ…	GO:0001025 RNA polymerase III general transcription initiation factor binding; GO:0001155 TFIIIA-class transcription factor binding; GO:0005488 binding; GO:0005515 protein binding; GO:0008022 protein C-terminus binding; GO:0008134 transcription factor binding; GO:0017016 Ras GTPase binding; GO:0017137 Rab GTPase binding; GO:0019899 enzyme binding; GO:0030674 protein-macromolecule adaptor activity…
Q5ZMN3	Prohibitin-2 OS=Gallus gallus OX=9031 GN=PHB2 PE=2 SV=1	PHB2	0.484	0.00425767	Down	33.336	1.484	0.934	0.91	0.808	0.942	1.616	0.769	0.807	0.91	0.958	1.694	0.616	0.866	0.832	1.057	cytoplasm	K17081	PHB2; prohibitin 2		GO:0000003 reproduction; GO:0002082 regulation of oxidative phosphorylation; GO:0003006 developmental process involved in reproduction; GO:0003008 system process; GO:0006140 regulation of nucleotide metabolic process; GO:0006950 response to stress; GO:0006979 response to oxidative stress; GO:0006996 organelle organization; GO:0007005 mitochondrion organization; GO:0007275 multicellular organism d…	GO:0005622 intracellular; GO:0005623 cell; GO:0005634 nucleus; GO:0005737 cytoplasm; GO:0005739 mitochondrion; GO:0005740 mitochondrial envelope; GO:0005743 mitochondrial inner membrane; GO:0016020 membrane; GO:0016363 nuclear matrix; GO:0019866 organelle inner membrane; GO:0031090 organelle membrane; GO:0031966 mitochondrial membrane; GO:0031967 organelle envelope; GO:0031974 membrane-enclosed l…				K	KOG3090	Prohibitin-like protein
Q5ZM72	Fatty acyl-CoA reductase 1 OS=Gallus gallus OX=9031 GN=FAR1 PE=2 SV=1	FAR1	0.58	0.0212562	Down	59.449	1.41	0.9	0.839	0.824	1.101	1.467	0.769	0.736	0.924	1.15						cytoplasm	K13356	FAR; alcohol-forming fatty acyl-CoA reductase [EC:1.2.1.84]	map04146 Peroxisome; map04212 Longevity regulating pathway - worm	GO:0006139 nucleobase-containing compound metabolic process; GO:0006163 purine nucleotide metabolic process; GO:0006629 lipid metabolic process; GO:0006637 acyl-CoA metabolic process; GO:0006644 phospholipid metabolic process; GO:0006650 glycerophospholipid metabolic process; GO:0006662 glycerol ether metabolic process; GO:0006725 cellular aromatic compound metabolic process; GO:0006732 coenzyme …	GO:0005622 intracellular; GO:0005623 cell; GO:0005737 cytoplasm; GO:0005777 peroxisome; GO:0005778 peroxisomal membrane; GO:0005779 integral component of peroxisomal membrane; GO:0005782 peroxisomal matrix; GO:0016020 membrane; GO:0016021 integral component of membrane; GO:0031090 organelle membrane; GO:0031224 intrinsic component of membrane; GO:0031231 intrinsic component of peroxisomal membran…	GO:0003824 catalytic activity; GO:0016491 oxidoreductase activity; GO:0016620 oxidoreductase activity, acting on the aldehyde or oxo group of donors, NAD or NADP as acceptor; GO:0016903 oxidoreductase activity, acting on the aldehyde or oxo group of donors; GO:0050062 long-chain-fatty-acyl-CoA reductase activity; GO:0080019 fatty-acyl-CoA reductase (alcohol-forming) activity;			I	KOG1221	Acyl-CoA reductase
Q5ZJ43	Exocyst complex component 8 OS=Gallus gallus OX=9031 GN=EXOC8 PE=2 SV=1	EXOC8	0.482	0.0362845	Down	80.429	1.604	0.85	0.748	0.891	0.998						1.493	0.642	1.127	0.84	0.963	cytoplasm	K19986	EXOC8, SEC84; exocyst complex component 8		GO:0000003 reproduction; GO:0000212 meiotic spindle organization; GO:0000226 microtubule cytoskeleton organization; GO:0000910 cytokinesis; GO:0000916 actomyosin contractile ring contraction; GO:0001505 regulation of neurotransmitter levels; GO:0001927 exocyst assembly; GO:0003006 developmental process involved in reproduction; GO:0006810 transport; GO:0006836 neurotransmitter transport; GO:00068…	GO:0000145 exocyst; GO:0005622 intracellular; GO:0005623 cell; GO:0005737 cytoplasm; GO:0005768 endosome; GO:0005770 late endosome; GO:0005829 cytosol; GO:0005886 plasma membrane; GO:0005938 cell cortex; GO:0012505 endomembrane system; GO:0016020 membrane; GO:0031252 cell leading edge; GO:0031410 cytoplasmic vesicle; GO:0031982 vesicle; GO:0032991 protein-containing complex; GO:0043226 organelle;…	GO:0005488 binding; GO:0005515 protein binding; GO:0005543 phospholipid binding; GO:0008289 lipid binding; GO:0017016 Ras GTPase binding; GO:0017160 Ral GTPase binding; GO:0019899 enzyme binding; GO:0031267 small GTPase binding; GO:0035091 phosphatidylinositol binding; GO:0043167 ion binding; GO:0043168 anion binding; GO:0051020 GTPase binding;			U	KOG2215	Exocyst complex subunit
P02112	Hemoglobin subunit beta OS=Gallus gallus OX=9031 GN=HBB PE=1 SV=2	HBB	0.528	0.0138538	Down	16.466	1.472	0.647	1.442	0.984	0.568	1.494	0.989	0.784	1.149	0.647	1.294	0.614	0.793	1.478	0.969	cytoplasm	K13825	HBE; hemoglobin subunit epsilon		GO:0000122 negative regulation of transcription by RNA polymerase II; GO:0006355 regulation of transcription, DNA-templated; GO:0006357 regulation of transcription by RNA polymerase II; GO:0006810 transport; GO:0006950 response to stress; GO:0007596 blood coagulation; GO:0007599 hemostasis; GO:0009611 response to wounding; GO:0009889 regulation of biosynthetic process; GO:0009890 negative regulat…	GO:0005576 extracellular region; GO:0005615 extracellular space; GO:0005622 intracellular; GO:0005623 cell; GO:0005737 cytoplasm; GO:0005829 cytosol; GO:0005833 hemoglobin complex; GO:0032991 protein-containing complex;	GO:0005344 oxygen carrier activity; GO:0005488 binding; GO:0005515 protein binding; GO:0008144 drug binding; GO:0019825 oxygen binding; GO:0020037 heme binding; GO:0030492 hemoglobin binding; GO:0031721 hemoglobin alpha binding; GO:0036094 small molecule binding; GO:0046906 tetrapyrrole binding; GO:0048037 cofactor binding; GO:0097159 organic cyclic compound binding; GO:0140104 molecular carrier …	PF00042	Globin	C	KOG3378	Globins and related hemoproteins
P02612	Myosin regulatory light chain 2, smooth muscle major isoform OS=Gallus gallus OX=9031 PE=1 SV=2	--	0.326	0.0147896	Down	19.845	2.926	0.533	0.458	0.542	0.712	1.38	0.611	0.869	1.077	1.104	1.454	0.736	1.043	1.148	0.631	mitochondria	K12755	MYL9; myosin regulatory light chain 9	map04022 cGMP-PKG signaling pathway; map04024 cAMP signaling pathway; map04270 Vascular smooth muscle contraction; map04360 Axon guidance; map04510 Focal adhesion; map04530 Tight junction; map04670 Leukocyte transendothelial migration; map04810 Regulation of actin cytoskeleton; map04921 Oxytocin signaling pathway; map05131 Shigellosis		GO:0001725 stress fiber; GO:0005622 intracellular; GO:0005623 cell; GO:0005737 cytoplasm; GO:0005856 cytoskeleton; GO:0015629 actin cytoskeleton; GO:0016459 myosin complex; GO:0016460 myosin II complex; GO:0030016 myofibril; GO:0030017 sarcomere; GO:0030018 Z disc; GO:0031674 I band; GO:0032432 actin filament bundle; GO:0032991 protein-containing complex; GO:0042641 actomyosin; GO:0043226 organel…	GO:0005488 binding; GO:0005515 protein binding; GO:0008092 cytoskeletal protein binding; GO:0017022 myosin binding; GO:0032036 myosin heavy chain binding;	PF13405; PF13833	EF-hand domain; EF-hand domain pair	T	KOG0031	Myosin regulatory light chain, EF-Hand protein superfamily
P24032	Myosin regulatory light chain 2, smooth muscle minor isoform OS=Gallus gallus OX=9031 PE=2 SV=2	--	0.432	0.00431088	Down	19.911	2.207	0.674	0.694	0.718	0.84	1.514	0.74	0.998	0.924	0.961	1.508	0.843	0.973	0.906	0.826	mitochondria	K12757	MYL12; myosin regulatory light chain 12	map04360 Axon guidance; map04510 Focal adhesion; map04530 Tight junction; map04611 Platelet activation; map04670 Leukocyte transendothelial migration; map04810 Regulation of actin cytoskeleton; map05131 Shigellosis				PF13405; PF13833	EF-hand domain; EF-hand domain pair	T	KOG0031	Myosin regulatory light chain, EF-Hand protein superfamily
A0A1D5P556	Disheveled-associated activator of morphogenesis 2 OS=Gallus gallus OX=9031 GN=DAAM2 PE=1 SV=2	DAAM2	0.754	0.0312079	Down	123.87	1.376	0.893	0.937	1.053	0.828	1.04	0.923	1.172	0.902	0.994	1.138	0.864	1.043	1.169	0.781	plasma membrane	K04512	DAAM; dishevelled associated activator of morphogenesis	map04310 Wnt signaling pathway	GO:0000902 cell morphogenesis; GO:0000904 cell morphogenesis involved in differentiation; GO:0006928 movement of cell or subcellular component; GO:0006935 chemotaxis; GO:0006996 organelle organization; GO:0007010 cytoskeleton organization; GO:0007015 actin filament organization; GO:0007275 multicellular organism development; GO:0007399 nervous system development; GO:0007409 axonogenesis; GO:00074…	GO:0005622 intracellular; GO:0005623 cell; GO:0005737 cytoplasm; GO:0005856 cytoskeleton; GO:0005865 striated muscle thin filament; GO:0015629 actin cytoskeleton; GO:0016528 sarcoplasm; GO:0030016 myofibril; GO:0030017 sarcomere; GO:0030018 Z disc; GO:0030424 axon; GO:0030426 growth cone; GO:0030427 site of polarized growth; GO:0031674 I band; GO:0036379 myofilament; GO:0042995 cell projection; G…	GO:0003779 actin binding; GO:0005488 binding; GO:0005515 protein binding; GO:0008092 cytoskeletal protein binding;			TZ	KOG1922	Rho GTPase effector BNI1 and related formins
P02609	Myosin regulatory light chain 2, skeletal muscle isoform OS=Gallus gallus OX=9031 GN=MYLPF PE=1 SV=2	MYLPF	0.127	0.00220746	Down	18.839	4.497	0.302	0.179	0.169	0.208	2.216	0.618	0.783	0.713	0.725	3.538	0.382	0.404	0.356	0.331	cytoplasm	K12758	MYLPF; fast skeletal myosin light chain 2	map04510 Focal adhesion; map04670 Leukocyte transendothelial migration; map04810 Regulation of actin cytoskeleton; map05131 Shigellosis	GO:0002376 immune system process; GO:0003008 system process; GO:0003012 muscle system process; GO:0006936 muscle contraction; GO:0006955 immune response; GO:0007275 multicellular organism development; GO:0007517 muscle organ development; GO:0007519 skeletal muscle tissue development; GO:0009888 tissue development; GO:0014706 striated muscle tissue development; GO:0032501 multicellular organismal …	GO:0005622 intracellular; GO:0005623 cell; GO:0005737 cytoplasm; GO:0005829 cytosol; GO:0005856 cytoskeleton; GO:0005859 muscle myosin complex; GO:0015629 actin cytoskeleton; GO:0016459 myosin complex; GO:0016460 myosin II complex; GO:0032991 protein-containing complex; GO:0043226 organelle; GO:0043228 non-membrane-bounded organelle; GO:0043229 intracellular organelle; GO:0043232 intracellular no…	GO:0005198 structural molecule activity; GO:0008307 structural constituent of muscle;	PF13405	EF-hand domain	Z	KOG0031	Myosin regulatory light chain, EF-Hand protein superfamily
P01012	Ovalbumin OS=Gallus gallus OX=9031 GN=SERPINB14 PE=1 SV=2	SERPINB14	0.064	1.20053e-05	Down	42.881	3.91	0.251	0.178	0.161	0.158	4.225	0.213	0.137	0.079	0.11	3.901	0.302	0.264	0.234	0.182	cytoplasm	K13966	SERPINB11_12; serpin B11/12		GO:0006810 transport; GO:0006811 ion transport; GO:0007275 multicellular organism development; GO:0009719 response to endogenous stimulus; GO:0009725 response to hormone; GO:0009790 embryo development; GO:0009792 embryo development ending in birth or egg hatching; GO:0009892 negative regulation of metabolic process; GO:0010033 response to organic substance; GO:0010466 negative regulation of pepti…	GO:0000323 lytic vacuole; GO:0005576 extracellular region; GO:0005615 extracellular space; GO:0005622 intracellular; GO:0005623 cell; GO:0005737 cytoplasm; GO:0005764 lysosome; GO:0005767 secondary lysosome; GO:0005768 endosome; GO:0005769 early endosome; GO:0005773 vacuole; GO:0005783 endoplasmic reticulum; GO:0005829 cytosol; GO:0012505 endomembrane system; GO:0030139 endocytic vesicle; GO:0031…	GO:0002020 protease binding; GO:0004857 enzyme inhibitor activity; GO:0004866 endopeptidase inhibitor activity; GO:0004867 serine-type endopeptidase inhibitor activity; GO:0005488 binding; GO:0005509 calcium ion binding; GO:0005515 protein binding; GO:0019899 enzyme binding; GO:0030234 enzyme regulator activity; GO:0030414 peptidase inhibitor activity; GO:0043167 ion binding; GO:0043169 cation bi…	PF00079	Serpin (serine protease inhibitor)	V	KOG2392	Serpin
P10184	Ovoinhibitor OS=Gallus gallus OX=9031 GN=SPINK5 PE=1 SV=3	SPINK5	0.391	0.0194708	Down	57.004	2.192	1.07	0.73	0.609	0.497	2.293	1.267	0.556	0.404	0.471	2.938	0.568	0.475	0.551	0.453	extracellular	K23615	SPIK5; ovoinhibitor					PF00050	Kazal-type serine protease inhibitor domain	O	KOG3509	Basement membrane-specific heparan sulfate proteoglycan (HSPG) core protein
P27042	Lysozyme g OS=Gallus gallus OX=9031 PE=2 SV=1	--	0.102	3.44681e-05	Down	23.238	3.932	0.31	0.379	0.299	0.32	3.799	0.386	0.343	0.325	0.302	3.068	0.403	0.607	0.393	0.339	extracellular				GO:0006950 response to stress; GO:0006952 defense response; GO:0009605 response to external stimulus; GO:0009607 response to biotic stimulus; GO:0009617 response to bacterium; GO:0042742 defense response to bacterium; GO:0043207 response to external biotic stimulus; GO:0050830 defense response to Gram-positive bacterium; GO:0050896 response to stimulus; GO:0051704 multi-organism process; GO:00517…	GO:0005576 extracellular region;	GO:0003796 lysozyme activity; GO:0003824 catalytic activity; GO:0004553 hydrolase activity, hydrolyzing O-glycosyl compounds; GO:0016787 hydrolase activity; GO:0016798 hydrolase activity, acting on glycosyl bonds; GO:0061783 peptidoglycan muralytic activity;
Q5ZI42	Malignant T-cell-amplified sequence 1 OS=Gallus gallus OX=9031 GN=MCTS1 PE=2 SV=1	MCTS1	0.664	0.00314895	Down	20.571	1.425	0.945	0.81	0.858	1.039	1.31	0.82	0.895	0.981	1.022	1.205	0.852	0.998	0.89	1.102	cytoplasm	K07575	K07575; PUA domain protein		GO:0001731 formation of translation preinitiation complex; GO:0002181 cytoplasmic translation; GO:0002183 cytoplasmic translational initiation; GO:0002188 translation reinitiation; GO:0006412 translation; GO:0006413 translational initiation; GO:0006417 regulation of translation; GO:0006446 regulation of translational initiation; GO:0006518 peptide metabolic process; GO:0006807 nitrogen compound m…	GO:0005622 intracellular; GO:0005623 cell; GO:0005737 cytoplasm; GO:0005829 cytosol; GO:0005840 ribosome; GO:0005886 plasma membrane; GO:0015935 small ribosomal subunit; GO:0016020 membrane; GO:0022626 cytosolic ribosome; GO:0022627 cytosolic small ribosomal subunit; GO:0032991 protein-containing complex; GO:0043226 organelle; GO:0043228 non-membrane-bounded organelle; GO:0043229 intracellular or…				K	KOG2523	Predicted RNA-binding protein with PUA domain
Q76I89	Kinetochore protein NDC80 homolog OS=Gallus gallus OX=9031 GN=NDC80 PE=1 SV=1	NDC80	1.568	0.0174743	Up	73.74	0.518	1.035	1.034	1.232	1.194	0.738	1.08	0.972	1.076	1.182	0.73	0.999	1.116	0.891	1.308	mitochondria	K11547	NDC80, HEC1, TID3; kinetochore protein NDC80		GO:0000003 reproduction; GO:0000070 mitotic sister chromatid segregation; GO:0000132 establishment of mitotic spindle orientation; GO:0000226 microtubule cytoskeleton organization; GO:0000278 mitotic cell cycle; GO:0000280 nuclear division; GO:0000819 sister chromatid segregation; GO:0003006 developmental process involved in reproduction; GO:0006928 movement of cell or subcellular component; GO:0…	GO:0000228 nuclear chromosome; GO:0000775 chromosome, centromeric region; GO:0000776 kinetochore; GO:0000777 condensed chromosome kinetochore; GO:0000778 condensed nuclear chromosome kinetochore; GO:0000779 condensed chromosome, centromeric region; GO:0000780 condensed nuclear chromosome, centromeric region; GO:0000793 condensed chromosome; GO:0000794 condensed nuclear chromosome; GO:0000940 cond…	GO:0005198 structural molecule activity; GO:0005200 structural constituent of cytoskeleton; GO:0005488 binding; GO:0005515 protein binding; GO:0019904 protein domain specific binding; GO:0042802 identical protein binding;			D	KOG0995	Centromere-associated protein HEC1
Q5ZKC9	14-3-3 protein zeta OS=Gallus gallus OX=9031 GN=YWHAZ PE=2 SV=1	YWHAZ	0.58	0.0013854	Down	27.775	1.542	0.861	0.838	0.861	0.979	1.318	0.829	0.938	0.942	0.99	1.327	0.739	0.923	0.964	1.063	cytoplasm	K16197	YWHAB_Q_Z; 14-3-3 protein beta/theta/zeta	map04013 MAPK signaling pathway - fly; map04110 Cell cycle; map04114 Oocyte meiosis; map04151 PI3K-Akt signaling pathway; map04212 Longevity regulating pathway - worm; map04390 Hippo signaling pathway; map04391 Hippo signaling pathway - fly; map05160 Hepatitis C; map05161 Hepatitis B; map05203 Viral carcinogenesis	GO:0001775 cell activation; GO:0001821 histamine secretion; GO:0002252 immune effector process; GO:0002263 cell activation involved in immune response; GO:0002274 myeloid leukocyte activation; GO:0002275 myeloid cell activation involved in immune response; GO:0002279 mast cell activation involved in immune response; GO:0002349 histamine production involved in inflammatory response; GO:0002366 leu…	GO:0005576 extracellular region; GO:0005615 extracellular space; GO:0005622 intracellular; GO:0005623 cell; GO:0005634 nucleus; GO:0005737 cytoplasm; GO:0005739 mitochondrion; GO:0005829 cytosol; GO:0014069 postsynaptic density; GO:0031252 cell leading edge; GO:0031410 cytoplasmic vesicle; GO:0031982 vesicle; GO:0032279 asymmetric synapse; GO:0032991 protein-containing complex; GO:0042470 melanos…	GO:0005488 binding; GO:0005515 protein binding; GO:0008134 transcription factor binding; GO:0019899 enzyme binding; GO:0019900 kinase binding; GO:0019901 protein kinase binding; GO:0019904 protein domain specific binding; GO:0031625 ubiquitin protein ligase binding; GO:0042802 identical protein binding; GO:0044325 ion channel binding; GO:0044389 ubiquitin-like protein ligase binding; GO:0044877 p…	PF00244	14-3-3 protein	O	KOG0841	Multifunctional chaperone (14-3-3 family)
Q5ZKD4	N-acetylneuraminate lyase OS=Gallus gallus OX=9031 GN=NPL PE=2 SV=1	NPL	0.717	0.00769052	Down	33.646	1.33	0.993	1.206	0.672	1.003						1.399	0.964	0.666	1.014	0.991	cytoplasm	K01639	E4.1.3.3, nanA, NPL; N-acetylneuraminate lyase [EC:4.1.3.3]	map00520 Amino sugar and nucleotide sugar metabolism; map01100 Metabolic pathways	GO:0006040 amino sugar metabolic process; GO:0006054 N-acetylneuraminate metabolic process; GO:0006082 organic acid metabolic process; GO:0008152 metabolic process; GO:0009056 catabolic process; GO:0009987 cellular process; GO:0016054 organic acid catabolic process; GO:0016999 antibiotic metabolic process; GO:0017001 antibiotic catabolic process; GO:0017144 drug metabolic process; GO:0019262 N-ac…	GO:0005622 intracellular; GO:0005623 cell; GO:0005737 cytoplasm; GO:0005829 cytosol;	GO:0003824 catalytic activity; GO:0005488 binding; GO:0005515 protein binding; GO:0008747 N-acetylneuraminate lyase activity; GO:0016829 lyase activity; GO:0016830 carbon-carbon lyase activity; GO:0016833 oxo-acid-lyase activity; GO:0042802 identical protein binding;	PF00701	Dihydrodipicolinate synthetase family
P62149	Calmodulin OS=Gallus gallus OX=9031 GN=CALM PE=1 SV=2	CALM	0.652	0.0424886	Down	16.837	1.402	0.918	0.853	0.831	1.054	0.993	0.849	0.859	0.816	1.219	1.334	0.666	0.938	0.863	1.292	cytoplasm,nucleus	K02183	CALM; calmodulin	map04014 Ras signaling pathway; map04015 Rap1 signaling pathway; map04020 Calcium signaling pathway; map04022 cGMP-PKG signaling pathway; map04024 cAMP signaling pathway; map04070 Phosphatidylinositol signaling system; map04114 Oocyte meiosis; map04218 Cellular senescence; map04261 Adrenergic signaling in cardiomyocytes; map04270 Vascular smooth muscle contraction; map04371 Apelin signaling pathw…	GO:0006873 cellular ion homeostasis; GO:0006874 cellular calcium ion homeostasis; GO:0006875 cellular metal ion homeostasis; GO:0007204 positive regulation of cytosolic calcium ion concentration; GO:0009966 regulation of signal transduction; GO:0009967 positive regulation of signal transduction; GO:0009968 negative regulation of signal transduction; GO:0009987 cellular process; GO:0010522 regulat…	GO:0000922 spindle pole; GO:0005622 intracellular; GO:0005623 cell; GO:0005737 cytoplasm; GO:0005819 spindle; GO:0005829 cytosol; GO:0005856 cytoskeleton; GO:0015630 microtubule cytoskeleton; GO:0032991 protein-containing complex; GO:0043226 organelle; GO:0043228 non-membrane-bounded organelle; GO:0043229 intracellular organelle; GO:0043232 intracellular non-membrane-bounded organelle;	GO:0005488 binding; GO:0005509 calcium ion binding; GO:0005515 protein binding; GO:0019904 protein domain specific binding; GO:0043167 ion binding; GO:0043169 cation binding; GO:0046872 metal ion binding;	PF13499	EF-hand domain pair	T	KOG0027	Calmodulin and related proteins (EF-Hand superfamily)
P01005	Ovomucoid OS=Gallus gallus OX=9031 PE=1 SV=1	--	0.075	0.0223402	Down	22.591	3.71	0.168	0.214	0.161	0.087						3.518	0.377	0.261	0.406	0.455	extracellular	K23614	SPIK7; ovomucoid					PF00050	Kazal-type serine protease inhibitor domain	S	KOG3649	FOG: Kazal-type serine protease inhibitor domain
Q5F425	Protein lin-7 homolog C OS=Gallus gallus OX=9031 GN=LIN7C PE=1 SV=1	LIN7C	0.714	0.0148343	Down	21.847	1.52	0.994	0.835	0.901	0.839	1.209	0.912	1.022	0.971	0.877	1.215	0.911	0.887	1.227	0.823	cytoplasm	K19931	LIN7; protein lin-7		GO:0000003 reproduction; GO:0001505 regulation of neurotransmitter levels; GO:0001667 ameboidal-type cell migration; GO:0002009 morphogenesis of an epithelium; GO:0002011 morphogenesis of an epithelial sheet; GO:0002064 epithelial cell development; GO:0002065 columnar/cuboidal epithelial cell differentiation; GO:0002066 columnar/cuboidal epithelial cell development; GO:0003006 developmental proce…	GO:0005622 intracellular; GO:0005623 cell; GO:0005737 cytoplasm; GO:0005886 plasma membrane; GO:0005911 cell-cell junction; GO:0005912 adherens junction; GO:0005923 bicellular tight junction; GO:0014069 postsynaptic density; GO:0016020 membrane; GO:0016323 basolateral plasma membrane; GO:0030054 cell junction; GO:0032279 asymmetric synapse; GO:0032991 protein-containing complex; GO:0035003 subapi…	GO:0005102 signaling receptor binding; GO:0005488 binding; GO:0005515 protein binding; GO:0008022 protein C-terminus binding; GO:0008092 cytoskeletal protein binding; GO:0019904 protein domain specific binding; GO:0030165 PDZ domain binding; GO:0030674 protein-macromolecule adaptor activity; GO:0060090 molecular adaptor activity; GO:0097016 L27 domain binding;	PF02828; PF00595	L27 domain; PDZ domain (Also known as DHR or GLGF)	W	KOG3550	Receptor targeting protein Lin-7
P02604	Myosin light chain 1, skeletal muscle isoform OS=Gallus gallus OX=9031 PE=1 SV=3	--	0.063	0.000332297	Down	20.899	4.297	0.276	0.188	0.178	0.157						4.06	0.254	0.224	0.231	0.227	cytoplasm	K05738	MYL1; myosin light chain 1		GO:0003008 system process; GO:0003012 muscle system process; GO:0003013 circulatory system process; GO:0003015 heart process; GO:0006928 movement of cell or subcellular component; GO:0006936 muscle contraction; GO:0006941 striated muscle contraction; GO:0008015 blood circulation; GO:0009987 cellular process; GO:0030029 actin filament-based process; GO:0030048 actin filament-based movement; GO:003…	GO:0005622 intracellular; GO:0005623 cell; GO:0005737 cytoplasm; GO:0005829 cytosol; GO:0005856 cytoskeleton; GO:0005859 muscle myosin complex; GO:0015629 actin cytoskeleton; GO:0016459 myosin complex; GO:0016460 myosin II complex; GO:0030016 myofibril; GO:0030017 sarcomere; GO:0032991 protein-containing complex; GO:0043226 organelle; GO:0043228 non-membrane-bounded organelle; GO:0043229 intracel…	GO:0005198 structural molecule activity; GO:0008307 structural constituent of muscle;			Z	KOG0030	Myosin essential light chain, EF-Hand protein superfamily
P09540	Myosin light chain, embryonic OS=Gallus gallus OX=9031 PE=2 SV=1	--	0.193	0.00251397	Down	20.619	3.67	0.37	0.349	0.389	0.454	2.323	0.751	0.625	0.769	0.585	2.577	0.534	0.781	0.68	0.484	cytoplasm	K12750	MYL4; myosin light chain 4	map04260 Cardiac muscle contraction; map04261 Adrenergic signaling in cardiomyocytes; map04371 Apelin signaling pathway	GO:0002026 regulation of the force of heart contraction; GO:0003008 system process; GO:0003012 muscle system process; GO:0003013 circulatory system process; GO:0003015 heart process; GO:0006928 movement of cell or subcellular component; GO:0006936 muscle contraction; GO:0006941 striated muscle contraction; GO:0008015 blood circulation; GO:0008016 regulation of heart contraction; GO:0009987 cellul…	GO:0005622 intracellular; GO:0005623 cell; GO:0005737 cytoplasm; GO:0005829 cytosol; GO:0030016 myofibril; GO:0030017 sarcomere; GO:0031672 A band; GO:0043226 organelle; GO:0043228 non-membrane-bounded organelle; GO:0043229 intracellular organelle; GO:0043232 intracellular non-membrane-bounded organelle; GO:0043292 contractile fiber; GO:0099080 supramolecular complex; GO:0099081 supramolecular po…	GO:0003779 actin binding; GO:0003785 actin monomer binding; GO:0005488 binding; GO:0005515 protein binding; GO:0008092 cytoskeletal protein binding; GO:0017022 myosin binding; GO:0032036 myosin heavy chain binding; GO:0032038 myosin II heavy chain binding; GO:0044877 protein-containing complex binding; GO:0045159 myosin II binding; GO:0051015 actin filament binding;			Z	KOG0030	Myosin essential light chain, EF-Hand protein superfamily
P14315	F-actin-capping protein subunit beta isoforms 1 and 2 OS=Gallus gallus OX=9031 GN=CAPZB PE=1 SV=3	CAPZB	0.547	0.0183982	Down	31.364	1.942	0.714	0.63	0.822	1.005	1.252	0.893	0.906	1.034	0.956	1.358	0.884	1.055	0.944	0.82	cytoplasm,nucleus	K10365	CAPZB; capping protein (actin filament) muscle Z-line, beta	map04144 Endocytosis	GO:0000902 cell morphogenesis; GO:0002376 immune system process; GO:0002478 antigen processing and presentation of exogenous peptide antigen; GO:0002495 antigen processing and presentation of peptide antigen via MHC class II; GO:0002504 antigen processing and presentation of peptide or polysaccharide antigen via MHC class II; GO:0006810 transport; GO:0006888 endoplasmic reticulum to Golgi vesicle…	GO:0005622 intracellular; GO:0005623 cell; GO:0005737 cytoplasm; GO:0005829 cytosol; GO:0005856 cytoskeleton; GO:0005884 actin filament; GO:0005903 brush border; GO:0005911 cell-cell junction; GO:0005938 cell cortex; GO:0008290 F-actin capping protein complex; GO:0014704 intercalated disc; GO:0015629 actin cytoskeleton; GO:0016020 membrane; GO:0030016 myofibril; GO:0030017 sarcomere; GO:0030018 Z…	GO:0003779 actin binding; GO:0005488 binding; GO:0005515 protein binding; GO:0008092 cytoskeletal protein binding; GO:0015631 tubulin binding; GO:0044877 protein-containing complex binding; GO:0048487 beta-tubulin binding; GO:0051015 actin filament binding;			Z	KOG3174	F-actin capping protein, beta subunit
P02467	Collagen alpha-2(I) chain OS=Gallus gallus OX=9031 GN=COL1A2 PE=1 SV=3	COL1A2	0.406	0.0352283	Down	128.99	2.908	0.674	0.643	0.588	0.354	2.506	0.776	0.76	0.631	0.484	1.509	1.358	0.786	0.646	0.595	extracellular	K06236	COL1A; collagen, type I, alpha	map04151 PI3K-Akt signaling pathway; map04510 Focal adhesion; map04512 ECM-receptor interaction; map04611 Platelet activation; map04926 Relaxin signaling pathway; map04933 AGE-RAGE signaling pathway in diabetic complications; map04974 Protein digestion and absorption; map05146 Amoebiasis; map05165 Human papillomavirus infection; map05205 Proteoglycans in cancer	GO:0001101 response to acid chemical; GO:0001501 skeletal system development; GO:0001568 blood vessel development; GO:0001775 cell activation; GO:0001944 vasculature development; GO:0002376 immune system process; GO:0002682 regulation of immune system process; GO:0003008 system process; GO:0003013 circulatory system process; GO:0006928 movement of cell or subcellular component; GO:0006950 respons…	GO:0005576 extracellular region; GO:0005581 collagen trimer; GO:0005583 fibrillar collagen trimer; GO:0005584 collagen type I trimer; GO:0005615 extracellular space; GO:0005622 intracellular; GO:0005623 cell; GO:0005737 cytoplasm; GO:0005783 endoplasmic reticulum; GO:0005788 endoplasmic reticulum lumen; GO:0012505 endomembrane system; GO:0031012 extracellular matrix; GO:0031974 membrane-enclosed …	GO:0002020 protease binding; GO:0005198 structural molecule activity; GO:0005201 extracellular matrix structural constituent; GO:0005488 binding; GO:0005515 protein binding; GO:0019838 growth factor binding; GO:0019899 enzyme binding; GO:0030674 protein-macromolecule adaptor activity; GO:0042802 identical protein binding; GO:0046332 SMAD binding; GO:0048407 platelet-derived growth factor binding;…			W	KOG3544	Collagens (type IV and type XIII), and related proteins
Q5ZL54	KH homology domain-containing protein 4 OS=Gallus gallus OX=9031 GN=KHDC4 PE=2 SV=1	KHDC4	1.317	0.00696085	Up	65.051	0.749	1.063	1.092	1.071	1.053	0.844	1.086	1.052	0.98	1.076	0.893	1.125	1.07	0.915	1.041	nucleus				GO:0000245 spliceosomal complex assembly; GO:0000375 RNA splicing, via transesterification reactions; GO:0000377 RNA splicing, via transesterification reactions with bulged adenosine as nucleophile; GO:0000398 mRNA splicing, via spliceosome; GO:0006139 nucleobase-containing compound metabolic process; GO:0006376 mRNA splice site selection; GO:0006396 RNA processing; GO:0006397 mRNA processing; GO…	GO:0005622 intracellular; GO:0005623 cell; GO:0005634 nucleus; GO:0005737 cytoplasm; GO:0043226 organelle; GO:0043227 membrane-bounded organelle; GO:0043229 intracellular organelle; GO:0043231 intracellular membrane-bounded organelle;	GO:0003676 nucleic acid binding; GO:0003723 RNA binding; GO:0005488 binding; GO:0097159 organic cyclic compound binding; GO:1901363 heterocyclic compound binding;			A	KOG1960	Predicted RNA-binding protein, contains KH domains
P28318	Protein MRP-126 OS=Gallus gallus OX=9031 PE=2 SV=1	--	0.056	1.29575e-07	Down	14.065	4.672	0.258	0.18	0.108	0.154	4.521	0.25	0.129	0.086	0.115	4.224	0.242	0.382	0.121	0.103	cytoplasm	K21128	S100A9; protein S100-A9	map04657 IL-17 signaling pathway				PF01023	S-100/ICaBP type calcium binding domain
Q5F428	Eukaryotic translation initiation factor 3 subunit L OS=Gallus gallus OX=9031 GN=EIF3L PE=2 SV=1	EIF3L	0.442	0.00168045	Down	66.682	2.125	0.803	0.779	0.739	0.867	1.826	0.836	0.661	0.851	0.904	1.484	0.763	1.02	0.857	0.931	nucleus	K15029	EIF3L; translation initiation factor 3 subunit L		GO:0006412 translation; GO:0006413 translational initiation; GO:0006518 peptide metabolic process; GO:0006807 nitrogen compound metabolic process; GO:0008152 metabolic process; GO:0009058 biosynthetic process; GO:0009059 macromolecule biosynthetic process; GO:0009987 cellular process; GO:0010467 gene expression; GO:0016032 viral process; GO:0019080 viral gene expression; GO:0019081 viral translat…	GO:0001650 fibrillar center; GO:0005622 intracellular; GO:0005623 cell; GO:0005634 nucleus; GO:0005654 nucleoplasm; GO:0005730 nucleolus; GO:0005737 cytoplasm; GO:0005829 cytosol; GO:0005852 eukaryotic translation initiation factor 3 complex; GO:0031974 membrane-enclosed lumen; GO:0031981 nuclear lumen; GO:0032991 protein-containing complex; GO:0043226 organelle; GO:0043227 membrane-bounded organ…	GO:0003676 nucleic acid binding; GO:0003723 RNA binding; GO:0003743 translation initiation factor activity; GO:0005488 binding; GO:0008135 translation factor activity, RNA binding; GO:0097159 organic cyclic compound binding; GO:1901363 heterocyclic compound binding;			J	KOG3677	RNA polymerase I-associated factor - PAF67
Q5ZLQ6	14-3-3 protein beta/alpha OS=Gallus gallus OX=9031 GN=YWHAB PE=2 SV=1	YWHAB	0.459	0.000407399	Down	27.907	1.814	0.786	0.847	0.768	0.955	1.549	0.786	0.867	0.947	0.954	1.546	0.68	0.914	0.86	1.004	cytoplasm	K16197	YWHAB_Q_Z; 14-3-3 protein beta/theta/zeta	map04013 MAPK signaling pathway - fly; map04110 Cell cycle; map04114 Oocyte meiosis; map04151 PI3K-Akt signaling pathway; map04212 Longevity regulating pathway - worm; map04390 Hippo signaling pathway; map04391 Hippo signaling pathway - fly; map05160 Hepatitis C; map05161 Hepatitis B; map05203 Viral carcinogenesis	GO:0000165 MAPK cascade; GO:0006355 regulation of transcription, DNA-templated; GO:0006464 cellular protein modification process; GO:0006468 protein phosphorylation; GO:0006605 protein targeting; GO:0006793 phosphorus metabolic process; GO:0006796 phosphate-containing compound metabolic process; GO:0006807 nitrogen compound metabolic process; GO:0006810 transport; GO:0006839 mitochondrial transpo…	GO:0005622 intracellular; GO:0005623 cell; GO:0005634 nucleus; GO:0005737 cytoplasm; GO:0005829 cytosol; GO:0017053 transcription repressor complex; GO:0032991 protein-containing complex; GO:0043226 organelle; GO:0043227 membrane-bounded organelle; GO:0043229 intracellular organelle; GO:0043231 intracellular membrane-bounded organelle; GO:0048471 perinuclear region of cytoplasm;	GO:0003712 transcription coregulator activity; GO:0003714 transcription corepressor activity; GO:0005488 binding; GO:0005515 protein binding; GO:0008022 protein C-terminus binding; GO:0019899 enzyme binding; GO:0019904 protein domain specific binding; GO:0042802 identical protein binding; GO:0042826 histone deacetylase binding; GO:0044877 protein-containing complex binding; GO:0045309 protein pho…	PF00244	14-3-3 protein	U	KOG0841	Multifunctional chaperone (14-3-3 family)
Q5ZLA5	Eukaryotic translation initiation factor 3 subunit E OS=Gallus gallus OX=9031 GN=EIF3E PE=2 SV=1	EIF3E	0.496	0.00046479	Down	52.135	1.614	0.911	0.845	0.78	1.02	1.66	0.832	0.778	0.906	0.896	1.708	0.728	0.852	0.822	0.946	cytoplasm	K03250	EIF3E, INT6; translation initiation factor 3 subunit E	map03013 RNA transport; map05160 Hepatitis C	GO:0000184 nuclear-transcribed mRNA catabolic process, nonsense-mediated decay; GO:0000956 nuclear-transcribed mRNA catabolic process; GO:0006139 nucleobase-containing compound metabolic process; GO:0006401 RNA catabolic process; GO:0006402 mRNA catabolic process; GO:0006412 translation; GO:0006413 translational initiation; GO:0006417 regulation of translation; GO:0006446 regulation of translatio…	GO:0005622 intracellular; GO:0005623 cell; GO:0005634 nucleus; GO:0005654 nucleoplasm; GO:0005737 cytoplasm; GO:0005829 cytosol; GO:0005852 eukaryotic translation initiation factor 3 complex; GO:0016604 nuclear body; GO:0016605 PML body; GO:0031974 membrane-enclosed lumen; GO:0031981 nuclear lumen; GO:0032991 protein-containing complex; GO:0043226 organelle; GO:0043227 membrane-bounded organelle;…	GO:0003676 nucleic acid binding; GO:0003723 RNA binding; GO:0003743 translation initiation factor activity; GO:0005488 binding; GO:0005515 protein binding; GO:0008135 translation factor activity, RNA binding; GO:0047485 protein N-terminus binding; GO:0097159 organic cyclic compound binding; GO:1901363 heterocyclic compound binding;	PF09440; PF01399	eIF3 subunit 6 N terminal domain; PCI domain	J	KOG2758	Translation initiation factor 3, subunit e (eIF-3e)
Q5ZJ64	Eukaryotic translation initiation factor 3 subunit M OS=Gallus gallus OX=9031 GN=EIF3M PE=2 SV=1	EIF3M	0.381	0.0020181	Down	42.591	1.636	0.817	0.845	0.821	0.966	1.852	0.762	0.758	0.758	0.896	2.149	0.57	0.792	0.709	0.88	cytoplasm	K15030	EIF3M; translation initiation factor 3 subunit M		GO:0000003 reproduction; GO:0002181 cytoplasmic translation; GO:0002183 cytoplasmic translational initiation; GO:0002790 peptide secretion; GO:0003006 developmental process involved in reproduction; GO:0006412 translation; GO:0006413 translational initiation; GO:0006508 proteolysis; GO:0006518 peptide metabolic process; GO:0006807 nitrogen compound metabolic process; GO:0006810 transport; GO:0006…	GO:0005622 intracellular; GO:0005623 cell; GO:0005737 cytoplasm; GO:0005794 Golgi apparatus; GO:0005829 cytosol; GO:0005852 eukaryotic translation initiation factor 3 complex; GO:0005856 cytoskeleton; GO:0012505 endomembrane system; GO:0032991 protein-containing complex; GO:0043226 organelle; GO:0043227 membrane-bounded organelle; GO:0043228 non-membrane-bounded organelle; GO:0043229 intracellula…	GO:0002020 protease binding; GO:0005488 binding; GO:0005515 protein binding; GO:0019899 enzyme binding; GO:0031369 translation initiation factor binding; GO:0089720 caspase binding;	PF01399	PCI domain	J	KOG2753	Uncharacterized conserved protein, contains PCI domain
Q5ZLN4	Flap endonuclease 1 OS=Gallus gallus OX=9031 GN=FEN1 PE=2 SV=1	FEN1	0.753	0.00640963	Down	42.983	1.074	0.858	1.05	1.058	1.085	1.253	0.829	0.961	1.136	0.878	1.129	0.916	1.122	0.773	1.044	nucleus	K04799	FEN1, RAD2; flap endonuclease-1 [EC:3.-.-.-]	map03030 DNA replication; map03410 Base excision repair; map03450 Non-homologous end-joining	GO:0000723 telomere maintenance; GO:0000724 double-strand break repair via homologous recombination; GO:0000725 recombinational repair; GO:0000737 DNA catabolic process, endonucleolytic; GO:0001654 eye development; GO:0003008 system process; GO:0006139 nucleobase-containing compound metabolic process; GO:0006259 DNA metabolic process; GO:0006260 DNA replication; GO:0006261 DNA-dependent DNA repli…	GO:0005622 intracellular; GO:0005623 cell; GO:0005634 nucleus; GO:0005654 nucleoplasm; GO:0005730 nucleolus; GO:0005737 cytoplasm; GO:0005739 mitochondrion; GO:0031974 membrane-enclosed lumen; GO:0031981 nuclear lumen; GO:0032991 protein-containing complex; GO:0043226 organelle; GO:0043227 membrane-bounded organelle; GO:0043228 non-membrane-bounded organelle; GO:0043229 intracellular organelle; G…	GO:0000287 magnesium ion binding; GO:0003676 nucleic acid binding; GO:0003677 DNA binding; GO:0003684 damaged DNA binding; GO:0003690 double-stranded DNA binding; GO:0003824 catalytic activity; GO:0004518 nuclease activity; GO:0004519 endonuclease activity; GO:0004520 endodeoxyribonuclease activity; GO:0004521 endoribonuclease activity; GO:0004523 RNA-DNA hybrid ribonuclease activity; GO:0004527 …			L	KOG2519	5'-3' exonuclease
P17153	Annexin A5 OS=Gallus gallus OX=9031 GN=ANXA5 PE=1 SV=2	ANXA5	0.359	0.000452246	Down	36.198	2.154	0.678	0.628	0.857	0.814	1.68	0.724	0.761	0.897	0.936	1.736	0.596	0.813	1.166	0.756	cytoplasm	K16646	ANXA5; annexin A5		GO:0002576 platelet degranulation; GO:0002791 regulation of peptide secretion; GO:0002792 negative regulation of peptide secretion; GO:0006810 transport; GO:0006811 ion transport; GO:0006812 cation transport; GO:0006816 calcium ion transport; GO:0006887 exocytosis; GO:0007154 cell communication; GO:0007165 signal transduction; GO:0009719 response to endogenous stimulus; GO:0009725 response to hor…	GO:0005576 extracellular region; GO:0005615 extracellular space; GO:0005622 intracellular; GO:0005623 cell; GO:0005634 nucleus; GO:0005737 cytoplasm; GO:0005783 endoplasmic reticulum; GO:0005829 cytosol; GO:0005886 plasma membrane; GO:0005911 cell-cell junction; GO:0008021 synaptic vesicle; GO:0009897 external side of plasma membrane; GO:0009986 cell surface; GO:0012505 endomembrane system; GO:00…	GO:0003824 catalytic activity; GO:0004857 enzyme inhibitor activity; GO:0004859 phospholipase inhibitor activity; GO:0005102 signaling receptor binding; GO:0005215 transporter activity; GO:0005216 ion channel activity; GO:0005261 cation channel activity; GO:0005262 calcium channel activity; GO:0005388 calcium transmembrane transporter activity, phosphorylative mechanism; GO:0005488 binding; GO:00…			U	KOG0819	Annexin
P79996	Mitogen-activated protein kinase 9 OS=Gallus gallus OX=9031 GN=MAPK9 PE=2 SV=1	MAPK9	0.691	0.0416931	Down	44.008	1.317	0.988	0.865	0.948	0.956						1.334	0.845	0.937	1.028	0.912	cytoplasm	K04440	JNK; mitogen-activated protein kinase 8/9/10 (c-Jun N-terminal kinase) [EC:2.7.11.24]	map01522 Endocrine resistance; map04010 MAPK signaling pathway; map04012 ErbB signaling pathway; map04013 MAPK signaling pathway - fly; map04014 Ras signaling pathway; map04024 cAMP signaling pathway; map04068 FoxO signaling pathway; map04071 Sphingolipid signaling pathway; map04137 Mitophagy - animal; map04140 Autophagy - animal; map04141 Protein processing in endoplasmic reticulum; map04210 Apo…	GO:0000003 reproduction; GO:0000165 MAPK cascade; GO:0000302 response to reactive oxygen species; GO:0000902 cell morphogenesis; GO:0000904 cell morphogenesis involved in differentiation; GO:0001667 ameboidal-type cell migration; GO:0001700 embryonic development via the syncytial blastoderm; GO:0001736 establishment of planar polarity; GO:0001738 morphogenesis of a polarized epithelium; GO:000193…	GO:0005622 intracellular; GO:0005623 cell; GO:0005634 nucleus; GO:0005737 cytoplasm; GO:0030424 axon; GO:0030425 dendrite; GO:0036477 somatodendritic compartment; GO:0042995 cell projection; GO:0043005 neuron projection; GO:0043025 neuronal cell body; GO:0043226 organelle; GO:0043227 membrane-bounded organelle; GO:0043229 intracellular organelle; GO:0043231 intracellular membrane-bounded organell…	GO:0003824 catalytic activity; GO:0004672 protein kinase activity; GO:0004674 protein serine/threonine kinase activity; GO:0004705 JUN kinase activity; GO:0004707 MAP kinase activity; GO:0005488 binding; GO:0005515 protein binding; GO:0008134 transcription factor binding; GO:0016301 kinase activity; GO:0016740 transferase activity; GO:0016772 transferase activity, transferring phosphorus-containi…	PF00069	Protein kinase domain	T	KOG0665	Jun-N-terminal kinase (JNK)
Q8QFQ8	Interleukin-18 OS=Gallus gallus OX=9031 GN=IL18 PE=2 SV=1	IL18	1.561	0.0342348	Up	22.787	0.434	0.895	1.908	0.9	0.85	0.554	0.746	0.98	1.463	1.22	0.669	0.946	0.983	1.162	1.25	extracellular	K05482	IL18, IL1F4; interleukin 18	map04060 Cytokine-cytokine receptor interaction; map04061 Viral protein interaction with cytokine and cytokine receptor; map04621 NOD-like receptor signaling pathway; map04623 Cytosolic DNA-sensing pathway; map05130 Pathogenic Escherichia coli infection; map05131 Shigellosis; map05132 Salmonella infection; map05134 Legionellosis; map05135 Yersinia infection; map05143 African trypanosomiasis; map0…	GO:0000165 MAPK cascade; GO:0000302 response to reactive oxygen species; GO:0001503 ossification; GO:0001525 angiogenesis; GO:0001568 blood vessel development; GO:0001649 osteoblast differentiation; GO:0001666 response to hypoxia; GO:0001775 cell activation; GO:0001816 cytokine production; GO:0001817 regulation of cytokine production; GO:0001819 positive regulation of cytokine production; GO:0001…	GO:0005576 extracellular region; GO:0005615 extracellular space; GO:0005622 intracellular; GO:0005623 cell; GO:0005737 cytoplasm; GO:0005829 cytosol; GO:0005886 plasma membrane; GO:0016020 membrane; GO:0016324 apical plasma membrane; GO:0045177 apical part of cell; GO:0071944 cell periphery; GO:0098590 plasma membrane region;	GO:0005102 signaling receptor binding; GO:0005125 cytokine activity; GO:0005126 cytokine receptor binding; GO:0005488 binding; GO:0005515 protein binding; GO:0030545 receptor regulator activity; GO:0045515 interleukin-18 receptor binding; GO:0048018 receptor ligand activity; GO:0098772 molecular function regulator;	PF00340	Interleukin-1 / 18
P98157	Low-density lipoprotein receptor-related protein 1 OS=Gallus gallus OX=9031 GN=LRP1 PE=2 SV=1	LRP1	0.769	0.0296027	Down	507.13	1.422	0.893	0.966	0.891	0.886	1.139	0.971	0.88	0.962	1.042	1.167	1.002	0.994	0.999	0.885	plasma membrane	K04550	LRP1, CD91; low-density lipoprotein receptor-related protein 1 (alpha-2-macroglobulin receptor)	map04979 Cholesterol metabolism; map05010 Alzheimer disease; map05144 Malaria	GO:0001523 retinoid metabolic process; GO:0001568 blood vessel development; GO:0001775 cell activation; GO:0001944 vasculature development; GO:0002252 immune effector process; GO:0002263 cell activation involved in immune response; GO:0002265 astrocyte activation involved in immune response; GO:0002376 immune system process; GO:0003205 cardiac chamber development; GO:0003279 cardiac septum develo…	GO:0005622 intracellular; GO:0005623 cell; GO:0005634 nucleus; GO:0005737 cytoplasm; GO:0005768 endosome; GO:0005769 early endosome; GO:0005886 plasma membrane; GO:0005887 integral component of plasma membrane; GO:0005905 clathrin-coated pit; GO:0012505 endomembrane system; GO:0012506 vesicle membrane; GO:0016020 membrane; GO:0016021 integral component of membrane; GO:0016323 basolateral plasma m…	GO:0002020 protease binding; GO:0005041 low-density lipoprotein particle receptor activity; GO:0005044 scavenger receptor activity; GO:0005102 signaling receptor binding; GO:0005215 transporter activity; GO:0005488 binding; GO:0005509 calcium ion binding; GO:0005515 protein binding; GO:0016964 alpha-2 macroglobulin receptor activity; GO:0019899 enzyme binding; GO:0030226 apolipoprotein receptor a…	PF12662; PF07645; PF00008	Complement Clr-like EGF-like; Calcium-binding EGF domain; EGF-like domain	T	KOG1215	Low-density lipoprotein receptors containing Ca2+-binding EGF-like domains
Q5ZJT1	Abasic site processing protein HMCES OS=Gallus gallus OX=9031 GN=HMCES PE=2 SV=1	HMCES	1.636	0.0316379	Up	38.221	0.461	1.006	1.078	1.162	1.232	0.708	1.046	1.06	1.268	1.003	0.761	1.106	1.087	0.946	1.104	mitochondria									S	KOG2618	Uncharacterized conserved protein
Q5ZMK5	Bifunctional arginine demethylase and lysyl-hydroxylase JMJD6 OS=Gallus gallus OX=9031 GN=JMJD6 PE=2 SV=1	JMJD6	1.427	0.0429288	Up	47.759	0.6	1.108	1.105	1.088	1.156	0.892	1.16	0.934	1.021	1.047	0.81	1.016	1.105	0.955	1.165	nucleus	K11323	JMJD6; histone arginine demethylase JMJD6 [EC:1.14.11.-]		GO:0001525 angiogenesis; GO:0001568 blood vessel development; GO:0001654 eye development; GO:0001655 urogenital system development; GO:0001775 cell activation; GO:0001822 kidney development; GO:0001932 regulation of protein phosphorylation; GO:0001933 negative regulation of protein phosphorylation; GO:0001944 vasculature development; GO:0002040 sprouting angiogenesis; GO:0002262 myeloid cell home…	GO:0005622 intracellular; GO:0005623 cell; GO:0005634 nucleus; GO:0005654 nucleoplasm; GO:0005730 nucleolus; GO:0005737 cytoplasm; GO:0005829 cytosol; GO:0005886 plasma membrane; GO:0005887 integral component of plasma membrane; GO:0016020 membrane; GO:0016021 integral component of membrane; GO:0031224 intrinsic component of membrane; GO:0031226 intrinsic component of plasma membrane; GO:0031974 …	GO:0001786 phosphatidylserine binding; GO:0003676 nucleic acid binding; GO:0003723 RNA binding; GO:0003727 single-stranded RNA binding; GO:0003824 catalytic activity; GO:0005488 binding; GO:0005506 iron ion binding; GO:0005515 protein binding; GO:0005543 phospholipid binding; GO:0008289 lipid binding; GO:0016491 oxidoreductase activity; GO:0016705 oxidoreductase activity, acting on paired donors,…	PF02373	JmjC domain, hydroxylase	K	KOG2130	Phosphatidylserine-specific receptor PtdSerR, contains JmjC domain
P01875	Ig mu chain C region OS=Gallus gallus OX=9031 PE=2 SV=2	--	2.35	0.00208403	Up	48.173	0.345	0.844	1.598	0.794	1.363	0.419	0.869	1.058	1.207	1.478	0.445	1.128	0.916	0.835	1.665	nucleus	K06856	IGH; immunoglobulin heavy chain	map04020 Calcium signaling pathway; map04064 NF-kappa B signaling pathway; map04072 Phospholipase D signaling pathway; map04145 Phagosome; map04151 PI3K-Akt signaling pathway; map04640 Hematopoietic cell lineage; map04650 Natural killer cell mediated cytotoxicity; map04662 B cell receptor signaling pathway; map04664 Fc epsilon RI signaling pathway; map04666 Fc gamma R-mediated phagocytosis; map04…		GO:0005576 extracellular region; GO:0005615 extracellular space;	GO:0005102 signaling receptor binding; GO:0005488 binding; GO:0005515 protein binding; GO:0034987 immunoglobulin receptor binding;	PF07654; PF08205; PF00047	Immunoglobulin C1-set domain; CD80-like C2-set immunoglobulin domain ; Immunoglobulin domain
Q90640	Chromosome-associated kinesin KIF4 OS=Gallus gallus OX=9031 GN=KIF4 PE=2 SV=1	KIF4	1.651	0.0401609	Up	138.92	0.48	1.131	1.119	1.112	1.22	0.825	1.234	0.913	1.142	0.886	0.77	1.06	1.018	1.027	1.17	nucleus	K10395	KIF4_21_27; kinesin family member 4/21/27		GO:0000003 reproduction; GO:0000022 mitotic spindle elongation; GO:0000070 mitotic sister chromatid segregation; GO:0000226 microtubule cytoskeleton organization; GO:0000278 mitotic cell cycle; GO:0000280 nuclear division; GO:0000281 mitotic cytokinesis; GO:0000819 sister chromatid segregation; GO:0000910 cytokinesis; GO:0002376 immune system process; GO:0002478 antigen processing and presentatio…	GO:0000228 nuclear chromosome; GO:0000793 condensed chromosome; GO:0000794 condensed nuclear chromosome; GO:0005576 extracellular region; GO:0005622 intracellular; GO:0005623 cell; GO:0005634 nucleus; GO:0005654 nucleoplasm; GO:0005694 chromosome; GO:0005737 cytoplasm; GO:0005818 aster; GO:0005819 spindle; GO:0005829 cytosol; GO:0005856 cytoskeleton; GO:0005871 kinesin complex; GO:0005874 microtu…	GO:0003774 motor activity; GO:0003777 microtubule motor activity; GO:0003824 catalytic activity; GO:0005488 binding; GO:0005515 protein binding; GO:0008017 microtubule binding; GO:0008092 cytoskeletal protein binding; GO:0008574 ATP-dependent microtubule motor activity, plus-end-directed; GO:0015631 tubulin binding; GO:0016462 pyrophosphatase activity; GO:0016787 hydrolase activity; GO:0016817 hy…	PF00225	Kinesin motor domain	Z	KOG0244	Kinesin-like protein
P00565	Creatine kinase M-type OS=Gallus gallus OX=9031 GN=CKM PE=2 SV=1	CKM	0.177	0.0326934	Down	43.328	4.61	0.261	0.119	0.143	0.162	1.735	1.292	0.844	0.556	0.599	3.949	0.274	0.161	0.415	0.228	cytoplasm	K00933	E2.7.3.2; creatine kinase [EC:2.7.3.2]	map00330 Arginine and proline metabolism; map01100 Metabolic pathways	GO:0006082 organic acid metabolic process; GO:0006520 cellular amino acid metabolic process; GO:0006575 cellular modified amino acid metabolic process; GO:0006599 phosphagen metabolic process; GO:0006600 creatine metabolic process; GO:0006603 phosphocreatine metabolic process; GO:0006793 phosphorus metabolic process; GO:0006796 phosphate-containing compound metabolic process; GO:0006807 nitrogen …	GO:0005576 extracellular region; GO:0005615 extracellular space; GO:0005622 intracellular; GO:0005623 cell; GO:0005737 cytoplasm; GO:0005829 cytosol;	GO:0003824 catalytic activity; GO:0004111 creatine kinase activity; GO:0016301 kinase activity; GO:0016740 transferase activity; GO:0016772 transferase activity, transferring phosphorus-containing groups; GO:0016775 phosphotransferase activity, nitrogenous group as acceptor;	PF02807; PF00217	ATP:guanido phosphotransferase, N-terminal domain; ATP:guanido phosphotransferase, C-terminal catalytic domain	C	KOG3581	Creatine kinases
O93510	Gelsolin OS=Gallus gallus OX=9031 GN=GSN PE=2 SV=1	GSN	0.729	0.00441843	Down	85.831	1.344	0.857	0.99	1.044	0.831	1.187	0.887	1.012	0.984	0.954	1.161	0.948	0.947	1.114	0.838	extracellular	K05768	GSN; gelsolin	map04666 Fc gamma R-mediated phagocytosis; map04810 Regulation of actin cytoskeleton; map05203 Viral carcinogenesis	GO:0001101 response to acid chemical; GO:0001775 cell activation; GO:0002252 immune effector process; GO:0002263 cell activation involved in immune response; GO:0002274 myeloid leukocyte activation; GO:0002275 myeloid cell activation involved in immune response; GO:0002283 neutrophil activation involved in immune response; GO:0002366 leukocyte activation involved in immune response; GO:0002376 im…	GO:0001726 ruffle; GO:0002102 podosome; GO:0005576 extracellular region; GO:0005615 extracellular space; GO:0005622 intracellular; GO:0005623 cell; GO:0005737 cytoplasm; GO:0005829 cytosol; GO:0005856 cytoskeleton; GO:0005886 plasma membrane; GO:0005902 microvillus; GO:0005938 cell cortex; GO:0012505 endomembrane system; GO:0015629 actin cytoskeleton; GO:0016020 membrane; GO:0016528 sarcoplasm; G…	GO:0003779 actin binding; GO:0004857 enzyme inhibitor activity; GO:0004866 endopeptidase inhibitor activity; GO:0004869 cysteine-type endopeptidase inhibitor activity; GO:0005488 binding; GO:0005509 calcium ion binding; GO:0005515 protein binding; GO:0005543 phospholipid binding; GO:0005546 phosphatidylinositol-4,5-bisphosphate binding; GO:0008092 cytoskeletal protein binding; GO:0008289 lipid bi…	PF00626	Gelsolin repeat	Z	KOG0443	Actin regulatory proteins (gelsolin/villin family)
O73885	Heat shock cognate 71 kDa protein OS=Gallus gallus OX=9031 GN=HSPA8 PE=1 SV=1	HSPA8	1.348	0.0142967	Up	70.826	0.751	1.023	1.097	1.077	1.111	0.852	0.987	1.086	1.014	0.968	0.781	1.203	1.117	0.995	0.901	cytoplasm	K03283	HSPA1s; heat shock 70kDa protein 1/2/6/8	map03040 Spliceosome; map04010 MAPK signaling pathway; map04141 Protein processing in endoplasmic reticulum; map04144 Endocytosis; map04213 Longevity regulating pathway - multiple species; map04612 Antigen processing and presentation; map04915 Estrogen signaling pathway; map05134 Legionellosis; map05145 Toxoplasmosis; map05162 Measles	GO:0000003 reproduction; GO:0000082 G1/S transition of mitotic cell cycle; GO:0000278 mitotic cell cycle; GO:0000375 RNA splicing, via transesterification reactions; GO:0000377 RNA splicing, via transesterification reactions with bulged adenosine as nucleophile; GO:0000398 mRNA splicing, via spliceosome; GO:0001655 urogenital system development; GO:0001775 cell activation; GO:0001822 kidney devel…	GO:0000323 lytic vacuole; GO:0000974 Prp19 complex; GO:0001917 photoreceptor inner segment; GO:0005576 extracellular region; GO:0005615 extracellular space; GO:0005622 intracellular; GO:0005623 cell; GO:0005634 nucleus; GO:0005654 nucleoplasm; GO:0005730 nucleolus; GO:0005737 cytoplasm; GO:0005764 lysosome; GO:0005765 lysosomal membrane; GO:0005768 endosome; GO:0005770 late endosome; GO:0005773 v…	GO:0000166 nucleotide binding; GO:0001664 G protein-coupled receptor binding; GO:0001786 phosphatidylserine binding; GO:0003676 nucleic acid binding; GO:0003723 RNA binding; GO:0003824 catalytic activity; GO:0005102 signaling receptor binding; GO:0005488 binding; GO:0005504 fatty acid binding; GO:0005515 protein binding; GO:0005524 ATP binding; GO:0005543 phospholipid binding; GO:0008134 transcri…			O	KOG0101	Molecular chaperones HSP70/HSC70, HSP70 superfamily
P85000	Trypsin inhibitor ClTI-1 OS=Gallus gallus OX=9031 PE=1 SV=1	--	0.075	0.001166	Down	6.0328	4.763	0.174	0.16	0.102	0.109	3.31	0.49	0.425	0.395	0.446	3.998	0.238	0.442	0.209	0.147	extracellular	K23418	SPINK2; serine protease inhibitor Kazal-type 2		GO:0009892 negative regulation of metabolic process; GO:0010466 negative regulation of peptidase activity; GO:0010605 negative regulation of macromolecule metabolic process; GO:0010951 negative regulation of endopeptidase activity; GO:0019222 regulation of metabolic process; GO:0030162 regulation of proteolysis; GO:0031323 regulation of cellular metabolic process; GO:0031324 negative regulation o…	GO:0001669 acrosomal vesicle; GO:0005576 extracellular region; GO:0005615 extracellular space; GO:0005622 intracellular; GO:0005623 cell; GO:0005737 cytoplasm; GO:0012505 endomembrane system; GO:0030141 secretory granule; GO:0031410 cytoplasmic vesicle; GO:0031982 vesicle; GO:0043226 organelle; GO:0043227 membrane-bounded organelle; GO:0043229 intracellular organelle; GO:0097708 intracellular ves…	GO:0004857 enzyme inhibitor activity; GO:0004866 endopeptidase inhibitor activity; GO:0004867 serine-type endopeptidase inhibitor activity; GO:0030234 enzyme regulator activity; GO:0030414 peptidase inhibitor activity; GO:0061134 peptidase regulator activity; GO:0061135 endopeptidase regulator activity; GO:0098772 molecular function regulator;	PF00050	Kazal-type serine protease inhibitor domain	S	KOG3649	FOG: Kazal-type serine protease inhibitor domain
Q5ZHP7	ELL-associated factor 2 OS=Gallus gallus OX=9031 GN=EAF2 PE=2 SV=1	EAF2	1.581	0.0433048	Up	29.007	0.519	1.118	1.234	1.002	1.146	0.909	1.09	1.046	0.92	1.062	0.728	1.2	1.02	0.983	1.11	cytoplasm	K15186	EAF; ELL-associated factor		GO:0001558 regulation of cell growth; GO:0006139 nucleobase-containing compound metabolic process; GO:0006351 transcription, DNA-templated; GO:0006354 DNA-templated transcription, elongation; GO:0006355 regulation of transcription, DNA-templated; GO:0006357 regulation of transcription by RNA polymerase II; GO:0006366 transcription by RNA polymerase II; GO:0006368 transcription elongation from RNA…	GO:0005622 intracellular; GO:0005623 cell; GO:0005634 nucleus; GO:0005654 nucleoplasm; GO:0008023 transcription elongation factor complex; GO:0031974 membrane-enclosed lumen; GO:0031981 nuclear lumen; GO:0032783 super elongation complex; GO:0032991 protein-containing complex; GO:0043226 organelle; GO:0043227 membrane-bounded organelle; GO:0043229 intracellular organelle; GO:0043231 intracellular …	GO:0000976 transcription regulatory region sequence-specific DNA binding; GO:0000977 RNA polymerase II transcription regulatory region sequence-specific DNA binding; GO:0000981 DNA-binding transcription factor activity, RNA polymerase II-specific; GO:0001067 regulatory region nucleic acid binding; GO:0001228 DNA-binding transcription activator activity, RNA polymerase II-specific; GO:0003676 nucl…	PF09816	RNA polymerase II transcription elongation factor	K	KOG4795	Protein associated with transcriptional elongation factor ELL
P53352	Inner centromere protein OS=Gallus gallus OX=9031 GN=INCENP PE=1 SV=1	INCENP	1.427	0.0236606	Up	100.94	0.744	0.962	1.134	1.05	1.148	0.714	1.248	0.868	0.943	1.253	0.73	0.913	1.197	0.748	1.251	nucleus	K11515	INCENP; inner centromere protein		GO:0000226 microtubule cytoskeleton organization; GO:0000278 mitotic cell cycle; GO:0000281 mitotic cytokinesis; GO:0000910 cytokinesis; GO:0006996 organelle organization; GO:0007010 cytoskeleton organization; GO:0007017 microtubule-based process; GO:0007049 cell cycle; GO:0007051 spindle organization; GO:0007059 chromosome segregation; GO:0009987 cellular process; GO:0016043 cellular component o…	GO:0000775 chromosome, centromeric region; GO:0000785 chromatin; GO:0000792 heterochromatin; GO:0005622 intracellular; GO:0005623 cell; GO:0005694 chromosome; GO:0005721 pericentric heterochromatin; GO:0005819 spindle; GO:0005856 cytoskeleton; GO:0005875 microtubule associated complex; GO:0015630 microtubule cytoskeleton; GO:0032133 chromosome passenger complex; GO:0032991 protein-containing comp…	GO:0005488 binding; GO:0005515 protein binding; GO:0019899 enzyme binding; GO:0019900 kinase binding; GO:0019901 protein kinase binding;	PF12178	Chromosome passenger complex (CPC) protein INCENP N terminal	D	KOG4456	Inner centromere protein (INCENP), C-terminal domain
P12957	Caldesmon OS=Gallus gallus OX=9031 GN=CALD1 PE=1 SV=2	CALD1	0.535	0.0433748	Down	88.746	1.978	0.655	0.613	0.912	0.952	1.109	0.736	1.077	0.887	1.329	1.16	0.88	1.18	1.304	0.522	nucleus	K12327	CALD1; caldesmon	map04270 Vascular smooth muscle contraction	GO:0000003 reproduction; GO:0003008 system process; GO:0003012 muscle system process; GO:0006936 muscle contraction; GO:0006996 organelle organization; GO:0007010 cytoskeleton organization; GO:0007015 actin filament organization; GO:0007565 female pregnancy; GO:0009987 cellular process; GO:0016043 cellular component organization; GO:0022414 reproductive process; GO:0022607 cellular component asse…	GO:0005622 intracellular; GO:0005623 cell; GO:0005737 cytoplasm; GO:0005829 cytosol; GO:0005856 cytoskeleton; GO:0005884 actin filament; GO:0005886 plasma membrane; GO:0014069 postsynaptic density; GO:0015629 actin cytoskeleton; GO:0016020 membrane; GO:0030425 dendrite; GO:0032279 asymmetric synapse; GO:0036477 somatodendritic compartment; GO:0042995 cell projection; GO:0043005 neuron projection;…	GO:0003779 actin binding; GO:0005488 binding; GO:0005515 protein binding; GO:0005516 calmodulin binding; GO:0005523 tropomyosin binding; GO:0008092 cytoskeletal protein binding; GO:0017022 myosin binding; GO:0044548 S100 protein binding; GO:0045159 myosin II binding;
Q5ZM57	Very-long-chain (3R)-3-hydroxyacyl-CoA dehydratase OS=Gallus gallus OX=9031 GN=HACD3 PE=2 SV=1	HACD3	0.681	0.0200531	Down	42.835	1.586	0.955	0.803	0.899	0.898	1.322	0.879	0.96	0.879	0.998	1.132	0.916	1.033	1.07	0.911	plasma membrane	K10703	HACD, PHS1, PAS2; very-long-chain (3R)-3-hydroxyacyl-CoA dehydratase [EC:4.2.1.134]	map00062 Fatty acid elongation; map01040 Biosynthesis of unsaturated fatty acids; map01100 Metabolic pathways; map01212 Fatty acid metabolism	GO:0000038 very long-chain fatty acid metabolic process; GO:0000165 MAPK cascade; GO:0000187 activation of MAPK activity; GO:0001932 regulation of protein phosphorylation; GO:0001934 positive regulation of protein phosphorylation; GO:0006082 organic acid metabolic process; GO:0006464 cellular protein modification process; GO:0006468 protein phosphorylation; GO:0006629 lipid metabolic process; GO:…	GO:0005622 intracellular; GO:0005623 cell; GO:0005634 nucleus; GO:0005635 nuclear envelope; GO:0005737 cytoplasm; GO:0005739 mitochondrion; GO:0005783 endoplasmic reticulum; GO:0005789 endoplasmic reticulum membrane; GO:0005829 cytosol; GO:0012505 endomembrane system; GO:0016020 membrane; GO:0016021 integral component of membrane; GO:0030176 integral component of endoplasmic reticulum membrane; G…	GO:0003824 catalytic activity; GO:0005096 GTPase activator activity; GO:0005488 binding; GO:0005515 protein binding; GO:0008047 enzyme activator activity; GO:0016829 lyase activity; GO:0016835 carbon-oxygen lyase activity; GO:0016836 hydro-lyase activity; GO:0018812 3-hydroxyacyl-CoA dehydratase activity; GO:0019899 enzyme binding; GO:0030234 enzyme regulator activity; GO:0030695 GTPase regulator…			I	KOG3187	Protein tyrosine phosphatase-like protein PTPLA (contains Pro instead of catalytic Arg)
O42479	Ferrochelatase, mitochondrial OS=Gallus gallus OX=9031 GN=FECH PE=1 SV=1	FECH	0.756	0.00963026	Down	45.429	1.291	0.92	0.935	0.83	1.092	1.199	0.9	0.903	1.075	0.963	1.327	1.064	0.855	0.947	0.842	mitochondria	K01772	hemH, FECH; protoporphyrin/coproporphyrin ferrochelatase [EC:4.99.1.1 4.99.1.9]	map00860 Porphyrin and chlorophyll metabolism; map01100 Metabolic pathways	GO:0001932 regulation of protein phosphorylation; GO:0002262 myeloid cell homeostasis; GO:0002376 immune system process; GO:0002520 immune system development; GO:0006066 alcohol metabolic process; GO:0006091 generation of precursor metabolites and energy; GO:0006417 regulation of translation; GO:0006446 regulation of translational initiation; GO:0006629 lipid metabolic process; GO:0006725 cellula…	GO:0005622 intracellular; GO:0005623 cell; GO:0005737 cytoplasm; GO:0005739 mitochondrion; GO:0005740 mitochondrial envelope; GO:0005743 mitochondrial inner membrane; GO:0005759 mitochondrial matrix; GO:0016020 membrane; GO:0019866 organelle inner membrane; GO:0031090 organelle membrane; GO:0031966 mitochondrial membrane; GO:0031967 organelle envelope; GO:0031974 membrane-enclosed lumen; GO:00319…	GO:0003676 nucleic acid binding; GO:0003723 RNA binding; GO:0003729 mRNA binding; GO:0003824 catalytic activity; GO:0004325 ferrochelatase activity; GO:0005488 binding; GO:0005506 iron ion binding; GO:0008198 ferrous iron binding; GO:0016829 lyase activity; GO:0020037 heme binding; GO:0030350 iron-responsive element binding; GO:0043167 ion binding; GO:0043169 cation binding; GO:0046872 metal ion …	PF00762	Ferrochelatase	H	KOG1321	Protoheme ferro-lyase (ferrochelatase)
Q5ZM44	Calcineurin B homologous protein 1 OS=Gallus gallus OX=9031 GN=CHP1 PE=1 SV=3	CHP1	0.358	0.000832867	Down	22.447	2.021	0.79	0.743	0.741	0.707	1.969	0.554	0.874	0.679	0.975	1.741	0.709	0.818	1.03	0.762	cytoplasm	K17610	CHP, CHP1; calcineurin B homologous protein 1		GO:0000226 microtubule cytoskeleton organization; GO:0001578 microtubule bundle formation; GO:0001932 regulation of protein phosphorylation; GO:0001933 negative regulation of protein phosphorylation; GO:0002028 regulation of sodium ion transport; GO:0006022 aminoglycan metabolic process; GO:0006026 aminoglycan catabolic process; GO:0006027 glycosaminoglycan catabolic process; GO:0006082 organic a…	GO:0000139 Golgi membrane; GO:0005622 intracellular; GO:0005623 cell; GO:0005634 nucleus; GO:0005737 cytoplasm; GO:0005783 endoplasmic reticulum; GO:0005794 Golgi apparatus; GO:0005829 cytosol; GO:0005856 cytoskeleton; GO:0005886 plasma membrane; GO:0012505 endomembrane system; GO:0015630 microtubule cytoskeleton; GO:0016020 membrane; GO:0030133 transport vesicle; GO:0031090 organelle membrane; G…	GO:0005215 transporter activity; GO:0005488 binding; GO:0005509 calcium ion binding; GO:0005515 protein binding; GO:0008017 microtubule binding; GO:0008092 cytoskeletal protein binding; GO:0015459 potassium channel regulator activity; GO:0015631 tubulin binding; GO:0016247 channel regulator activity; GO:0019899 enzyme binding; GO:0019900 kinase binding; GO:0043167 ion binding; GO:0043169 cation b…	PF13499	EF-hand domain pair	T	KOG0034	Ca2+/calmodulin-dependent protein phosphatase (calcineurin subunit B), EF-Hand superfamily protein
P84229	Histone H3.2 OS=Gallus gallus OX=9031 GN=H3-I PE=1 SV=2	H3-I	1.57	0.00868624	Up	15.388	0.631	0.851	1.311	1.2	1.006	0.612	1.141	0.96	1.23	1.155	0.686	1.037	1.088	1.059	1.091	nucleus							PF00125	Core histone H2A/H2B/H3/H4	B	KOG1745	Histones H3 and H4
P42324	Hippocalcin-like protein 1 OS=Gallus gallus OX=9031 GN=HPCAL1 PE=1 SV=2	HPCAL1	0.512	0.00996713	Down	22.269	2.058	0.798	0.721	0.788	0.873	1.324	0.937	0.958	0.846	1.004	1.528	0.778	0.944	1.02	0.793	cytoplasm	K23847					GO:0005488 binding; GO:0005509 calcium ion binding; GO:0043167 ion binding; GO:0043169 cation binding; GO:0046872 metal ion binding;	PF13833; PF13499	EF-hand domain pair; EF-hand domain pair	T	KOG0044	Ca2+ sensor (EF-Hand superfamily)
Q5ZMD1	14-3-3 protein theta OS=Gallus gallus OX=9031 GN=YWHAQ PE=1 SV=1	YWHAQ	0.586	0.00100074	Down	27.782	1.465	0.903	0.834	0.905	0.931	1.377	0.854	0.887	0.894	1.026	1.414	0.739	0.889	0.958	1.047	cytoplasm	K16197	YWHAB_Q_Z; 14-3-3 protein beta/theta/zeta	map04013 MAPK signaling pathway - fly; map04110 Cell cycle; map04114 Oocyte meiosis; map04151 PI3K-Akt signaling pathway; map04212 Longevity regulating pathway - worm; map04390 Hippo signaling pathway; map04391 Hippo signaling pathway - fly; map05160 Hepatitis C; map05161 Hepatitis B; map05203 Viral carcinogenesis	GO:0006355 regulation of transcription, DNA-templated; GO:0006605 protein targeting; GO:0006810 transport; GO:0006886 intracellular protein transport; GO:0007154 cell communication; GO:0007165 signal transduction; GO:0007264 small GTPase mediated signal transduction; GO:0008104 protein localization; GO:0009889 regulation of biosynthetic process; GO:0009890 negative regulation of biosynthetic proc…	GO:0005622 intracellular; GO:0005623 cell; GO:0005737 cytoplasm; GO:0005829 cytosol; GO:0032991 protein-containing complex;	GO:0005488 binding; GO:0005515 protein binding; GO:0008022 protein C-terminus binding; GO:0019904 protein domain specific binding; GO:0042802 identical protein binding; GO:0044325 ion channel binding; GO:0047485 protein N-terminus binding; GO:0071889 14-3-3 protein binding;	PF00244	14-3-3 protein	O	KOG0841	Multifunctional chaperone (14-3-3 family)
P46158	Gallinacin-2 OS=Gallus gallus OX=9031 GN=GAL2 PE=1 SV=2	GAL2	0.12	1.98193e-05	Down	7.1415	3.169	0.444	0.54	0.516	0.532	3.68	0.435	0.362	0.241	0.352	3.376	0.346	0.724	0.295	0.306	extracellular	K21100	DEFB4; beta-defensin 4	map04621 NOD-like receptor signaling pathway; map04657 IL-17 signaling pathway; map05150 Staphylococcus aureus infection	GO:0006950 response to stress; GO:0006952 defense response; GO:0050896 response to stimulus;	GO:0005576 extracellular region; GO:0005622 intracellular; GO:0005623 cell; GO:0005737 cytoplasm; GO:0012505 endomembrane system; GO:0030141 secretory granule; GO:0031410 cytoplasmic vesicle; GO:0031982 vesicle; GO:0043226 organelle; GO:0043227 membrane-bounded organelle; GO:0043229 intracellular organelle; GO:0097708 intracellular vesicle; GO:0099503 secretory vesicle;		PF00711	Beta defensin
P02001	Hemoglobin subunit alpha-D OS=Gallus gallus OX=9031 GN=HBAD PE=1 SV=1	HBAD	0.516	0.00713015	Down	15.695	1.48	0.716	1.344	0.923	0.64	1.593	0.926	0.745	1.187	0.566	1.305	0.615	0.746	1.458	0.97	cytoplasm	K13826	HBZ; hemoglobin subunit zeta			GO:0005576 extracellular region; GO:0005615 extracellular space;		PF00042	Globin	C	KOG3378	Globins and related hemoproteins
P46157	Gallinacin-1 alpha OS=Gallus gallus OX=9031 PE=1 SV=2	--	0.101	0.0103703	Down	7.2858	4.159	0.304	0.265	0.26	0.278	3.575	0.477	0.412	0.32	0.285						extracellular							PF00711	Beta defensin
P83038	Histone deacetylase 4 OS=Gallus gallus OX=9031 GN=HDAC4 PE=2 SV=1	HDAC4	0.715	0.0344332	Down	119.47	1.529	0.876	0.869	1.115	0.853	1.19	0.964	0.993	0.923	0.942	1.101	0.893	0.969	1.052	0.85	nucleus	K11406	HDAC4_5; histone deacetylase 4/5 [EC:3.5.1.98]	map04371 Apelin signaling pathway; map05034 Alcoholism; map05203 Viral carcinogenesis; map05206 MicroRNAs in cancer	GO:0001775 cell activation; GO:0002376 immune system process; GO:0002520 immune system development; GO:0002521 leukocyte differentiation; GO:0003008 system process; GO:0006325 chromatin organization; GO:0006355 regulation of transcription, DNA-templated; GO:0006464 cellular protein modification process; GO:0006473 protein acetylation; GO:0006475 internal protein amino acid acetylation; GO:0006476…	GO:0000118 histone deacetylase complex; GO:0005622 intracellular; GO:0005623 cell; GO:0005634 nucleus; GO:0005654 nucleoplasm; GO:0005737 cytoplasm; GO:0005829 cytosol; GO:0031974 membrane-enclosed lumen; GO:0031981 nuclear lumen; GO:0032991 protein-containing complex; GO:0043226 organelle; GO:0043227 membrane-bounded organelle; GO:0043229 intracellular organelle; GO:0043231 intracellular membran…	GO:0003824 catalytic activity; GO:0004407 histone deacetylase activity; GO:0005488 binding; GO:0005515 protein binding; GO:0008134 transcription factor binding; GO:0016787 hydrolase activity; GO:0016810 hydrolase activity, acting on carbon-nitrogen (but not peptide) bonds; GO:0016811 hydrolase activity, acting on carbon-nitrogen (but not peptide) bonds, in linear amides; GO:0019213 deacetylase ac…	PF12203; PF00850	Glutamine rich N terminal domain of histone deacetylase 4; Histone deacetylase domain	B	KOG1343	Histone deacetylase complex, catalytic component HDA1
Q5F339	Cytochrome c-type heme lyase OS=Gallus gallus OX=9031 GN=HCCS PE=2 SV=1	HCCS	0.762	0.0496876	Down	31.438	1.22	0.98	0.936	0.848	1.04	1.15	0.737	0.984	1.146	1.029	1.199	1.004	1.112	0.912	0.917	cytoplasm,nucleus	K01764	HCCS; cytochrome c heme-lyase [EC:4.4.1.17]	map00860 Porphyrin and chlorophyll metabolism	GO:0006464 cellular protein modification process; GO:0006807 nitrogen compound metabolic process; GO:0007275 multicellular organism development; GO:0008152 metabolic process; GO:0009653 anatomical structure morphogenesis; GO:0009887 animal organ morphogenesis; GO:0009987 cellular process; GO:0016043 cellular component organization; GO:0017003 protein-heme linkage; GO:0017004 cytochrome complex as…	GO:0005622 intracellular; GO:0005623 cell; GO:0005737 cytoplasm; GO:0005739 mitochondrion; GO:0005740 mitochondrial envelope; GO:0005743 mitochondrial inner membrane; GO:0016020 membrane; GO:0019866 organelle inner membrane; GO:0031090 organelle membrane; GO:0031966 mitochondrial membrane; GO:0031967 organelle envelope; GO:0031975 envelope; GO:0043226 organelle; GO:0043227 membrane-bounded organe…	GO:0003824 catalytic activity; GO:0004408 holocytochrome-c synthase activity; GO:0016829 lyase activity; GO:0016846 carbon-sulfur lyase activity;			C	KOG3996	Holocytochrome c synthase/heme-lyase
Q5R1S9	Chromatin assembly factor 1 subunit B OS=Gallus gallus OX=9031 GN=CHAF1B PE=1 SV=1	CHAF1B	1.312	0.00969262	Up	62.577	0.791	1.091	1.06	0.998	1.115	0.874	1.219	0.925	1.026	0.978	0.899	1.055	0.989	0.893	1.242	nucleus	K10751	CHAF1B; chromatin assembly factor 1 subunit B		GO:0006323 DNA packaging; GO:0006325 chromatin organization; GO:0006333 chromatin assembly or disassembly; GO:0006334 nucleosome assembly; GO:0006335 DNA replication-dependent nucleosome assembly; GO:0006996 organelle organization; GO:0008593 regulation of Notch signaling pathway; GO:0009966 regulation of signal transduction; GO:0009967 positive regulation of signal transduction; GO:0009987 cellu…	GO:0000228 nuclear chromosome; GO:0000785 chromatin; GO:0000790 nuclear chromatin; GO:0005622 intracellular; GO:0005623 cell; GO:0005634 nucleus; GO:0005654 nucleoplasm; GO:0005694 chromosome; GO:0005737 cytoplasm; GO:0031974 membrane-enclosed lumen; GO:0031981 nuclear lumen; GO:0032991 protein-containing complex; GO:0033186 CAF-1 complex; GO:0043226 organelle; GO:0043227 membrane-bounded organel…	GO:0003682 chromatin binding; GO:0005488 binding; GO:0005515 protein binding; GO:0042393 histone binding; GO:0051082 unfolded protein binding;			BL	KOG1009	Chromatin assembly complex 1 subunit B/CAC2 (contains WD40 repeats)
P20136	Glutathione S-transferase 2 OS=Gallus gallus OX=9031 GN=GSTM2 PE=1 SV=4	GSTM2	0.557	0.00437193	Down	25.893	1.456	0.887	0.718	0.952	0.94	1.233	0.759	0.859	1.016	1.062	1.452	0.66	0.96	1.018	0.98	cytoplasm	K00799	GST, gst; glutathione S-transferase [EC:2.5.1.18]	map00480 Glutathione metabolism; map00980 Metabolism of xenobiotics by cytochrome P450; map00982 Drug metabolism - cytochrome P450; map00983 Drug metabolism - other enzymes; map01100 Metabolic pathways; map01524 Platinum drug resistance; map04212 Longevity regulating pathway - worm; map05200 Pathways in cancer; map05204 Chemical carcinogenesis; map05225 Hepatocellular carcinoma; map05418 Fluid sh…	GO:0001101 response to acid chemical; GO:0001885 endothelial cell development; GO:0002064 epithelial cell development; GO:0003158 endothelium development; GO:0006518 peptide metabolic process; GO:0006575 cellular modified amino acid metabolic process; GO:0006725 cellular aromatic compound metabolic process; GO:0006749 glutathione metabolic process; GO:0006790 sulfur compound metabolic process; GO…	GO:0005576 extracellular region; GO:0005622 intracellular; GO:0005623 cell; GO:0005737 cytoplasm; GO:0005829 cytosol; GO:0005886 plasma membrane; GO:0005929 cilium; GO:0016020 membrane; GO:0031514 motile cilium; GO:0032991 protein-containing complex; GO:0035686 sperm fibrous sheath; GO:0036126 sperm flagellum; GO:0042995 cell projection; GO:0043209 myelin sheath; GO:0043226 organelle; GO:0045171 …	GO:0003824 catalytic activity; GO:0004364 glutathione transferase activity; GO:0005488 binding; GO:0005496 steroid binding; GO:0005515 protein binding; GO:0008289 lipid binding; GO:0016151 nickel cation binding; GO:0016740 transferase activity; GO:0016765 transferase activity, transferring alkyl or aryl (other than methyl) groups; GO:0019899 enzyme binding; GO:0019900 kinase binding; GO:0019901 p…	PF02798; PF00043	Glutathione S-transferase, N-terminal domain; Glutathione S-transferase, C-terminal domain	O	KOG1695	Glutathione S-transferase
P07322	Beta-enolase OS=Gallus gallus OX=9031 GN=ENO3 PE=1 SV=3	ENO3	0.347	0.0289987	Down	47.196	2.922	0.58	0.474	0.597	0.651	1.122	0.829	0.857	1.192	1.044	1.754	0.602	0.887	0.734	1	cytoplasm	K01689	ENO, eno; enolase [EC:4.2.1.11]	map00010 Glycolysis / Gluconeogenesis; map01100 Metabolic pathways; map01200 Carbon metabolism; map01230 Biosynthesis of amino acids; map03018 RNA degradation; map04066 HIF-1 signaling pathway	GO:0005975 carbohydrate metabolic process; GO:0005996 monosaccharide metabolic process; GO:0006006 glucose metabolic process; GO:0006007 glucose catabolic process; GO:0006082 organic acid metabolic process; GO:0006090 pyruvate metabolic process; GO:0006091 generation of precursor metabolites and energy; GO:0006094 gluconeogenesis; GO:0006096 glycolytic process; GO:0006139 nucleobase-containing co…	GO:0005622 intracellular; GO:0005623 cell; GO:0005737 cytoplasm; GO:0005829 cytosol; GO:0005886 plasma membrane; GO:0016020 membrane; GO:0071944 cell periphery;	GO:0003824 catalytic activity; GO:0004634 phosphopyruvate hydratase activity; GO:0005488 binding; GO:0005515 protein binding; GO:0016829 lyase activity; GO:0016835 carbon-oxygen lyase activity; GO:0016836 hydro-lyase activity; GO:0042802 identical protein binding; GO:0042803 protein homodimerization activity; GO:0046982 protein heterodimerization activity; GO:0046983 protein dimerization activity;	PF03952; PF00113	Enolase, N-terminal domain; Enolase, C-terminal TIM barrel domain	G	KOG2670	Enolase
Q05423	Fatty acid-binding protein, brain OS=Gallus gallus OX=9031 GN=FABP7 PE=2 SV=2	FABP7	0.664	0.0207894	Down	14.927	1.488	1.121	0.983	0.778	0.683	1.396	1.026	0.959	0.563	1.049	1.52	0.776	0.992	0.866	0.974	cytoplasm	K08756	FABP7; fatty acid-binding protein 7, brain	map03320 PPAR signaling pathway	GO:0001654 eye development; GO:0001964 startle response; GO:0003008 system process; GO:0003407 neural retina development; GO:0006629 lipid metabolic process; GO:0006638 neutral lipid metabolic process; GO:0006639 acylglycerol metabolic process; GO:0006641 triglyceride metabolic process; GO:0007275 multicellular organism development; GO:0007399 nervous system development; GO:0007417 central nervou…	GO:0005622 intracellular; GO:0005623 cell; GO:0005634 nucleus; GO:0005737 cytoplasm; GO:0005829 cytosol; GO:0005911 cell-cell junction; GO:0030054 cell junction; GO:0036477 somatodendritic compartment; GO:0042995 cell projection; GO:0043025 neuronal cell body; GO:0043226 organelle; GO:0043227 membrane-bounded organelle; GO:0043229 intracellular organelle; GO:0043231 intracellular membrane-bounded…	GO:0005488 binding; GO:0005504 fatty acid binding; GO:0005515 protein binding; GO:0008134 transcription factor binding; GO:0008289 lipid binding; GO:0031406 carboxylic acid binding; GO:0033293 monocarboxylic acid binding; GO:0036094 small molecule binding; GO:0043167 ion binding; GO:0043168 anion binding; GO:0043177 organic acid binding;	PF00061	Lipocalin / cytosolic fatty-acid binding protein family	I	KOG4015	Fatty acid-binding protein FABP
Q5ZKH3	Polycomb protein EED OS=Gallus gallus OX=9031 GN=EED PE=2 SV=1	EED	1.324	0.0448454	Up	50.377	0.67	1.057	1.016	1.075	1.156	0.886	1.098	1.031	1.083	0.88	0.916	1.118	1.005	0.881	1.108	nucleus	K11462	EED; polycomb protein EED		GO:0000122 negative regulation of transcription by RNA polymerase II; GO:0006139 nucleobase-containing compound metabolic process; GO:0006325 chromatin organization; GO:0006338 chromatin remodeling; GO:0006342 chromatin silencing; GO:0006349 regulation of gene expression by genetic imprinting; GO:0006355 regulation of transcription, DNA-templated; GO:0006357 regulation of transcription by RNA pol…	GO:0000228 nuclear chromosome; GO:0000785 chromatin; GO:0000786 nucleosome; GO:0000790 nuclear chromatin; GO:0000792 heterochromatin; GO:0000803 sex chromosome; GO:0001739 sex chromatin; GO:0005622 intracellular; GO:0005623 cell; GO:0005634 nucleus; GO:0005654 nucleoplasm; GO:0005694 chromosome; GO:0005700 polytene chromosome; GO:0005720 nuclear heterochromatin; GO:0005737 cytoplasm; GO:0005829 c…	GO:0000976 transcription regulatory region sequence-specific DNA binding; GO:0000977 RNA polymerase II transcription regulatory region sequence-specific DNA binding; GO:0000978 RNA polymerase II cis-regulatory region sequence-specific DNA binding; GO:0000987 cis-regulatory region sequence-specific DNA binding; GO:0001067 regulatory region nucleic acid binding; GO:0003676 nucleic acid binding; GO:…			K	KOG1034	Transcriptional repressor EED/ESC/FIE, required for transcriptional silencing, WD repeat superfamily
Q5ZKQ8	ADP-ribosylation factor-like protein 8A OS=Gallus gallus OX=9031 GN=ARL8A PE=2 SV=1	ARL8A	0.721	0.0187687	Down	21.444	1.209	0.946	0.865	0.954	1.03	1.137	0.896	0.834	1.056	1.05	1.204	0.716	1.053	1.05	1.042	cytoplasm	K07955	ARL8; ADP-ribosylation factor-like protein 8		GO:0001775 cell activation; GO:0002252 immune effector process; GO:0002263 cell activation involved in immune response; GO:0002274 myeloid leukocyte activation; GO:0002275 myeloid cell activation involved in immune response; GO:0002283 neutrophil activation involved in immune response; GO:0002366 leukocyte activation involved in immune response; GO:0002376 immune system process; GO:0002443 leukoc…	GO:0000323 lytic vacuole; GO:0005622 intracellular; GO:0005623 cell; GO:0005737 cytoplasm; GO:0005764 lysosome; GO:0005765 lysosomal membrane; GO:0005766 primary lysosome; GO:0005768 endosome; GO:0005770 late endosome; GO:0005773 vacuole; GO:0005774 vacuolar membrane; GO:0005819 spindle; GO:0005856 cytoskeleton; GO:0005886 plasma membrane; GO:0010008 endosome membrane; GO:0012505 endomembrane sys…	GO:0000166 nucleotide binding; GO:0001882 nucleoside binding; GO:0001883 purine nucleoside binding; GO:0003824 catalytic activity; GO:0003924 GTPase activity; GO:0005488 binding; GO:0005515 protein binding; GO:0005525 GTP binding; GO:0008092 cytoskeletal protein binding; GO:0015631 tubulin binding; GO:0016462 pyrophosphatase activity; GO:0016787 hydrolase activity; GO:0016817 hydrolase activity, …	PF00025	ADP-ribosylation factor family	U	KOG0075	GTP-binding ADP-ribosylation factor-like protein
P21566	Cofilin-2 OS=Gallus gallus OX=9031 GN=CFL2 PE=1 SV=2	CFL2	0.382	0.012965	Down	18.661	2.471	0.604	0.536	0.667	0.856	1.228	0.68	0.8	1.143	1.2	1.448	0.683	1.103	1.105	0.745	mitochondria	K05765	CFL; cofilin	map04360 Axon guidance; map04666 Fc gamma R-mediated phagocytosis; map04810 Regulation of actin cytoskeleton; map05133 Pertussis; map05170 Human immunodeficiency virus 1 infection	GO:0006996 organelle organization; GO:0007010 cytoskeleton organization; GO:0007015 actin filament organization; GO:0007275 multicellular organism development; GO:0007517 muscle organ development; GO:0007519 skeletal muscle tissue development; GO:0008064 regulation of actin polymerization or depolymerization; GO:0008154 actin polymerization or depolymerization; GO:0009653 anatomical structure mor…	GO:0005622 intracellular; GO:0005623 cell; GO:0005634 nucleus; GO:0005737 cytoplasm; GO:0005856 cytoskeleton; GO:0016363 nuclear matrix; GO:0030016 myofibril; GO:0030017 sarcomere; GO:0030018 Z disc; GO:0031674 I band; GO:0031974 membrane-enclosed lumen; GO:0031981 nuclear lumen; GO:0034399 nuclear periphery; GO:0043226 organelle; GO:0043227 membrane-bounded organelle; GO:0043228 non-membrane-bou…	GO:0003779 actin binding; GO:0005488 binding; GO:0005515 protein binding; GO:0008092 cytoskeletal protein binding; GO:0044877 protein-containing complex binding; GO:0051015 actin filament binding;	PF00241	Cofilin/tropomyosin-type actin-binding protein	Z	KOG1735	Actin depolymerizing factor
P32018	Collagen alpha-1(XIV) chain OS=Gallus gallus OX=9031 GN=COL14A1 PE=1 SV=2	COL14A1	0.211	0.00111348	Down	202.67	3.389	0.438	0.418	0.506	0.424	2.543	0.599	0.721	0.68	0.583	2.089	0.652	0.686	0.846	0.75	extracellular	K08133	COL14A; collagen, type XIV, alpha	map04974 Protein digestion and absorption	GO:0001558 regulation of cell growth; GO:0001894 tissue homeostasis; GO:0003229 ventricular cardiac muscle tissue development; GO:0007155 cell adhesion; GO:0007275 multicellular organism development; GO:0007507 heart development; GO:0009888 tissue development; GO:0009987 cellular process; GO:0010611 regulation of cardiac muscle hypertrophy; GO:0014706 striated muscle tissue development; GO:001474…	GO:0005576 extracellular region; GO:0005581 collagen trimer; GO:0005593 FACIT collagen trimer; GO:0005596 collagen type XIV trimer; GO:0005614 interstitial matrix; GO:0005622 intracellular; GO:0005623 cell; GO:0005737 cytoplasm; GO:0005783 endoplasmic reticulum; GO:0005788 endoplasmic reticulum lumen; GO:0012505 endomembrane system; GO:0030934 anchoring collagen complex; GO:0031012 extracellular …	GO:0005198 structural molecule activity; GO:0005201 extracellular matrix structural constituent; GO:0005488 binding; GO:0005515 protein binding; GO:0005518 collagen binding; GO:0030674 protein-macromolecule adaptor activity; GO:0044877 protein-containing complex binding; GO:0060090 molecular adaptor activity;	PF00041; PF00092	Fibronectin type III domain; von Willebrand factor type A domain	W	KOG3544	Collagens (type IV and type XIII), and related proteins
Q90734	Alpha-actinin-4 OS=Gallus gallus OX=9031 GN=ACTN4 PE=1 SV=1	ACTN4	0.481	0.00202043	Down	104.21	2.04	0.842	0.769	0.798	0.807	1.6	0.785	0.78	0.864	1.088	1.468	0.832	0.963	0.954	0.786	cytoplasm,nucleus	K05699	ACTN1_4; actinin alpha 1/4	map04510 Focal adhesion; map04520 Adherens junction; map04530 Tight junction; map04670 Leukocyte transendothelial migration; map04810 Regulation of actin cytoskeleton; map05131 Shigellosis; map05146 Amoebiasis; map05203 Viral carcinogenesis; map05322 Systemic lupus erythematosus				PF00307; PF00435; PF08726	Calponin homology (CH) domain; Spectrin repeat; Ca2+ insensitive EF hand	Z	KOG0035	Ca2+-binding actin-bundling protein (actinin), alpha chain (EF-Hand protein superfamily)
Q5F416	TIMELESS-interacting protein OS=Gallus gallus OX=9031 GN=TIPIN PE=2 SV=1	TIPIN	1.511	0.0423441	Up	31.827	0.554	1.171	1.082	0.971	1.236	0.859	1.118	1.056	1.033	0.962	0.861	1.147	0.964	0.936	1.131	cytoplasm	K10904	TIPIN; TIMELESS-interacting protein		GO:0000075 cell cycle checkpoint; GO:0000076 DNA replication checkpoint; GO:0000077 DNA damage checkpoint; GO:0000278 mitotic cell cycle; GO:0006139 nucleobase-containing compound metabolic process; GO:0006259 DNA metabolic process; GO:0006260 DNA replication; GO:0006261 DNA-dependent DNA replication; GO:0006275 regulation of DNA replication; GO:0006725 cellular aromatic compound metabolic proces…	GO:0000228 nuclear chromosome; GO:0000785 chromatin; GO:0000790 nuclear chromatin; GO:0005622 intracellular; GO:0005623 cell; GO:0005634 nucleus; GO:0005654 nucleoplasm; GO:0005657 replication fork; GO:0005694 chromosome; GO:0005737 cytoplasm; GO:0031298 replication fork protection complex; GO:0031974 membrane-enclosed lumen; GO:0031981 nuclear lumen; GO:0032991 protein-containing complex; GO:004…	GO:0003676 nucleic acid binding; GO:0003677 DNA binding; GO:0005488 binding; GO:0097159 organic cyclic compound binding; GO:1901363 heterocyclic compound binding;			D	KOG3004	Meiotic chromosome segregation protein
P02588	Troponin C, skeletal muscle OS=Gallus gallus OX=9031 GN=TNNC2 PE=1 SV=3	TNNC2	0.058	0.0364832	Down	18.375	3.996	0.105		0.095	0.061						3.663	0.341	0.367	0.328	0.327	cytoplasm	K12042	TNNC2; troponin C, skeletal muscle	map04020 Calcium signaling pathway	GO:0003008 system process; GO:0003009 skeletal muscle contraction; GO:0003012 muscle system process; GO:0006928 movement of cell or subcellular component; GO:0006936 muscle contraction; GO:0006937 regulation of muscle contraction; GO:0006941 striated muscle contraction; GO:0009987 cellular process; GO:0030029 actin filament-based process; GO:0030048 actin filament-based movement; GO:0030049 muscl…	GO:0005622 intracellular; GO:0005623 cell; GO:0005737 cytoplasm; GO:0005829 cytosol; GO:0005856 cytoskeleton; GO:0005861 troponin complex; GO:0005865 striated muscle thin filament; GO:0015629 actin cytoskeleton; GO:0030016 myofibril; GO:0030017 sarcomere; GO:0032991 protein-containing complex; GO:0036379 myofilament; GO:0043226 organelle; GO:0043228 non-membrane-bounded organelle; GO:0043229 intr…	GO:0003779 actin binding; GO:0005488 binding; GO:0005509 calcium ion binding; GO:0005515 protein binding; GO:0008092 cytoskeletal protein binding; GO:0031014 troponin T binding; GO:0043167 ion binding; GO:0043169 cation binding; GO:0044877 protein-containing complex binding; GO:0046872 metal ion binding; GO:0048306 calcium-dependent protein binding; GO:0051015 actin filament binding;	PF13833; PF13499	EF-hand domain pair; EF-hand domain pair	T	KOG0027	Calmodulin and related proteins (EF-Hand superfamily)
Q5F3K0	Tetratricopeptide repeat protein 27 OS=Gallus gallus OX=9031 GN=TTC27 PE=2 SV=1	TTC27	0.553	0.0255553	Down	96.306	1.022	0.763	1.078	1.112	1.089	1.445	0.851	0.754	0.984	1.012	1.744	0.714	0.632	1.016	0.936	cytoplasm									S	KOG1128	Uncharacterized conserved protein, contains TPR repeats
P84407	Alpha-fetoprotein OS=Gallus gallus OX=9031 GN=AFP PE=1 SV=1	AFP	0.087	1.94285e-05	Down	70.68	3.324	0.334	0.364	0.5	0.23	3.826	0.358	0.312	0.311	0.269	3.803	0.263	0.142	0.144	0.314	extracellular	K16144	AFP; alpha-fetoprotein	map04390 Hippo signaling pathway	GO:0000003 reproduction; GO:0001542 ovulation from ovarian follicle; GO:0001889 liver development; GO:0001897 cytolysis by symbiont of host cells; GO:0001906 cell killing; GO:0001907 killing by symbiont of host cells; GO:0003006 developmental process involved in reproduction; GO:0006464 cellular protein modification process; GO:0006629 lipid metabolic process; GO:0006807 nitrogen compound metabol…	GO:0005576 extracellular region; GO:0005615 extracellular space; GO:0005622 intracellular; GO:0005623 cell; GO:0005737 cytoplasm; GO:0005783 endoplasmic reticulum; GO:0005788 endoplasmic reticulum lumen; GO:0012505 endomembrane system; GO:0031974 membrane-enclosed lumen; GO:0032991 protein-containing complex; GO:0043226 organelle; GO:0043227 membrane-bounded organelle; GO:0043229 intracellular or…	GO:0003676 nucleic acid binding; GO:0003677 DNA binding; GO:0005488 binding; GO:0005504 fatty acid binding; GO:0008144 drug binding; GO:0008289 lipid binding; GO:0015643 toxic substance binding; GO:0019842 vitamin binding; GO:0030170 pyridoxal phosphate binding; GO:0031406 carboxylic acid binding; GO:0033293 monocarboxylic acid binding; GO:0036094 small molecule binding; GO:0043167 ion binding; G…	PF00273	Serum albumin family
O73612	Ephrin-B1 OS=Gallus gallus OX=9031 GN=EFNB1 PE=2 SV=1	EFNB1	1.336	0.0118474	Up	36.858	0.783	1.101	0.997	1.19	0.974	0.756	0.939	1.191	0.918	1.057	0.836	1.134	1.04	1.027	1.013	plasma membrane	K05463	EFNB; ephrin-B	map04360 Axon guidance	GO:0000902 cell morphogenesis; GO:0000904 cell morphogenesis involved in differentiation; GO:0001667 ameboidal-type cell migration; GO:0001755 neural crest cell migration; GO:0002376 immune system process; GO:0002682 regulation of immune system process; GO:0002684 positive regulation of immune system process; GO:0002694 regulation of leukocyte activation; GO:0002696 positive regulation of leukocy…	GO:0005622 intracellular; GO:0005623 cell; GO:0005634 nucleus; GO:0005737 cytoplasm; GO:0005829 cytosol; GO:0005886 plasma membrane; GO:0005887 integral component of plasma membrane; GO:0016020 membrane; GO:0016021 integral component of membrane; GO:0031224 intrinsic component of membrane; GO:0031226 intrinsic component of plasma membrane; GO:0043226 organelle; GO:0043227 membrane-bounded organel…	GO:0003824 catalytic activity; GO:0004672 protein kinase activity; GO:0004713 protein tyrosine kinase activity; GO:0005102 signaling receptor binding; GO:0005488 binding; GO:0005515 protein binding; GO:0016301 kinase activity; GO:0016740 transferase activity; GO:0016772 transferase activity, transferring phosphorus-containing groups; GO:0016773 phosphotransferase activity, alcohol group as accept…	PF00812	Ephrin	T	KOG3858	Ephrin, ligand for Eph receptor tyrosine kinase
P81628	Endoplasmic reticulum resident protein 29 (Fragment) OS=Gallus gallus OX=9031 GN=ERP29 PE=1 SV=2	ERP29	0.757	0.0434739	Down	25.373	1.192	0.958	0.891	0.96	1.039	1.036	0.71	0.948	1.204	1.17	1.05	0.813	0.926	1.092	1.083	extracellular	K09586	ERP29; endoplasmic reticulum protein 29	map04141 Protein processing in endoplasmic reticulum	GO:0000003 reproduction; GO:0000187 activation of MAPK activity; GO:0001932 regulation of protein phosphorylation; GO:0001934 positive regulation of protein phosphorylation; GO:0002791 regulation of peptide secretion; GO:0002792 negative regulation of peptide secretion; GO:0003002 regionalization; GO:0003006 developmental process involved in reproduction; GO:0006457 protein folding; GO:0006508 pr…	GO:0005622 intracellular; GO:0005623 cell; GO:0005737 cytoplasm; GO:0005783 endoplasmic reticulum; GO:0005788 endoplasmic reticulum lumen; GO:0005790 smooth endoplasmic reticulum; GO:0009986 cell surface; GO:0012505 endomembrane system; GO:0030133 transport vesicle; GO:0031410 cytoplasmic vesicle; GO:0031974 membrane-enclosed lumen; GO:0031982 vesicle; GO:0042470 melanosome; GO:0043226 organelle;…	GO:0005488 binding; GO:0005515 protein binding; GO:0042802 identical protein binding; GO:0042803 protein homodimerization activity; GO:0046983 protein dimerization activity; GO:0051087 chaperone binding;	PF07912; PF07749	ERp29, N-terminal domain; Endoplasmic reticulum protein ERp29, C-terminal domain
Q4W5Z4	DNA (cytosine-5)-methyltransferase 3A OS=Gallus gallus OX=9031 GN=DNMT3A PE=2 SV=1	DNMT3A	0.579	0.0136741	Down	98.943	1.595	1.012	0.986	0.784	0.717	1.394	1.028	0.907	0.899	0.808	1.81	0.739	0.8	0.998	0.711	cytoplasm	K17398	DNMT3A; DNA (cytosine-5)-methyltransferase 3A [EC:2.1.1.37]	map00270 Cysteine and methionine metabolism; map01100 Metabolic pathways; map05206 MicroRNAs in cancer	GO:0000003 reproduction; GO:0000122 negative regulation of transcription by RNA polymerase II; GO:0000278 mitotic cell cycle; GO:0001101 response to acid chemical; GO:0001666 response to hypoxia; GO:0006139 nucleobase-containing compound metabolic process; GO:0006259 DNA metabolic process; GO:0006304 DNA modification; GO:0006305 DNA alkylation; GO:0006306 DNA methylation; GO:0006325 chromatin org…	GO:0000228 nuclear chromosome; GO:0000775 chromosome, centromeric region; GO:0000785 chromatin; GO:0000790 nuclear chromatin; GO:0000791 euchromatin; GO:0000792 heterochromatin; GO:0000803 sex chromosome; GO:0001741 XY body; GO:0005622 intracellular; GO:0005623 cell; GO:0005634 nucleus; GO:0005654 nucleoplasm; GO:0005694 chromosome; GO:0005720 nuclear heterochromatin; GO:0005737 cytoplasm; GO:001…	GO:0000976 transcription regulatory region sequence-specific DNA binding; GO:0000981 DNA-binding transcription factor activity, RNA polymerase II-specific; GO:0001046 core promoter sequence-specific DNA binding; GO:0001067 regulatory region nucleic acid binding; GO:0003676 nucleic acid binding; GO:0003677 DNA binding; GO:0003682 chromatin binding; GO:0003690 double-stranded DNA binding; GO:000370…	PF00855; PF00145	PWWP domain; C-5 cytosine-specific DNA methylase
Q5ZMQ0	Armadillo repeat-containing protein 1 OS=Gallus gallus OX=9031 GN=ARMC1 PE=2 SV=1	ARMC1	0.752	0.00345215	Down	31.063	1.271	0.909	0.906	0.923	1.074	1.092	0.872	0.947	1.007	1.12	1.196	0.895	1.099	0.906	0.962	nucleus	K17306	ARMC1; armadillo repeat-containing protein 1			GO:0005622 intracellular; GO:0005623 cell; GO:0005634 nucleus; GO:0005737 cytoplasm; GO:0043226 organelle; GO:0043227 membrane-bounded organelle; GO:0043229 intracellular organelle; GO:0043231 intracellular membrane-bounded organelle;
Q5ZHP3	Cilia- and flagella-associated protein 20 OS=Gallus gallus OX=9031 GN=CFAP20 PE=2 SV=1	CFAP20	0.677	0.00899435	Down	22.734	1.4	0.855	0.964	1.003	0.901	1.37	0.968	0.916	0.895	0.886	1.139	0.822	1.033	0.982	1.045	cytoplasm				GO:0003352 regulation of cilium movement; GO:0003356 regulation of cilium beat frequency; GO:0006464 cellular protein modification process; GO:0006807 nitrogen compound metabolic process; GO:0006996 organelle organization; GO:0007275 multicellular organism development; GO:0007389 pattern specification process; GO:0008152 metabolic process; GO:0009798 axis specification; GO:0009987 cellular proces…	GO:0005622 intracellular; GO:0005623 cell; GO:0005634 nucleus; GO:0005737 cytoplasm; GO:0005814 centriole; GO:0005815 microtubule organizing center; GO:0005856 cytoskeleton; GO:0005929 cilium; GO:0015630 microtubule cytoskeleton; GO:0036064 ciliary basal body; GO:0042995 cell projection; GO:0043226 organelle; GO:0043227 membrane-bounded organelle; GO:0043228 non-membrane-bounded organelle; GO:004…				K	KOG3213	Transcription factor IIB
Q5ZLL5	2-methoxy-6-polyprenyl-1,4-benzoquinol methylase, mitochondrial OS=Gallus gallus OX=9031 GN=COQ5 PE=2 SV=1	COQ5	0.589	0.000429844	Down	35.178	1.585	0.915	0.947	0.78	0.866	1.443	0.833	0.792	0.978	0.998	1.383	0.851	0.835	0.825	1.142	mitochondria	K06127	COQ5; 2-methoxy-6-polyprenyl-1,4-benzoquinol methylase [EC:2.1.1.201]	map00130 Ubiquinone and other terpenoid-quinone biosynthesis; map01100 Metabolic pathways	GO:0006732 coenzyme metabolic process; GO:0006733 oxidoreduction coenzyme metabolic process; GO:0006743 ubiquinone metabolic process; GO:0006744 ubiquinone biosynthetic process; GO:0008152 metabolic process; GO:0009058 biosynthetic process; GO:0009108 coenzyme biosynthetic process; GO:0009987 cellular process; GO:0032259 methylation; GO:0042180 cellular ketone metabolic process; GO:0042181 ketone…	GO:0005622 intracellular; GO:0005623 cell; GO:0005737 cytoplasm; GO:0005739 mitochondrion; GO:0005759 mitochondrial matrix; GO:0031974 membrane-enclosed lumen; GO:0032991 protein-containing complex; GO:0043226 organelle; GO:0043227 membrane-bounded organelle; GO:0043229 intracellular organelle; GO:0043231 intracellular membrane-bounded organelle; GO:0043233 organelle lumen; GO:0070013 intracellul…	GO:0003824 catalytic activity; GO:0008168 methyltransferase activity; GO:0008169 C-methyltransferase activity; GO:0008425 2-polyprenyl-6-methoxy-1,4-benzoquinone methyltransferase activity; GO:0008757 S-adenosylmethionine-dependent methyltransferase activity; GO:0016740 transferase activity; GO:0016741 transferase activity, transferring one-carbon groups; GO:0030580 quinone cofactor methyltransfe…			H	KOG1540	Ubiquinone biosynthesis methyltransferase COQ5
Q5ZKP6	Adenosine deaminase OS=Gallus gallus OX=9031 GN=ADA PE=2 SV=1	ADA	0.684	0.00893184	Down	40.678	1.246	0.932	0.881	0.903	1.06	1.11	0.815	0.938	1.05	1.132	1.276	0.737	1.01	0.929	1.053	cytoplasm	K01488	add, ADA; adenosine deaminase [EC:3.5.4.4]	map00230 Purine metabolism; map01100 Metabolic pathways; map05340 Primary immunodeficiency	GO:0000003 reproduction; GO:0000302 response to reactive oxygen species; GO:0001666 response to hypoxia; GO:0001701 in utero embryonic development; GO:0001775 cell activation; GO:0001821 histamine secretion; GO:0001824 blastocyst development; GO:0001825 blastocyst formation; GO:0001829 trophectodermal cell differentiation; GO:0001889 liver development; GO:0001890 placenta development; GO:0002027 …	GO:0000323 lytic vacuole; GO:0005576 extracellular region; GO:0005615 extracellular space; GO:0005622 intracellular; GO:0005623 cell; GO:0005737 cytoplasm; GO:0005764 lysosome; GO:0005773 vacuole; GO:0005829 cytosol; GO:0005886 plasma membrane; GO:0009897 external side of plasma membrane; GO:0009986 cell surface; GO:0016020 membrane; GO:0030425 dendrite; GO:0032838 plasma membrane bounded cell pr…	GO:0001882 nucleoside binding; GO:0001883 purine nucleoside binding; GO:0003824 catalytic activity; GO:0004000 adenosine deaminase activity; GO:0005488 binding; GO:0008270 zinc ion binding; GO:0016787 hydrolase activity; GO:0016810 hydrolase activity, acting on carbon-nitrogen (but not peptide) bonds; GO:0016814 hydrolase activity, acting on carbon-nitrogen (but not peptide) bonds, in cyclic amid…	PF00962	Adenosine/AMP deaminase	F	KOG1097	Adenine deaminase/adenosine deaminase
Q2LK54	Collectin-12 OS=Gallus gallus OX=9031 GN=COLEC12 PE=2 SV=1	COLEC12	0.654	0.0142204	Down	81.836	1.748	1.034	0.654	0.998	0.669	1.329	0.883	1.013	0.797	1.016	1.342	0.972	0.833	1.137	0.797	plasma membrane	K10062	COLEC12; collectin sub-family member 12	map04145 Phagosome	GO:0001568 blood vessel development; GO:0001570 vasculogenesis; GO:0001944 vasculature development; GO:0002218 activation of innate immune response; GO:0002221 pattern recognition receptor signaling pathway; GO:0002224 toll-like receptor signaling pathway; GO:0002253 activation of immune response; GO:0002376 immune system process; GO:0002682 regulation of immune system process; GO:0002684 positiv…	GO:0005622 intracellular; GO:0005623 cell; GO:0005737 cytoplasm; GO:0005886 plasma membrane; GO:0012506 vesicle membrane; GO:0016020 membrane; GO:0016021 integral component of membrane; GO:0030139 endocytic vesicle; GO:0030659 cytoplasmic vesicle membrane; GO:0030666 endocytic vesicle membrane; GO:0031090 organelle membrane; GO:0031224 intrinsic component of membrane; GO:0031410 cytoplasmic vesic…	GO:0005044 scavenger receptor activity; GO:0005488 binding; GO:0005534 galactose binding; GO:0030169 low-density lipoprotein particle binding; GO:0030246 carbohydrate binding; GO:0036094 small molecule binding; GO:0038023 signaling receptor activity; GO:0038024 cargo receptor activity; GO:0038187 pattern recognition receptor activity; GO:0044877 protein-containing complex binding; GO:0048029 mono…	PF00059	Lectin C-type domain
Q5ZKU1	DCN1-like protein 1 OS=Gallus gallus OX=9031 GN=DCUN1D1 PE=2 SV=1	DCUN1D1	0.566	0.000109681	Down	30.109	1.499	0.872	0.871	0.928	1.012	1.392	0.827	0.828	1.008	1.016	1.538	0.808	0.878	0.901	0.923	cytoplasm	K17822	DCUN1D1_2; DCN1-like protein 1/2		GO:0000226 microtubule cytoskeleton organization; GO:0000278 mitotic cell cycle; GO:0006464 cellular protein modification process; GO:0006807 nitrogen compound metabolic process; GO:0006996 organelle organization; GO:0007010 cytoskeleton organization; GO:0007017 microtubule-based process; GO:0007049 cell cycle; GO:0007051 spindle organization; GO:0007275 multicellular organism development; GO:000…	GO:0000151 ubiquitin ligase complex; GO:0005622 intracellular; GO:0005623 cell; GO:0005634 nucleus; GO:0005737 cytoplasm; GO:0005829 cytosol; GO:0032991 protein-containing complex; GO:0043226 organelle; GO:0043227 membrane-bounded organelle; GO:0043229 intracellular organelle; GO:0043231 intracellular membrane-bounded organelle; GO:1902494 catalytic complex; GO:1990234 transferase complex;	GO:0005488 binding; GO:0005515 protein binding; GO:0019899 enzyme binding; GO:0031624 ubiquitin conjugating enzyme binding; GO:0032182 ubiquitin-like protein binding; GO:0044390 ubiquitin-like protein conjugating enzyme binding; GO:0097602 cullin family protein binding;			S	KOG3077	Uncharacterized conserved protein
Q5F3W6	14-3-3 protein gamma OS=Gallus gallus OX=9031 GN=YWHAG PE=1 SV=1	YWHAG	0.35	0.000925703	Down	28.23	2.24	0.739	0.74	0.739	0.718	1.743	0.793	0.754	0.78	0.936	2.057	0.58	0.832	0.786	0.808	cytoplasm	K16198	YWHAG_H; 14-3-3 protein gamma/eta	map04110 Cell cycle; map04114 Oocyte meiosis; map04151 PI3K-Akt signaling pathway; map04390 Hippo signaling pathway; map05160 Hepatitis C; map05203 Viral carcinogenesis	GO:0000086 G2/M transition of mitotic cell cycle; GO:0000278 mitotic cell cycle; GO:0001932 regulation of protein phosphorylation; GO:0001933 negative regulation of protein phosphorylation; GO:0006469 negative regulation of protein kinase activity; GO:0006605 protein targeting; GO:0006810 transport; GO:0006839 mitochondrial transport; GO:0006886 intracellular protein transport; GO:0006996 organel…	GO:0005622 intracellular; GO:0005623 cell; GO:0005737 cytoplasm; GO:0005829 cytosol; GO:0031982 vesicle; GO:0043209 myelin sheath; GO:0043226 organelle; GO:0043227 membrane-bounded organelle;	GO:0003779 actin binding; GO:0004857 enzyme inhibitor activity; GO:0004860 protein kinase inhibitor activity; GO:0005080 protein kinase C binding; GO:0005102 signaling receptor binding; GO:0005159 insulin-like growth factor receptor binding; GO:0005488 binding; GO:0005515 protein binding; GO:0008092 cytoskeletal protein binding; GO:0008426 protein kinase C inhibitor activity; GO:0019207 kinase re…	PF00244	14-3-3 protein	O	KOG0841	Multifunctional chaperone (14-3-3 family)
P17785	Annexin A2 OS=Gallus gallus OX=9031 GN=ANXA2 PE=1 SV=2	ANXA2	0.391	0.000425399	Down	38.64	2.062	0.778	0.699	0.822	0.773	1.677	0.698	0.804	0.811	0.948	1.684	0.645	0.92	1.021	0.856	cytoplasm	K17092	ANXA2; annexin A2		GO:0001501 skeletal system development; GO:0001503 ossification; GO:0001525 angiogenesis; GO:0001568 blood vessel development; GO:0001765 membrane raft assembly; GO:0001775 cell activation; GO:0001816 cytokine production; GO:0001919 regulation of receptor recycling; GO:0001921 positive regulation of receptor recycling; GO:0001932 regulation of protein phosphorylation; GO:0001934 positive regulati…	GO:0000323 lytic vacuole; GO:0001726 ruffle; GO:0005576 extracellular region; GO:0005604 basement membrane; GO:0005615 extracellular space; GO:0005622 intracellular; GO:0005623 cell; GO:0005634 nucleus; GO:0005737 cytoplasm; GO:0005764 lysosome; GO:0005765 lysosomal membrane; GO:0005766 primary lysosome; GO:0005768 endosome; GO:0005769 early endosome; GO:0005770 late endosome; GO:0005773 vacuole;…	GO:0001786 phosphatidylserine binding; GO:0002020 protease binding; GO:0003779 actin binding; GO:0004857 enzyme inhibitor activity; GO:0004859 phospholipase inhibitor activity; GO:0005215 transporter activity; GO:0005216 ion channel activity; GO:0005244 voltage-gated ion channel activity; GO:0005245 voltage-gated calcium channel activity; GO:0005261 cation channel activity; GO:0005262 calcium cha…			U	KOG0819	Annexin
Q5ZLT7	Basic leucine zipper and W2 domain-containing protein 1 OS=Gallus gallus OX=9031 GN=BZW1 PE=2 SV=1	BZW1	0.606	6.61632e-05	Down	48.019	1.481	0.867	0.91	0.844	0.968	1.451	0.847	0.798	0.969	0.999	1.359	0.886	0.867	0.907	0.994	mitochondria				GO:0000003 reproduction; GO:0000902 cell morphogenesis; GO:0000904 cell morphogenesis involved in differentiation; GO:0002064 epithelial cell development; GO:0002065 columnar/cuboidal epithelial cell differentiation; GO:0002066 columnar/cuboidal epithelial cell development; GO:0003006 developmental process involved in reproduction; GO:0003008 system process; GO:0006417 regulation of translation; …	GO:0005622 intracellular; GO:0005623 cell; GO:0005737 cytoplasm; GO:0030175 filopodium; GO:0030424 axon; GO:0030426 growth cone; GO:0030427 site of polarized growth; GO:0036477 somatodendritic compartment; GO:0042995 cell projection; GO:0043005 neuron projection; GO:0043025 neuronal cell body; GO:0044295 axonal growth cone; GO:0044297 cell body; GO:0098858 actin-based cell projection; GO:0120025 …	GO:0005488 binding; GO:0005515 protein binding; GO:0031369 translation initiation factor binding; GO:0043021 ribonucleoprotein complex binding; GO:0043022 ribosome binding; GO:0043024 ribosomal small subunit binding; GO:0044877 protein-containing complex binding;			K	KOG2297	Predicted translation factor, contains W2 domain
Q8AYC9	Serine/threonine-protein kinase Chk1 OS=Gallus gallus OX=9031 GN=CHEK1 PE=1 SV=1	CHEK1	1.434	0.0471214	Up	53.848	0.582	1.116	1.149	0.917	1.135	0.901	1.092	0.974	1.06	0.99	0.822	1.098	1.007	0.948	1.095	cytoplasm	K02216	CHEK1; serine/threonine-protein kinase CHEK1 [EC:2.7.11.1]	map04110 Cell cycle; map04115 p53 signaling pathway; map04218 Cellular senescence; map05166 Human T-cell leukemia virus 1 infection; map05170 Human immunodeficiency virus 1 infection; map05203 Viral carcinogenesis	GO:0000018 regulation of DNA recombination; GO:0000075 cell cycle checkpoint; GO:0000076 DNA replication checkpoint; GO:0000077 DNA damage checkpoint; GO:0000086 G2/M transition of mitotic cell cycle; GO:0000226 microtubule cytoskeleton organization; GO:0000278 mitotic cell cycle; GO:0000724 double-strand break repair via homologous recombination; GO:0000725 recombinational repair; GO:0001700 emb…	GO:0000228 nuclear chromosome; GO:0000785 chromatin; GO:0000793 condensed chromosome; GO:0000794 condensed nuclear chromosome; GO:0005622 intracellular; GO:0005623 cell; GO:0005634 nucleus; GO:0005654 nucleoplasm; GO:0005657 replication fork; GO:0005694 chromosome; GO:0005737 cytoplasm; GO:0005813 centrosome; GO:0005815 microtubule organizing center; GO:0005829 cytosol; GO:0005856 cytoskeleton; G…	GO:0003824 catalytic activity; GO:0004672 protein kinase activity; GO:0004674 protein serine/threonine kinase activity; GO:0005488 binding; GO:0005515 protein binding; GO:0016301 kinase activity; GO:0016740 transferase activity; GO:0016772 transferase activity, transferring phosphorus-containing groups; GO:0016773 phosphotransferase activity, alcohol group as acceptor; GO:0019904 protein domain s…	PF00069	Protein kinase domain	D	KOG0590	Checkpoint kinase and related serine/threonine protein kinases
Q5ZI04	CYFIP-related Rac1 interactor A OS=Gallus gallus OX=9031 GN=CYRIA PE=2 SV=1	CYRIA	0.583	0.000929467	Down	37.313	1.212	0.801	1.045	0.944	0.992	1.309	0.792	0.767	0.984	1.172	1.434	0.712	0.904	0.949	0.979	cytoplasm					GO:0005622 intracellular; GO:0005623 cell;	GO:0005488 binding; GO:0005515 protein binding;			S	KOG3951	Uncharacterized conserved protein
Q9PTJ6	CTD small phosphatase-like protein OS=Gallus gallus OX=9031 GN=NFI1 PE=2 SV=2	NFI1	0.702	0.0150331	Down	31.243						1.161	0.854	1.058	0.977	0.986	1.267	0.851	1.041	1.079	0.932	cytoplasm	K15731	CTDSP; carboxy-terminal domain RNA polymerase II polypeptide A small phosphatase [EC:3.1.3.16]		GO:0001932 regulation of protein phosphorylation; GO:0001933 negative regulation of protein phosphorylation; GO:0006464 cellular protein modification process; GO:0006470 protein dephosphorylation; GO:0006793 phosphorus metabolic process; GO:0006796 phosphate-containing compound metabolic process; GO:0006807 nitrogen compound metabolic process; GO:0007346 regulation of mitotic cell cycle; GO:00081…		GO:0003824 catalytic activity; GO:0004721 phosphoprotein phosphatase activity; GO:0004722 protein serine/threonine phosphatase activity; GO:0008420 RNA polymerase II CTD heptapeptide repeat phosphatase activity; GO:0016787 hydrolase activity; GO:0016788 hydrolase activity, acting on ester bonds; GO:0016791 phosphatase activity; GO:0042578 phosphoric ester hydrolase activity; GO:0140096 catalytic …			K	KOG1605	TFIIF-interacting CTD phosphatase, including NLI-interacting factor (involved in RNA polymerase II regulation)
Q9DDT2	Phosphoinositide 3-kinase adapter protein 1 OS=Gallus gallus OX=9031 GN=PIK3AP1 PE=1 SV=1	PIK3AP1	1.371	0.0266186	Up	90.155	0.64	1.016	1.199	1.02	1.121	0.852	1.071	1.083	1.104	1.007	0.831	1.098	0.975	0.973	1.184	nucleus	K12230	PIK3AP1, BCAP; phosphoinositide 3-kinase adapter protein 1	map04151 PI3K-Akt signaling pathway; map04662 B cell receptor signaling pathway	GO:0000003 reproduction; GO:0001667 ameboidal-type cell migration; GO:0001704 formation of primary germ layer; GO:0001707 mesoderm formation; GO:0001763 morphogenesis of a branching structure; GO:0002009 morphogenesis of an epithelium; GO:0002218 activation of innate immune response; GO:0002221 pattern recognition receptor signaling pathway; GO:0002224 toll-like receptor signaling pathway; GO:000…	GO:0005622 intracellular; GO:0005623 cell; GO:0005737 cytoplasm; GO:0005829 cytosol; GO:0005886 plasma membrane; GO:0016020 membrane; GO:0071944 cell periphery;	GO:0003824 catalytic activity; GO:0005488 binding; GO:0005515 protein binding; GO:0016301 kinase activity; GO:0016740 transferase activity; GO:0016772 transferase activity, transferring phosphorus-containing groups; GO:0016773 phosphotransferase activity, alcohol group as acceptor; GO:0035004 phosphatidylinositol 3-kinase activity; GO:0036312 phosphatidylinositol 3-kinase regulatory subunit bindi…
Q2IAL7	Cathelicidin-2 OS=Gallus gallus OX=9031 GN=CATHL2 PE=2 SV=1	CATHL2	0.079	0.000262747	Down	16.974	4.667	0.209	0.159	0.143	0.115	3.315	0.38	0.141	0.27	0.25	3.764	0.344	0.683	0.176	0.134	extracellular	K13916	CAMP, LL37; cathelicidin antimicrobial peptide	map04621 NOD-like receptor signaling pathway; map04970 Salivary secretion; map05150 Staphylococcus aureus infection; map05152 Tuberculosis	GO:0001775 cell activation; GO:0002250 adaptive immune response; GO:0002252 immune effector process; GO:0002274 myeloid leukocyte activation; GO:0002376 immune system process; GO:0002377 immunoglobulin production; GO:0002381 immunoglobulin production involved in immunoglobulin mediated immune response; GO:0002440 production of molecular mediator of immune response; GO:0002443 leukocyte mediated i…		GO:0001530 lipopolysaccharide binding; GO:0005488 binding; GO:0008289 lipid binding; GO:0097367 carbohydrate derivative binding;	PF00666	Cathelicidin
Q5ZJF1	COP9 signalosome complex subunit 3 OS=Gallus gallus OX=9031 GN=COPS3 PE=2 SV=1	COPS3	0.611	0.000654333	Down	47.962	1.539	0.85	0.837	0.913	0.952	1.372	0.837	0.778	0.997	1.062	1.38	0.936	0.899	0.895	0.937	cytoplasm	K12177	COPS3, CSN3; COP9 signalosome complex subunit 3		GO:0000003 reproduction; GO:0000226 microtubule cytoskeleton organization; GO:0000278 mitotic cell cycle; GO:0000281 mitotic cytokinesis; GO:0000338 protein deneddylation; GO:0000715 nucleotide-excision repair, DNA damage recognition; GO:0000910 cytokinesis; GO:0001701 in utero embryonic development; GO:0002009 morphogenesis of an epithelium; GO:0003006 developmental process involved in reproduct…	GO:0005622 intracellular; GO:0005623 cell; GO:0005634 nucleus; GO:0005654 nucleoplasm; GO:0005737 cytoplasm; GO:0005829 cytosol; GO:0008180 COP9 signalosome; GO:0031974 membrane-enclosed lumen; GO:0031981 nuclear lumen; GO:0032991 protein-containing complex; GO:0043226 organelle; GO:0043227 membrane-bounded organelle; GO:0043229 intracellular organelle; GO:0043231 intracellular membrane-bounded o…	GO:0005488 binding; GO:0005515 protein binding;	PF01399	PCI domain	OT	KOG2582	COP9 signalosome, subunit CSN3
Q5ZMT0	14-3-3 protein epsilon OS=Gallus gallus OX=9031 GN=YWHAE PE=1 SV=1	YWHAE	0.389	0.000560997	Down	29.174	1.883	0.791	0.74	0.73	0.948	1.736	0.75	0.732	0.882	0.93	1.85	0.587	0.837	0.784	0.986	cytoplasm	K06630	YWHAE; 14-3-3 protein epsilon	map04110 Cell cycle; map04114 Oocyte meiosis; map04151 PI3K-Akt signaling pathway; map04390 Hippo signaling pathway; map04391 Hippo signaling pathway - fly; map04621 NOD-like receptor signaling pathway; map04722 Neurotrophin signaling pathway; map05160 Hepatitis C; map05203 Viral carcinogenesis	GO:0000086 G2/M transition of mitotic cell cycle; GO:0000165 MAPK cascade; GO:0000278 mitotic cell cycle; GO:0001508 action potential; GO:0001764 neuron migration; GO:0001932 regulation of protein phosphorylation; GO:0001933 negative regulation of protein phosphorylation; GO:0002027 regulation of heart rate; GO:0003062 regulation of heart rate by chemical signal; GO:0003064 regulation of heart ra…	GO:0005622 intracellular; GO:0005623 cell; GO:0005634 nucleus; GO:0005737 cytoplasm; GO:0005829 cytosol; GO:0005856 cytoskeleton; GO:0005871 kinesin complex; GO:0005875 microtubule associated complex; GO:0015630 microtubule cytoskeleton; GO:0030424 axon; GO:0030426 growth cone; GO:0030427 site of polarized growth; GO:0032991 protein-containing complex; GO:0042995 cell projection; GO:0043005 neuro…	GO:0004857 enzyme inhibitor activity; GO:0004860 protein kinase inhibitor activity; GO:0005085 guanyl-nucleotide exchange factor activity; GO:0005088 Ras guanyl-nucleotide exchange factor activity; GO:0005246 calcium channel regulator activity; GO:0005488 binding; GO:0005515 protein binding; GO:0008426 protein kinase C inhibitor activity; GO:0015459 potassium channel regulator activity; GO:001624…	PF00244	14-3-3 protein	O	KOG0841	Multifunctional chaperone (14-3-3 family)
O73895	Tapasin OS=Gallus gallus OX=9031 GN=TAPBP PE=2 SV=2	TAPBP	1.472	0.0168851	Up	45.455	0.793	1.246	1.022	0.919	1.064	0.721	1.013	1.042	0.877	1.338	0.664	0.948	1.197	1.052	1.143	extracellular	K08058	TAPBP; TAP binding protein (tapasin)	map04612 Antigen processing and presentation; map05163 Human cytomegalovirus infection; map05168 Herpes simplex virus 1 infection; map05169 Epstein-Barr virus infection; map05170 Human immunodeficiency virus 1 infection	GO:0002577 regulation of antigen processing and presentation; GO:0002578 negative regulation of antigen processing and presentation; GO:0002583 regulation of antigen processing and presentation of peptide antigen; GO:0002584 negative regulation of antigen processing and presentation of peptide antigen; GO:0002589 regulation of antigen processing and presentation of peptide antigen via MHC class I…		GO:0005488 binding; GO:0044877 protein-containing complex binding;	PF07686; PF07654	Immunoglobulin V-set domain; Immunoglobulin C1-set domain
Q5ZJZ6	Nuclear cap-binding protein subunit 1 OS=Gallus gallus OX=9031 GN=NCBP1 PE=2 SV=1	NCBP1	0.762	0.0237182	Down	92.563	1.102	0.904	0.94	1.046	0.996	1.276	0.8	0.881	1.1	0.955	1.172	1	0.978	0.959	0.917	nucleus	K12882	NCBP1, CBP80; nuclear cap-binding protein subunit 1	map03013 RNA transport; map03015 mRNA surveillance pathway; map03040 Spliceosome	GO:0000184 nuclear-transcribed mRNA catabolic process, nonsense-mediated decay; GO:0000245 spliceosomal complex assembly; GO:0000375 RNA splicing, via transesterification reactions; GO:0000377 RNA splicing, via transesterification reactions with bulged adenosine as nucleophile; GO:0000398 mRNA splicing, via spliceosome; GO:0000956 nuclear-transcribed mRNA catabolic process; GO:0001558 regulation …	GO:0005622 intracellular; GO:0005623 cell; GO:0005634 nucleus; GO:0005654 nucleoplasm; GO:0005737 cytoplasm; GO:0005739 mitochondrion; GO:0005829 cytosol; GO:0005845 mRNA cap binding complex; GO:0005846 nuclear cap binding complex; GO:0031974 membrane-enclosed lumen; GO:0031981 nuclear lumen; GO:0032991 protein-containing complex; GO:0034518 RNA cap binding complex; GO:0043226 organelle; GO:00432…	GO:0000339 RNA cap binding; GO:0000340 RNA 7-methylguanosine cap binding; GO:0003676 nucleic acid binding; GO:0003723 RNA binding; GO:0003729 mRNA binding; GO:0005488 binding; GO:0097159 organic cyclic compound binding; GO:1901363 heterocyclic compound binding;			A	KOG1104	Nuclear cap-binding complex, subunit NCBP1/CBP80
Q5ZJR3	Oligosaccharyltransferase complex subunit OSTC OS=Gallus gallus OX=9031 GN=OSTC PE=2 SV=1	OSTC	0.611	0.00990543	Down	16.743	1.645	0.973	0.75	0.825	0.937	1.285	0.912	1.014	0.803	0.973	1.384	0.751	0.902	1.051	0.962	plasma membrane					GO:0005622 intracellular; GO:0005623 cell; GO:0005737 cytoplasm; GO:0005783 endoplasmic reticulum; GO:0005789 endoplasmic reticulum membrane; GO:0008250 oligosaccharyltransferase complex; GO:0012505 endomembrane system; GO:0016020 membrane; GO:0031984 organelle subcompartment; GO:0032991 protein-containing complex; GO:0042175 nuclear outer membrane-endoplasmic reticulum membrane network; GO:00432…				S	KOG3356	Predicted membrane protein
Q06066	Y-box-binding protein 1 OS=Gallus gallus OX=9031 GN=YBX1 PE=2 SV=1	YBX1	1.45	0.00433201	Up	35.799	0.702	1.116	1.088	1.068	1.06	0.872	1.173	0.938	1.084	0.962	0.794	1.144	1.002	0.936	1.091	nucleus	K09276	YBX1, NSEP1; Y-box-binding protein 1		GO:0000003 reproduction; GO:0000375 RNA splicing, via transesterification reactions; GO:0000377 RNA splicing, via transesterification reactions with bulged adenosine as nucleophile; GO:0000398 mRNA splicing, via spliceosome; GO:0003006 developmental process involved in reproduction; GO:0006139 nucleobase-containing compound metabolic process; GO:0006396 RNA processing; GO:0006397 mRNA processing;…	GO:0005622 intracellular; GO:0005623 cell; GO:0005634 nucleus; GO:0032991 protein-containing complex; GO:0043226 organelle; GO:0043227 membrane-bounded organelle; GO:0043229 intracellular organelle; GO:0043231 intracellular membrane-bounded organelle; GO:0071204 histone pre-mRNA 3'end processing complex; GO:1990904 ribonucleoprotein complex;	GO:0003676 nucleic acid binding; GO:0003723 RNA binding; GO:0003729 mRNA binding; GO:0005488 binding; GO:0097159 organic cyclic compound binding; GO:1901363 heterocyclic compound binding;	PF00313	'Cold-shock' DNA-binding domain	K	KOG3070	Predicted RNA-binding protein containing PIN domain and invovled in translation or RNA processing
P30374	Ribonuclease homolog OS=Gallus gallus OX=9031 PE=2 SV=1	--	0.106	0.00013589	Down	15.947	3.976	0.302	0.354	0.368	0.315	3.719	0.356	0.294	0.324	0.381	3.096	0.484	0.696	0.562	0.315	extracellular	K16631	ANG, RNASE5; angiogenin [EC:3.1.27.-]		GO:0001525 angiogenesis; GO:0001568 blood vessel development; GO:0001944 vasculature development; GO:0006139 nucleobase-containing compound metabolic process; GO:0006725 cellular aromatic compound metabolic process; GO:0006807 nitrogen compound metabolic process; GO:0006950 response to stress; GO:0006952 defense response; GO:0007275 multicellular organism development; GO:0008152 metabolic process…	GO:0005622 intracellular; GO:0005623 cell; GO:0005634 nucleus; GO:0005737 cytoplasm; GO:0043226 organelle; GO:0043227 membrane-bounded organelle; GO:0043229 intracellular organelle; GO:0043231 intracellular membrane-bounded organelle;	GO:0003824 catalytic activity; GO:0004518 nuclease activity; GO:0004540 ribonuclease activity; GO:0005488 binding; GO:0005515 protein binding; GO:0016787 hydrolase activity; GO:0016788 hydrolase activity, acting on ester bonds; GO:0042802 identical protein binding; GO:0042803 protein homodimerization activity; GO:0046983 protein dimerization activity; GO:0140098 catalytic activity, acting on RNA;	PF00074	Pancreatic ribonuclease
Q5ZKF5	S-phase kinase-associated protein 1 OS=Gallus gallus OX=9031 GN=SKP1 PE=2 SV=1	SKP1	0.567	7.23235e-05	Down	18.658	1.515	0.854	0.797	0.833	1.011	1.384	0.794	0.828	1.032	1.016	1.449	0.818	0.813	0.994	0.997	cytoplasm	K03094	SKP1, CBF3D; S-phase kinase-associated protein 1	map04110 Cell cycle; map04114 Oocyte meiosis; map04120 Ubiquitin mediated proteolysis; map04141 Protein processing in endoplasmic reticulum; map04310 Wnt signaling pathway; map04341 Hedgehog signaling pathway - fly; map04350 TGF-beta signaling pathway; map04710 Circadian rhythm; map05131 Shigellosis; map05170 Human immunodeficiency virus 1 infection; map05200 Pathways in cancer	GO:0006325 chromatin organization; GO:0006464 cellular protein modification process; GO:0006508 proteolysis; GO:0006511 ubiquitin-dependent protein catabolic process; GO:0006513 protein monoubiquitination; GO:0006807 nitrogen compound metabolic process; GO:0006996 organelle organization; GO:0008104 protein localization; GO:0008152 metabolic process; GO:0009056 catabolic process; GO:0009057 macrom…	GO:0000151 ubiquitin ligase complex; GO:0005622 intracellular; GO:0005623 cell; GO:0005634 nucleus; GO:0005654 nucleoplasm; GO:0005737 cytoplasm; GO:0005813 centrosome; GO:0005815 microtubule organizing center; GO:0005829 cytosol; GO:0005856 cytoskeleton; GO:0015630 microtubule cytoskeleton; GO:0019005 SCF ubiquitin ligase complex; GO:0031461 cullin-RING ubiquitin ligase complex; GO:0031467 Cul7-…	GO:0003824 catalytic activity; GO:0004842 ubiquitin-protein transferase activity; GO:0005488 binding; GO:0005515 protein binding; GO:0008013 beta-catenin binding; GO:0016740 transferase activity; GO:0019787 ubiquitin-like protein transferase activity; GO:0019904 protein domain specific binding; GO:0097602 cullin family protein binding; GO:0140096 catalytic activity, acting on a protein;	PF03931; PF01466	Skp1 family, tetramerisation domain; Skp1 family, dimerisation domain	O	KOG1724	SCF ubiquitin ligase, Skp1 component
Q5ZJ20	UAP56-interacting factor OS=Gallus gallus OX=9031 GN=FYTTD1 PE=2 SV=1	FYTTD1	1.318	0.0220958	Up	34.331	0.706	1.068	0.992	1.128	1.114	0.881	1.044	0.888	1.178	0.99	0.877	1.135	0.898	1.026	1.09	cytoplasm				GO:0006403 RNA localization; GO:0006405 RNA export from nucleus; GO:0006406 mRNA export from nucleus; GO:0006611 protein export from nucleus; GO:0006810 transport; GO:0006886 intracellular protein transport; GO:0006913 nucleocytoplasmic transport; GO:0008104 protein localization; GO:0008152 metabolic process; GO:0010467 gene expression; GO:0015031 protein transport; GO:0015833 peptide transport; …	GO:0005622 intracellular; GO:0005623 cell; GO:0005634 nucleus; GO:0005654 nucleoplasm; GO:0016604 nuclear body; GO:0016607 nuclear speck; GO:0031974 membrane-enclosed lumen; GO:0031981 nuclear lumen; GO:0043226 organelle; GO:0043227 membrane-bounded organelle; GO:0043229 intracellular organelle; GO:0043231 intracellular membrane-bounded organelle; GO:0043233 organelle lumen; GO:0070013 intracellu…	GO:0003676 nucleic acid binding; GO:0003723 RNA binding; GO:0003729 mRNA binding; GO:0005488 binding; GO:0097159 organic cyclic compound binding; GO:1901363 heterocyclic compound binding;
E1BUG7	Protein SPT2 homolog OS=Gallus gallus OX=9031 GN=SPTY2D1 PE=1 SV=3	SPTY2D1	1.502	0.0341832	Up	74.059	0.612	0.937	0.945	1.212	1.114	0.847	1.243	1.123	0.923	0.886	0.772	1.172	1.165	0.983	1.076	nucleus	K15193	SPTY2D1, SPT2; protein SPT2		GO:0001672 regulation of chromatin assembly or disassembly; GO:0006139 nucleobase-containing compound metabolic process; GO:0006323 DNA packaging; GO:0006325 chromatin organization; GO:0006333 chromatin assembly or disassembly; GO:0006334 nucleosome assembly; GO:0006338 chromatin remodeling; GO:0006351 transcription, DNA-templated; GO:0006355 regulation of transcription, DNA-templated; GO:0006360…	GO:0005622 intracellular; GO:0005623 cell; GO:0005634 nucleus; GO:0005730 nucleolus; GO:0031974 membrane-enclosed lumen; GO:0031981 nuclear lumen; GO:0043226 organelle; GO:0043227 membrane-bounded organelle; GO:0043228 non-membrane-bounded organelle; GO:0043229 intracellular organelle; GO:0043231 intracellular membrane-bounded organelle; GO:0043232 intracellular non-membrane-bounded organelle; GO…	GO:0001042 RNA polymerase I core binding; GO:0003676 nucleic acid binding; GO:0003677 DNA binding; GO:0005488 binding; GO:0005515 protein binding; GO:0019899 enzyme binding; GO:0042393 histone binding; GO:0043175 RNA polymerase core enzyme binding; GO:0070063 RNA polymerase binding; GO:0097159 organic cyclic compound binding; GO:1901363 heterocyclic compound binding;	PF08243	SPT2 chromatin protein
P12003	Vinculin OS=Gallus gallus OX=9031 GN=VCL PE=1 SV=4	VCL	0.242	0.00108921	Down	124.56	3.078	0.51	0.493	0.561	0.619	1.981	0.538	0.659	0.952	0.937	1.966	0.654	0.876	1.013	0.591	cytoplasm	K05700	VCL; vinculin	map04510 Focal adhesion; map04520 Adherens junction; map04670 Leukocyte transendothelial migration; map04810 Regulation of actin cytoskeleton; map05100 Bacterial invasion of epithelial cells; map05131 Shigellosis; map05146 Amoebiasis	GO:0000902 cell morphogenesis; GO:0000904 cell morphogenesis involved in differentiation; GO:0001775 cell activation; GO:0002009 morphogenesis of an epithelium; GO:0002252 immune effector process; GO:0002263 cell activation involved in immune response; GO:0002274 myeloid leukocyte activation; GO:0002275 myeloid cell activation involved in immune response; GO:0002283 neutrophil activation involved…	GO:0001725 stress fiber; GO:0002102 podosome; GO:0005576 extracellular region; GO:0005622 intracellular; GO:0005623 cell; GO:0005737 cytoplasm; GO:0005739 mitochondrion; GO:0005740 mitochondrial envelope; GO:0005743 mitochondrial inner membrane; GO:0005829 cytosol; GO:0005856 cytoskeleton; GO:0005886 plasma membrane; GO:0005903 brush border; GO:0005911 cell-cell junction; GO:0005912 adherens junc…	GO:0002162 dystroglycan binding; GO:0003779 actin binding; GO:0005488 binding; GO:0005515 protein binding; GO:0008013 beta-catenin binding; GO:0008092 cytoskeletal protein binding; GO:0017016 Ras GTPase binding; GO:0017048 Rho GTPase binding; GO:0017166 vinculin binding; GO:0019899 enzyme binding; GO:0031267 small GTPase binding; GO:0031625 ubiquitin protein ligase binding; GO:0042802 identical p…			Z	KOG3681	Alpha-catenin
Q5ZJH6	Serine/threonine-protein kinase ULK3 OS=Gallus gallus OX=9031 GN=ULK3 PE=2 SV=1	ULK3	0.673	0.0109907	Down	53.065	1.219	0.835	0.815	1.033	1.163	1.101	0.886	0.783	1.138	1.136	1.242	0.678	0.861	1.275	1.008	cytoplasm,nucleus	K21358	ULK3; serine/threonine-protein kinase ULK3 [EC:2.7.11.1]		GO:0006464 cellular protein modification process; GO:0006468 protein phosphorylation; GO:0006793 phosphorus metabolic process; GO:0006796 phosphate-containing compound metabolic process; GO:0006807 nitrogen compound metabolic process; GO:0006914 autophagy; GO:0006950 response to stress; GO:0007568 aging; GO:0007569 cell aging; GO:0008152 metabolic process; GO:0008589 regulation of smoothened sign…	GO:0000407 phagophore assembly site; GO:0005622 intracellular; GO:0005623 cell; GO:0005737 cytoplasm; GO:0005773 vacuole; GO:0005776 autophagosome; GO:0005929 cilium; GO:0042995 cell projection; GO:0043226 organelle; GO:0043227 membrane-bounded organelle; GO:0043229 intracellular organelle; GO:0043231 intracellular membrane-bounded organelle; GO:0097542 ciliary tip; GO:0120025 plasma membrane bou…	GO:0003824 catalytic activity; GO:0004672 protein kinase activity; GO:0004674 protein serine/threonine kinase activity; GO:0016301 kinase activity; GO:0016740 transferase activity; GO:0016772 transferase activity, transferring phosphorus-containing groups; GO:0016773 phosphotransferase activity, alcohol group as acceptor; GO:0140096 catalytic activity, acting on a protein;	PF00069; PF04212	Protein kinase domain; MIT (microtubule interacting and transport) domain	T	KOG0595	Serine/threonine-protein kinase involved in autophagy
Q5ZLD7	Vacuolar protein sorting-associated protein 53 homolog OS=Gallus gallus OX=9031 GN=VPS53 PE=2 SV=1	VPS53	0.462	0.00475514	Down	93.704	1.672	0.754	0.935	0.891	0.861	1.283	0.687	0.865	1.02	0.961	1.954	0.827	0.741	0.709	0.804	cytoplasm	K20299	VPS53; vacuolar protein sorting-associated protein 53		GO:0000003 reproduction; GO:0006810 transport; GO:0007034 vacuolar transport; GO:0007041 lysosomal transport; GO:0016192 vesicle-mediated transport; GO:0016197 endosomal transport; GO:0016482 cytosolic transport; GO:0022414 reproductive process; GO:0032386 regulation of intracellular transport; GO:0032387 negative regulation of intracellular transport; GO:0032388 positive regulation of intracellu…	GO:0000139 Golgi membrane; GO:0000938 GARP complex; GO:0005622 intracellular; GO:0005623 cell; GO:0005737 cytoplasm; GO:0005768 endosome; GO:0005794 Golgi apparatus; GO:0005802 trans-Golgi network; GO:0005829 cytosol; GO:0012505 endomembrane system; GO:0016020 membrane; GO:0031090 organelle membrane; GO:0031410 cytoplasmic vesicle; GO:0031982 vesicle; GO:0031984 organelle subcompartment; GO:00325…	GO:0005488 binding; GO:0005515 protein binding;			U	KOG2180	Late Golgi protein sorting complex, subunit Vps53
E1C7T6	tRNA wybutosine-synthesizing protein 5 OS=Gallus gallus OX=9031 GN=TYW5 PE=3 SV=1	TYW5	0.748	0.00839855	Down	37.244	1.121	0.953	1.041	0.867	1.075	1.159	0.813	0.887	1.054	1.129	1.13	0.784	1.013	0.977	1.149	cytoplasm	K18066	TYW5; tRNA wybutosine-synthesizing protein 5 [EC:1.14.11.42]		GO:0006139 nucleobase-containing compound metabolic process; GO:0006396 RNA processing; GO:0006399 tRNA metabolic process; GO:0006400 tRNA modification; GO:0006725 cellular aromatic compound metabolic process; GO:0006807 nitrogen compound metabolic process; GO:0008033 tRNA processing; GO:0008152 metabolic process; GO:0009058 biosynthetic process; GO:0009451 RNA modification; GO:0009987 cellular p…	GO:0005622 intracellular; GO:0005623 cell; GO:0005737 cytoplasm;	GO:0000049 tRNA binding; GO:0003676 nucleic acid binding; GO:0003723 RNA binding; GO:0003824 catalytic activity; GO:0005488 binding; GO:0005506 iron ion binding; GO:0005515 protein binding; GO:0016491 oxidoreductase activity; GO:0016705 oxidoreductase activity, acting on paired donors, with incorporation or reduction of molecular oxygen; GO:0016706 2-oxoglutarate-dependent dioxygenase activity; G…	PF13621	Cupin-like domain	BT	KOG2132	Uncharacterized conserved protein, contains JmjC domain
Q90987	Stathmin-2 OS=Gallus gallus OX=9031 GN=STMN2 PE=2 SV=1	STMN2	0.602	0.0205821	Down	20.882	1.59	0.794	0.889	0.876	0.934	1.392	0.699	0.836	1.164	0.98	1.227	1.04	0.837	1.003	0.92	cytoplasm				GO:0000226 microtubule cytoskeleton organization; GO:0006996 organelle organization; GO:0007010 cytoskeleton organization; GO:0007017 microtubule-based process; GO:0007019 microtubule depolymerization; GO:0007026 negative regulation of microtubule depolymerization; GO:0007275 multicellular organism development; GO:0007399 nervous system development; GO:0009719 response to endogenous stimulus; GO:…	GO:0005622 intracellular; GO:0005623 cell; GO:0005737 cytoplasm; GO:0005794 Golgi apparatus; GO:0012505 endomembrane system; GO:0030027 lamellipodium; GO:0030424 axon; GO:0030426 growth cone; GO:0030427 site of polarized growth; GO:0031252 cell leading edge; GO:0031982 vesicle; GO:0036477 somatodendritic compartment; GO:0042995 cell projection; GO:0043005 neuron projection; GO:0043025 neuronal ce…	GO:0005488 binding; GO:0005515 protein binding; GO:0008092 cytoskeletal protein binding; GO:0015631 tubulin binding; GO:0048306 calcium-dependent protein binding;			Z	KOG1280	Uncharacterized conserved protein containing ZZ-type Zn-finger
Q5ZLX5	Zinc finger Ran-binding domain-containing protein 2 OS=Gallus gallus OX=9031 GN=ZRANB2 PE=2 SV=1	ZRANB2	1.33	0.0278448	Up	37.863	0.693	1.051	1.065	1.093	1.147	0.823	1.066	1.045	1.064	0.998	0.924	1.128	1.064	0.902	1.099	nucleus				GO:0006139 nucleobase-containing compound metabolic process; GO:0006355 regulation of transcription, DNA-templated; GO:0006396 RNA processing; GO:0006725 cellular aromatic compound metabolic process; GO:0006807 nitrogen compound metabolic process; GO:0008152 metabolic process; GO:0008380 RNA splicing; GO:0009889 regulation of biosynthetic process; GO:0009987 cellular process; GO:0010467 gene expr…	GO:0005622 intracellular; GO:0005623 cell; GO:0005634 nucleus; GO:0005654 nucleoplasm; GO:0031974 membrane-enclosed lumen; GO:0031981 nuclear lumen; GO:0043226 organelle; GO:0043227 membrane-bounded organelle; GO:0043229 intracellular organelle; GO:0043231 intracellular membrane-bounded organelle; GO:0043233 organelle lumen; GO:0070013 intracellular organelle lumen;	GO:0003700 DNA-binding transcription factor activity; GO:0140110 transcription regulator activity;	PF00641	Zn-finger in Ran binding protein and others	S	KOG1995	Conserved Zn-finger protein
A0A1D5PDG4	GNAS complex locus OS=Gallus gallus OX=9031 GN=GNAS PE=4 SV=2	GNAS	0.363	0.000206372	Down	44.382	2.147	0.793	0.667	0.78	0.744	1.842	0.736	0.746	0.822	0.903	1.972	0.636	0.776	0.932	0.739	cytoplasm	K04632	GNAS; guanine nucleotide-binding protein G(s) subunit alpha	map01522 Endocrine resistance; map04015 Rap1 signaling pathway; map04020 Calcium signaling pathway; map04024 cAMP signaling pathway; map04072 Phospholipase D signaling pathway; map04261 Adrenergic signaling in cardiomyocytes; map04270 Vascular smooth muscle contraction; map04361 Axon regeneration; map04540 Gap junction; map04611 Platelet activation; map04713 Circadian entrainment; map04714 Thermo…	GO:0000003 reproduction; GO:0001556 oocyte maturation; GO:0003006 developmental process involved in reproduction; GO:0007276 gamete generation; GO:0007281 germ cell development; GO:0007292 female gamete generation; GO:0009966 regulation of signal transduction; GO:0009968 negative regulation of signal transduction; GO:0009987 cellular process; GO:0009994 oocyte differentiation; GO:0010646 regulati…			PF00503	G-protein alpha subunit	T	KOG0099	G protein subunit Galphas, small G protein superfamily
A0A3Q2UJS8	Thymidylat_synt domain-containing protein OS=Gallus gallus OX=9031 PE=4 SV=1	--	1.67	0.016235	Up	9.1074	0.613	1.121	0.935	1.136	1.219						0.689	1.053	1.13	0.896	1.276	cytoplasm	K00560	thyA, TYMS; thymidylate synthase [EC:2.1.1.45]	map00240 Pyrimidine metabolism; map00670 One carbon pool by folate; map01100 Metabolic pathways; map01523 Antifolate resistance	GO:0000082 G1/S transition of mitotic cell cycle; GO:0000083 regulation of transcription involved in G1/S transition of mitotic cell cycle; GO:0000278 mitotic cell cycle; GO:0001101 response to acid chemical; GO:0001501 skeletal system development; GO:0001889 liver development; GO:0002064 epithelial cell development; GO:0002065 columnar/cuboidal epithelial cell differentiation; GO:0002066 columna…	GO:0005622 intracellular; GO:0005623 cell; GO:0005634 nucleus; GO:0005730 nucleolus; GO:0005737 cytoplasm; GO:0005739 mitochondrion; GO:0005740 mitochondrial envelope; GO:0005743 mitochondrial inner membrane; GO:0005759 mitochondrial matrix; GO:0005829 cytosol; GO:0016020 membrane; GO:0019866 organelle inner membrane; GO:0031090 organelle membrane; GO:0031966 mitochondrial membrane; GO:0031967 or…	GO:0000166 nucleotide binding; GO:0000900 translation repressor activity, mRNA regulatory element binding; GO:0003676 nucleic acid binding; GO:0003723 RNA binding; GO:0003729 mRNA binding; GO:0003824 catalytic activity; GO:0004799 thymidylate synthase activity; GO:0005488 binding; GO:0005515 protein binding; GO:0005542 folic acid binding; GO:0008144 drug binding; GO:0008168 methyltransferase acti…	PF00303	Thymidylate synthase	F	KOG0673	Thymidylate synthase
A0A1D5PYB1	Peptidylprolyl isomerase OS=Gallus gallus OX=9031 GN=FKBP9 PE=4 SV=1	FKBP9	0.598	0.028111	Down	64.371	2.018	0.809	0.751	0.818	0.676	1.383	1.037	0.847	0.893	0.873	1.378	1.014	0.861	1.027	0.726	extracellular	K09575	FKBP9_10; FK506-binding protein 9/10 [EC:5.2.1.8]		GO:0000413 protein peptidyl-prolyl isomerization; GO:0006457 protein folding; GO:0006464 cellular protein modification process; GO:0006807 nitrogen compound metabolic process; GO:0008152 metabolic process; GO:0009987 cellular process; GO:0018193 peptidyl-amino acid modification; GO:0018208 peptidyl-proline modification; GO:0019538 protein metabolic process; GO:0036211 protein modification process…	GO:0005622 intracellular; GO:0005623 cell; GO:0005737 cytoplasm; GO:0005783 endoplasmic reticulum; GO:0012505 endomembrane system; GO:0043226 organelle; GO:0043227 membrane-bounded organelle; GO:0043229 intracellular organelle; GO:0043231 intracellular membrane-bounded organelle;	GO:0003755 peptidyl-prolyl cis-trans isomerase activity; GO:0003824 catalytic activity; GO:0005488 binding; GO:0005509 calcium ion binding; GO:0005527 macrolide binding; GO:0005528 FK506 binding; GO:0008144 drug binding; GO:0016853 isomerase activity; GO:0016859 cis-trans isomerase activity; GO:0043167 ion binding; GO:0043169 cation binding; GO:0046872 metal ion binding; GO:0097159 organic cyclic…	PF00254	FKBP-type peptidyl-prolyl cis-trans isomerase	O	KOG0549	FKBP-type peptidyl-prolyl cis-trans isomerase
E1BX85	Glutathione S-transferase omega 1(predicted) OS=Gallus gallus OX=9031 GN=GSTO2 PE=4 SV=1	GSTO2	0.663	0.000818315	Down	27.223	1.292	0.779	0.963	0.932	1.1	1.28	0.91	0.887	0.868	1.068	1.275	0.86	0.873	1.16	0.905	cytoplasm	K00799	GST, gst; glutathione S-transferase [EC:2.5.1.18]	map00480 Glutathione metabolism; map00980 Metabolism of xenobiotics by cytochrome P450; map00982 Drug metabolism - cytochrome P450; map00983 Drug metabolism - other enzymes; map01100 Metabolic pathways; map01524 Platinum drug resistance; map04212 Longevity regulating pathway - worm; map05200 Pathways in cancer; map05204 Chemical carcinogenesis; map05225 Hepatocellular carcinoma; map05418 Fluid sh…	GO:0000302 response to reactive oxygen species; GO:0005975 carbohydrate metabolic process; GO:0005996 monosaccharide metabolic process; GO:0006082 organic acid metabolic process; GO:0006518 peptide metabolic process; GO:0006575 cellular modified amino acid metabolic process; GO:0006725 cellular aromatic compound metabolic process; GO:0006726 eye pigment biosynthetic process; GO:0006728 pteridine …	GO:0005576 extracellular region; GO:0005604 basement membrane; GO:0005622 intracellular; GO:0005623 cell; GO:0005634 nucleus; GO:0005635 nuclear envelope; GO:0005737 cytoplasm; GO:0005739 mitochondrion; GO:0005829 cytosol; GO:0012505 endomembrane system; GO:0016020 membrane; GO:0030424 axon; GO:0031012 extracellular matrix; GO:0031090 organelle membrane; GO:0031965 nuclear membrane; GO:0031967 or…	GO:0003824 catalytic activity; GO:0004364 glutathione transferase activity; GO:0004734 pyrimidodiazepine synthase activity; GO:0005488 binding; GO:0005515 protein binding; GO:0015036 disulfide oxidoreductase activity; GO:0015037 peptide disulfide oxidoreductase activity; GO:0015038 glutathione disulfide oxidoreductase activity; GO:0016209 antioxidant activity; GO:0016491 oxidoreductase activity; …	PF13417	Glutathione S-transferase, N-terminal domain	O	KOG0406	Glutathione S-transferase
F1P1G4	Ras-related protein Rab-43(predicted) OS=Gallus gallus OX=9031 GN=RAB43 PE=4 SV=2	RAB43	0.767	0.00588853	Down	23.762						1.133	0.861	1.007	1.007	1.029	1.092	0.846	0.91	1.113	1.09	cytoplasm	K07930	RAB43; Ras-related protein Rab-43		GO:0001894 tissue homeostasis; GO:0002065 columnar/cuboidal epithelial cell differentiation; GO:0002067 glandular epithelial cell differentiation; GO:0002376 immune system process; GO:0006810 transport; GO:0006950 response to stress; GO:0006952 defense response; GO:0006955 immune response; GO:0006996 organelle organization; GO:0007030 Golgi organization; GO:0007154 cell communication; GO:0007165 …	GO:0000139 Golgi membrane; GO:0005622 intracellular; GO:0005623 cell; GO:0005737 cytoplasm; GO:0005768 endosome; GO:0005794 Golgi apparatus; GO:0005802 trans-Golgi network; GO:0012505 endomembrane system; GO:0016020 membrane; GO:0030139 endocytic vesicle; GO:0031090 organelle membrane; GO:0031410 cytoplasmic vesicle; GO:0031982 vesicle; GO:0031984 organelle subcompartment; GO:0032588 trans-Golgi …	GO:0003824 catalytic activity; GO:0003924 GTPase activity; GO:0005096 GTPase activator activity; GO:0005488 binding; GO:0005515 protein binding; GO:0008047 enzyme activator activity; GO:0016462 pyrophosphatase activity; GO:0016787 hydrolase activity; GO:0016817 hydrolase activity, acting on acid anhydrides; GO:0016818 hydrolase activity, acting on acid anhydrides, in phosphorus-containing anhydri…	PF00071	Ras family	U	KOG0084	GTPase Rab1/YPT1, small G protein superfamily, and related GTP-binding proteins
A0A1D5PN50	Enhancer of zeste 2 polycomb repressive complex 2 subunit OS=Gallus gallus OX=9031 GN=EZH2 PE=4 SV=2	EZH2	1.34	0.000277491	Up	84.44	0.788	1.077	1.052	1.016	1.146	0.84	1.129	1.024	1.099	0.965	0.831	1.088	1.053	0.876	1.16	nucleus	K11430	EZH2; [histone H3]-lysine27 N-trimethyltransferase EZH2 [EC:2.1.1.356]	map00310 Lysine degradation; map01100 Metabolic pathways; map05206 MicroRNAs in cancer	GO:0000003 reproduction; GO:0000278 mitotic cell cycle; GO:0000902 cell morphogenesis; GO:0000904 cell morphogenesis involved in differentiation; GO:0001894 tissue homeostasis; GO:0003006 developmental process involved in reproduction; GO:0006325 chromatin organization; GO:0006355 regulation of transcription, DNA-templated; GO:0006357 regulation of transcription by RNA polymerase II; GO:0006464 c…	GO:0000228 nuclear chromosome; GO:0000785 chromatin; GO:0000786 nucleosome; GO:0000790 nuclear chromatin; GO:0005622 intracellular; GO:0005623 cell; GO:0005634 nucleus; GO:0005654 nucleoplasm; GO:0005694 chromosome; GO:0031519 PcG protein complex; GO:0031974 membrane-enclosed lumen; GO:0031981 nuclear lumen; GO:0032991 protein-containing complex; GO:0032993 protein-DNA complex; GO:0034708 methylt…	GO:0003676 nucleic acid binding; GO:0003677 DNA binding; GO:0003682 chromatin binding; GO:0003700 DNA-binding transcription factor activity; GO:0003824 catalytic activity; GO:0005488 binding; GO:0005515 protein binding; GO:0008168 methyltransferase activity; GO:0008170 N-methyltransferase activity; GO:0008276 protein methyltransferase activity; GO:0008757 S-adenosylmethionine-dependent methyltran…			K	KOG1079	Transcriptional repressor EZH1
A0A1D5P1J7	ATP synthase membrane subunit f(predicted) OS=Gallus gallus OX=9031 GN=ATP5J2 PE=4 SV=1	ATP5J2	0.574	0.00302927	Down	10.308	1.641	0.818	0.964	0.745	0.927	1.307	0.905	1.067	0.687	1.065	1.373	0.758	1.186	0.805	0.941	cytoplasm	K02130	ATPeF0F, ATP5J2; F-type H+-transporting ATPase subunit f	map00190 Oxidative phosphorylation; map01100 Metabolic pathways; map04714 Thermogenesis	GO:0006139 nucleobase-containing compound metabolic process; GO:0006163 purine nucleotide metabolic process; GO:0006725 cellular aromatic compound metabolic process; GO:0006753 nucleoside phosphate metabolic process; GO:0006793 phosphorus metabolic process; GO:0006796 phosphate-containing compound metabolic process; GO:0006807 nitrogen compound metabolic process; GO:0006810 transport; GO:0006811 …	GO:0000276 mitochondrial proton-transporting ATP synthase complex, coupling factor F(o); GO:0005622 intracellular; GO:0005623 cell; GO:0005737 cytoplasm; GO:0005739 mitochondrion; GO:0005740 mitochondrial envelope; GO:0005743 mitochondrial inner membrane; GO:0005753 mitochondrial proton-transporting ATP synthase complex; GO:0016020 membrane; GO:0016469 proton-transporting two-sector ATPase comple…				C	KOG4092	Mitochondrial F1F0-ATP synthase, subunit f
E1C2U4	DNA helicase OS=Gallus gallus OX=9031 GN=MCM4 PE=3 SV=3	MCM4	1.448	0.0209665	Up	96.883	0.62	1.091	1.103	1.095	1.147	0.844	1.13	0.98	1.11	0.987	0.842	1.118	0.995	0.958	1.073	nucleus	K02212	MCM4, CDC54; DNA replication licensing factor MCM4 [EC:3.6.4.12]	map03030 DNA replication; map04110 Cell cycle	GO:0000003 reproduction; GO:0000082 G1/S transition of mitotic cell cycle; GO:0000226 microtubule cytoskeleton organization; GO:0000278 mitotic cell cycle; GO:0003006 developmental process involved in reproduction; GO:0006139 nucleobase-containing compound metabolic process; GO:0006259 DNA metabolic process; GO:0006260 DNA replication; GO:0006261 DNA-dependent DNA replication; GO:0006268 DNA unwi…	GO:0000785 chromatin; GO:0005622 intracellular; GO:0005623 cell; GO:0005634 nucleus; GO:0005654 nucleoplasm; GO:0005694 chromosome; GO:0031974 membrane-enclosed lumen; GO:0031981 nuclear lumen; GO:0032991 protein-containing complex; GO:0042555 MCM complex; GO:0043226 organelle; GO:0043227 membrane-bounded organelle; GO:0043228 non-membrane-bounded organelle; GO:0043229 intracellular organelle; GO…	GO:0003676 nucleic acid binding; GO:0003677 DNA binding; GO:0003697 single-stranded DNA binding; GO:0005488 binding; GO:0097159 organic cyclic compound binding; GO:1901363 heterocyclic compound binding;	PF00493	MCM2/3/5 family	L	KOG0478	DNA replication licensing factor, MCM4 component
A0A1D5PI06	NADH:ubiquinone oxidoreductase core subunit V2 OS=Gallus gallus OX=9031 GN=NDUFV2 PE=4 SV=1	NDUFV2	0.768	0.00136922	Down	26.893	1.188	0.89	0.938	0.932	1.029	1.147	0.837	1.056	1.049	0.91	1.104	0.913	0.967	1.063	0.93	mitochondria	K03943	NDUFV2; NADH dehydrogenase (ubiquinone) flavoprotein 2 [EC:7.1.1.2 1.6.99.3]	map00190 Oxidative phosphorylation; map01100 Metabolic pathways; map04714 Thermogenesis; map04723 Retrograde endocannabinoid signaling; map04932 Non-alcoholic fatty liver disease (NAFLD); map05010 Alzheimer disease; map05012 Parkinson disease; map05016 Huntington disease	GO:0006091 generation of precursor metabolites and energy; GO:0006119 oxidative phosphorylation; GO:0006120 mitochondrial electron transport, NADH to ubiquinone; GO:0006139 nucleobase-containing compound metabolic process; GO:0006163 purine nucleotide metabolic process; GO:0006725 cellular aromatic compound metabolic process; GO:0006753 nucleoside phosphate metabolic process; GO:0006793 phosphoru…	GO:0005622 intracellular; GO:0005623 cell; GO:0005737 cytoplasm; GO:0005739 mitochondrion; GO:0005740 mitochondrial envelope; GO:0005743 mitochondrial inner membrane; GO:0005746 mitochondrial respirasome; GO:0005747 mitochondrial respiratory chain complex I; GO:0016020 membrane; GO:0019866 organelle inner membrane; GO:0030964 NADH dehydrogenase complex; GO:0031090 organelle membrane; GO:0031966 m…	GO:0003824 catalytic activity; GO:0003954 NADH dehydrogenase activity; GO:0008137 NADH dehydrogenase (ubiquinone) activity; GO:0009055 electron transfer activity; GO:0016491 oxidoreductase activity; GO:0016651 oxidoreductase activity, acting on NAD(P)H; GO:0016655 oxidoreductase activity, acting on NAD(P)H, quinone or similar compound as acceptor; GO:0050136 NADH dehydrogenase (quinone) activity;			C	KOG3196	NADH:ubiquinone oxidoreductase, NDUFV2/24 kD subunit
A0A3Q2U7Q1	Uncharacterized protein OS=Gallus gallus OX=9031 PE=4 SV=1	--	1.506	0.00348833	Up	18.562	0.693	1.042	0.918	1.091	1.284	0.813	1.166	0.997	1.116	0.936	0.77	1.22	0.982	0.944	1.162	mitochondria	K13095	SF1; splicing factor 1		GO:0000003 reproduction; GO:0000245 spliceosomal complex assembly; GO:0000375 RNA splicing, via transesterification reactions; GO:0000377 RNA splicing, via transesterification reactions with bulged adenosine as nucleophile; GO:0000380 alternative mRNA splicing, via spliceosome; GO:0000389 mRNA 3'-splice site recognition; GO:0000398 mRNA splicing, via spliceosome; GO:0003006 developmental process …	GO:0005622 intracellular; GO:0005623 cell; GO:0005634 nucleus; GO:0005654 nucleoplasm; GO:0005681 spliceosomal complex; GO:0005737 cytoplasm; GO:0005840 ribosome; GO:0016604 nuclear body; GO:0031974 membrane-enclosed lumen; GO:0031981 nuclear lumen; GO:0032991 protein-containing complex; GO:0043226 organelle; GO:0043227 membrane-bounded organelle; GO:0043228 non-membrane-bounded organelle; GO:004…	GO:0003676 nucleic acid binding; GO:0003712 transcription coregulator activity; GO:0003714 transcription corepressor activity; GO:0003723 RNA binding; GO:0005488 binding; GO:0005515 protein binding; GO:0042802 identical protein binding; GO:0097159 organic cyclic compound binding; GO:0140110 transcription regulator activity; GO:1901363 heterocyclic compound binding;			A	KOG0119	Splicing factor 1/branch point binding protein (RRM superfamily)
A0A3Q2TXN1	Zona pellucida sperm-binding protein 3 receptor(predicted) OS=Gallus gallus OX=9031 PE=4 SV=1	--	1.974	0.0411921	Up	49.726	0.406	0.889	0.998	1.01	1.682	0.345	0.577	1.178	1.443	1.454	0.535	1.073	0.957	0.825	1.598	extracellular	K04011	CR1, CD35; complement component (3b/4b) receptor 1	map04610 Complement and coagulation cascades; map04640 Hematopoietic cell lineage; map05134 Legionellosis; map05140 Leishmaniasis; map05144 Malaria; map05152 Tuberculosis				PF00084	Sushi domain (SCR repeat)
A0A1D5PPF6	IQ motif containing GTPase activating protein 2(predicted) OS=Gallus gallus OX=9031 GN=IQGAP2 PE=4 SV=1	IQGAP2	0.422	0.000201377	Down	164.19	1.923	0.692	0.871	0.768	0.927	1.607	0.712	0.72	0.934	1.041	1.626	0.77	0.891	0.992	0.815	nucleus	K05767	IQGAP2_3; Ras GTPase-activating-like protein IQGAP2/3	map04810 Regulation of actin cytoskeleton				PF00307	Calponin homology (CH) domain	Z	KOG2128	Ras GTPase-activating protein family - IQGAP
F1NVR6	N(alpha)-acetyltransferase 15, NatA auxiliary subunit OS=Gallus gallus OX=9031 GN=NAA15 PE=4 SV=3	NAA15	0.748	0.0167894	Down	101.05	1.196	0.884	0.883	1.021	1.045	1.312	0.828	0.859	1.081	0.94	1.157	1.028	0.93	0.938	1.043	nucleus	K20792	NAA15_16; N-alpha-acetyltransferase 15/16, NatA auxiliary subunit		GO:0006355 regulation of transcription, DNA-templated; GO:0006464 cellular protein modification process; GO:0006473 protein acetylation; GO:0006474 N-terminal protein amino acid acetylation; GO:0006807 nitrogen compound metabolic process; GO:0008152 metabolic process; GO:0009889 regulation of biosynthetic process; GO:0009891 positive regulation of biosynthetic process; GO:0009893 positive regulat…	GO:0005622 intracellular; GO:0005623 cell; GO:0005634 nucleus; GO:0005667 transcription regulator complex; GO:0005737 cytoplasm; GO:0005829 cytosol; GO:0031248 protein acetyltransferase complex; GO:0031414 N-terminal protein acetyltransferase complex; GO:0031415 NatA complex; GO:0032991 protein-containing complex; GO:0043226 organelle; GO:0043227 membrane-bounded organelle; GO:0043229 intracellul…	GO:0003824 catalytic activity; GO:0005488 binding; GO:0008080 N-acetyltransferase activity; GO:0016407 acetyltransferase activity; GO:0016410 N-acyltransferase activity; GO:0016740 transferase activity; GO:0016746 transferase activity, transferring acyl groups; GO:0016747 transferase activity, transferring acyl groups other than amino-acyl groups; GO:0043021 ribonucleoprotein complex binding; GO:…			B	KOG1156	N-terminal acetyltransferase
E1BTJ1	Glycylpeptide N-tetradecanoyltransferase OS=Gallus gallus OX=9031 GN=NMT2 PE=3 SV=1	NMT2	1.421	0.0102747	Up	56.809	0.647	1.046	0.942	1.112	1.24	0.726	1.101	1.051	1.054	1.178	0.816	0.963	1.19	0.984	1.164	nucleus	K00671	NMT; glycylpeptide N-tetradecanoyltransferase [EC:2.3.1.97]		GO:0001700 embryonic development via the syncytial blastoderm; GO:0002009 morphogenesis of an epithelium; GO:0006464 cellular protein modification process; GO:0006497 protein lipidation; GO:0006498 N-terminal protein lipidation; GO:0006499 N-terminal protein myristoylation; GO:0006807 nitrogen compound metabolic process; GO:0006810 transport; GO:0007275 multicellular organism development; GO:0007…	GO:0005622 intracellular; GO:0005623 cell; GO:0005737 cytoplasm; GO:0005794 Golgi apparatus; GO:0005829 cytosol; GO:0005886 plasma membrane; GO:0012505 endomembrane system; GO:0016020 membrane; GO:0019898 extrinsic component of membrane; GO:0043226 organelle; GO:0043227 membrane-bounded organelle; GO:0043229 intracellular organelle; GO:0043231 intracellular membrane-bounded organelle; GO:0071944 …	GO:0003824 catalytic activity; GO:0004379 glycylpeptide N-tetradecanoyltransferase activity; GO:0016410 N-acyltransferase activity; GO:0016740 transferase activity; GO:0016746 transferase activity, transferring acyl groups; GO:0016747 transferase activity, transferring acyl groups other than amino-acyl groups; GO:0019107 myristoyltransferase activity;	PF01233; PF02799	Myristoyl-CoA:protein N-myristoyltransferase, N-terminal domain; Myristoyl-CoA:protein N-myristoyltransferase, C-terminal domain	I	KOG2779	N-myristoyl transferase
F1NE32	Motile sperm domain containing 1 OS=Gallus gallus OX=9031 GN=MOSPD1 PE=4 SV=2	MOSPD1	0.769	0.0431094	Down	24.424	1.268	0.9	0.95	1.026	0.932	1.176	0.979	0.87	1.104	0.91						peroxisome				GO:0000122 negative regulation of transcription by RNA polymerase II; GO:0006355 regulation of transcription, DNA-templated; GO:0006357 regulation of transcription by RNA polymerase II; GO:0009889 regulation of biosynthetic process; GO:0009890 negative regulation of biosynthetic process; GO:0009891 positive regulation of biosynthetic process; GO:0009892 negative regulation of metabolic process; G…	GO:0005622 intracellular; GO:0005623 cell; GO:0005634 nucleus; GO:0005737 cytoplasm; GO:0043226 organelle; GO:0043227 membrane-bounded organelle; GO:0043229 intracellular organelle; GO:0043231 intracellular membrane-bounded organelle; GO:0048471 perinuclear region of cytoplasm;		PF00635	MSP (Major sperm protein) domain	U	KOG0439	VAMP-associated protein involved in inositol metabolism
F1NW73	ATP binding cassette subfamily A member 10(predicted) OS=Gallus gallus OX=9031 GN=ABCA8 PE=4 SV=2	ABCA8	0.527	0.000386458	Down	184.78	1.703	0.919	0.921	0.792	0.769	1.522	0.888	0.946	0.947	0.74	1.707	0.794	0.801	0.953	0.795	plasma membrane	K05650	ABCA8; ATP-binding cassette, subfamily A (ABC1), member 8	map02010 ABC transporters	GO:0006810 transport; GO:0006855 drug transmembrane transport; GO:0006869 lipid transport; GO:0010876 lipid localization; GO:0015893 drug transport; GO:0033036 macromolecule localization; GO:0042221 response to chemical; GO:0042493 response to drug; GO:0042908 xenobiotic transport; GO:0050896 response to stimulus; GO:0051179 localization; GO:0051234 establishment of localization; GO:0055085 trans…	GO:0005622 intracellular; GO:0005623 cell; GO:0005634 nucleus; GO:0005654 nucleoplasm; GO:0005737 cytoplasm; GO:0005739 mitochondrion; GO:0005740 mitochondrial envelope; GO:0005743 mitochondrial inner membrane; GO:0005886 plasma membrane; GO:0016020 membrane; GO:0019866 organelle inner membrane; GO:0031090 organelle membrane; GO:0031966 mitochondrial membrane; GO:0031967 organelle envelope; GO:00…	GO:0003824 catalytic activity; GO:0005215 transporter activity; GO:0008559 ATPase-coupled xenobiotic transmembrane transporter activity; GO:0015399 primary active transmembrane transporter activity; GO:0016462 pyrophosphatase activity; GO:0016787 hydrolase activity; GO:0016817 hydrolase activity, acting on acid anhydrides; GO:0016818 hydrolase activity, acting on acid anhydrides, in phosphorus-co…	PF00005	ABC transporter	Q	KOG0059	Lipid exporter ABCA1 and related proteins, ABC superfamily
A0A1D5PYK0	Heat shock cognate 71 kDa protein OS=Gallus gallus OX=9031 GN=HSPA8 PE=3 SV=2	HSPA8	1.37	0.00388514	Up	69.114	0.752	1.098	1.078	1.055	1.07	0.87	1.06	1.06	1.12	0.916	0.814	1.18	0.974	0.994	1.04	cytoplasm	K03283	HSPA1s; heat shock 70kDa protein 1/2/6/8	map03040 Spliceosome; map04010 MAPK signaling pathway; map04141 Protein processing in endoplasmic reticulum; map04144 Endocytosis; map04213 Longevity regulating pathway - multiple species; map04612 Antigen processing and presentation; map04915 Estrogen signaling pathway; map05134 Legionellosis; map05145 Toxoplasmosis; map05162 Measles	GO:0000003 reproduction; GO:0000082 G1/S transition of mitotic cell cycle; GO:0000278 mitotic cell cycle; GO:0000375 RNA splicing, via transesterification reactions; GO:0000377 RNA splicing, via transesterification reactions with bulged adenosine as nucleophile; GO:0000398 mRNA splicing, via spliceosome; GO:0001655 urogenital system development; GO:0001775 cell activation; GO:0001822 kidney devel…	GO:0000323 lytic vacuole; GO:0000974 Prp19 complex; GO:0001917 photoreceptor inner segment; GO:0005576 extracellular region; GO:0005615 extracellular space; GO:0005622 intracellular; GO:0005623 cell; GO:0005634 nucleus; GO:0005654 nucleoplasm; GO:0005730 nucleolus; GO:0005737 cytoplasm; GO:0005764 lysosome; GO:0005765 lysosomal membrane; GO:0005768 endosome; GO:0005770 late endosome; GO:0005773 v…	GO:0000166 nucleotide binding; GO:0001664 G protein-coupled receptor binding; GO:0001786 phosphatidylserine binding; GO:0003676 nucleic acid binding; GO:0003723 RNA binding; GO:0003824 catalytic activity; GO:0005102 signaling receptor binding; GO:0005488 binding; GO:0005504 fatty acid binding; GO:0005515 protein binding; GO:0005524 ATP binding; GO:0005543 phospholipid binding; GO:0008134 transcri…			O	KOG0101	Molecular chaperones HSP70/HSC70, HSP70 superfamily
A0A1D5PWP7	Protein disulfide-isomerase A4 OS=Gallus gallus OX=9031 GN=PDIA4 PE=3 SV=1	PDIA4	0.649	0.012522	Down	72.678	1.635	0.914	0.815	0.902	0.836	1.31	0.818	1.034	0.884	1.004	1.263	1	0.845	1.108	0.861	extracellular	K09582	PDIA4, ERP72; protein disulfide-isomerase A4 [EC:5.3.4.1]	map04141 Protein processing in endoplasmic reticulum; map04918 Thyroid hormone synthesis; map05110 Vibrio cholerae infection	GO:0002790 peptide secretion; GO:0006457 protein folding; GO:0006810 transport; GO:0006950 response to stress; GO:0008104 protein localization; GO:0008152 metabolic process; GO:0009306 protein secretion; GO:0009987 cellular process; GO:0015031 protein transport; GO:0015833 peptide transport; GO:0032940 secretion by cell; GO:0033036 macromolecule localization; GO:0033554 cellular response to stres…	GO:0005576 extracellular region; GO:0005615 extracellular space; GO:0005622 intracellular; GO:0005623 cell; GO:0005737 cytoplasm; GO:0005783 endoplasmic reticulum; GO:0005788 endoplasmic reticulum lumen; GO:0005790 smooth endoplasmic reticulum; GO:0009986 cell surface; GO:0012505 endomembrane system; GO:0031974 membrane-enclosed lumen; GO:0032991 protein-containing complex; GO:0034663 endoplasmic…	GO:0003756 protein disulfide isomerase activity; GO:0003824 catalytic activity; GO:0015036 disulfide oxidoreductase activity; GO:0015037 peptide disulfide oxidoreductase activity; GO:0016491 oxidoreductase activity; GO:0016667 oxidoreductase activity, acting on a sulfur group of donors; GO:0016853 isomerase activity; GO:0016860 intramolecular oxidoreductase activity; GO:0016864 intramolecular oxi…	PF00085; PF13848	Thioredoxin; Thioredoxin-like domain	O	KOG0190	Protein disulfide isomerase (prolyl 4-hydroxylase beta subunit)
A0A3Q3A8D7	N-myc downstream regulated 1 OS=Gallus gallus OX=9031 GN=NDRG1 PE=4 SV=1	NDRG1	0.685	0.0201663	Down	44.218	1.519	0.849	0.886	0.985	0.871	1.201	0.834	1.062	0.954	0.871	1.134	0.958	1.026	1.108	0.924	cytoplasm	K18266	NDRG1; protein NDRG1		GO:0001655 urogenital system development; GO:0001666 response to hypoxia; GO:0001775 cell activation; GO:0001822 kidney development; GO:0002274 myeloid leukocyte activation; GO:0002376 immune system process; GO:0006950 response to stress; GO:0006974 cellular response to DNA damage stimulus; GO:0007009 plasma membrane organization; GO:0007154 cell communication; GO:0007165 signal transduction; GO:…	GO:0005622 intracellular; GO:0005623 cell; GO:0005634 nucleus; GO:0005737 cytoplasm; GO:0005768 endosome; GO:0005813 centrosome; GO:0005815 microtubule organizing center; GO:0005829 cytosol; GO:0005856 cytoskeleton; GO:0005874 microtubule; GO:0005886 plasma membrane; GO:0005911 cell-cell junction; GO:0005912 adherens junction; GO:0010008 endosome membrane; GO:0012505 endomembrane system; GO:00156…	GO:0005488 binding; GO:0005515 protein binding; GO:0008017 microtubule binding; GO:0008092 cytoskeletal protein binding; GO:0015631 tubulin binding; GO:0017016 Ras GTPase binding; GO:0017137 Rab GTPase binding; GO:0019899 enzyme binding; GO:0031267 small GTPase binding; GO:0043015 gamma-tubulin binding; GO:0045296 cadherin binding; GO:0050839 cell adhesion molecule binding; GO:0051020 GTPase bind…	PF03096	Ndr family	S	KOG2931	Differentiation-related gene 1 protein (NDR1 protein), related proteins
F1NK88	Rho associated coiled-coil containing protein kinase 2 OS=Gallus gallus OX=9031 GN=ROCK2 PE=3 SV=4	ROCK2	0.635	0.0163337	Down	165.38	1.662	0.866	0.798	0.903	0.875	1.225	0.8	0.992	1.018	0.994	1.254	0.965	1.062	1.073	0.797	nucleus	K17388	ROCK2; Rho-associated protein kinase 2 [EC:2.7.11.1]	map04022 cGMP-PKG signaling pathway; map04024 cAMP signaling pathway; map04062 Chemokine signaling pathway; map04071 Sphingolipid signaling pathway; map04270 Vascular smooth muscle contraction; map04310 Wnt signaling pathway; map04360 Axon guidance; map04510 Focal adhesion; map04530 Tight junction; map04611 Platelet activation; map04670 Leukocyte transendothelial migration; map04810 Regulation of…	GO:0000226 microtubule cytoskeleton organization; GO:0000902 cell morphogenesis; GO:0000904 cell morphogenesis involved in differentiation; GO:0001816 cytokine production; GO:0001817 regulation of cytokine production; GO:0001819 positive regulation of cytokine production; GO:0001838 embryonic epithelial tube formation; GO:0001841 neural tube formation; GO:0001843 neural tube closure; GO:0001932 r…	GO:0000922 spindle pole; GO:0005622 intracellular; GO:0005623 cell; GO:0005634 nucleus; GO:0005737 cytoplasm; GO:0005813 centrosome; GO:0005815 microtubule organizing center; GO:0005819 spindle; GO:0005829 cytosol; GO:0005856 cytoskeleton; GO:0005886 plasma membrane; GO:0005911 cell-cell junction; GO:0005912 adherens junction; GO:0015630 microtubule cytoskeleton; GO:0016020 membrane; GO:0030054 c…	GO:0003824 catalytic activity; GO:0004672 protein kinase activity; GO:0004674 protein serine/threonine kinase activity; GO:0005198 structural molecule activity; GO:0016301 kinase activity; GO:0016740 transferase activity; GO:0016772 transferase activity, transferring phosphorus-containing groups; GO:0016773 phosphotransferase activity, alcohol group as acceptor; GO:0072518 Rho-dependent protein s…	PF00069; PF08912	Protein kinase domain; Rho Binding	T	KOG0612	Rho-associated, coiled-coil containing protein kinase
F1NUP9	Short chain dehydrogenase/reductase family 16C member 5(predicted) OS=Gallus gallus OX=9031 GN=SDR16C5 PE=3 SV=1	SDR16C5	1.326	0.0190031	Up	33.614	0.742	1.053	1.008	0.948	1.276	0.67	0.989	0.957	1.13	1.288	0.778	0.862	1.068	1.2	1.155	endoplasmic reticulum,mitochondria	K15734	SDR16C5; all-trans-retinol dehydrogenase (NAD+) [EC:1.1.1.105]	map00830 Retinol metabolism	GO:0000122 negative regulation of transcription by RNA polymerase II; GO:0001523 retinoid metabolic process; GO:0006066 alcohol metabolic process; GO:0006081 cellular aldehyde metabolic process; GO:0006355 regulation of transcription, DNA-templated; GO:0006357 regulation of transcription by RNA polymerase II; GO:0006629 lipid metabolic process; GO:0006720 isoprenoid metabolic process; GO:0006721 …	GO:0005622 intracellular; GO:0005623 cell; GO:0005634 nucleus; GO:0005737 cytoplasm; GO:0005783 endoplasmic reticulum; GO:0005789 endoplasmic reticulum membrane; GO:0005811 lipid droplet; GO:0012505 endomembrane system; GO:0016020 membrane; GO:0017053 transcription repressor complex; GO:0031984 organelle subcompartment; GO:0032991 protein-containing complex; GO:0042175 nuclear outer membrane-endo…	GO:0003824 catalytic activity; GO:0004745 retinol dehydrogenase activity; GO:0005488 binding; GO:0005515 protein binding; GO:0008134 transcription factor binding; GO:0016491 oxidoreductase activity; GO:0016614 oxidoreductase activity, acting on CH-OH group of donors; GO:0016616 oxidoreductase activity, acting on the CH-OH group of donors, NAD or NADP as acceptor; GO:0033613 activating transcripti…	PF00106	short chain dehydrogenase	Q	KOG1201	Hydroxysteroid 17-beta dehydrogenase 11
A0A1D5PDA1	Enoyl-CoA hydratase 1 OS=Gallus gallus OX=9031 GN=ECH1 PE=4 SV=2	ECH1	0.606	0.00428891	Down	56.388	1.49	0.95	0.749	0.982	0.898	1.354	0.836	0.981	0.892	1.002	1.304	0.728	0.863	1.058	1.09	nucleus	K12663	ECH1; Delta3,5-Delta2,4-dienoyl-CoA isomerase [EC:5.3.3.21]	map04146 Peroxisome	GO:0006605 protein targeting; GO:0006625 protein targeting to peroxisome; GO:0006810 transport; GO:0006886 intracellular protein transport; GO:0006996 organelle organization; GO:0007031 peroxisome organization; GO:0008104 protein localization; GO:0009987 cellular process; GO:0015031 protein transport; GO:0015833 peptide transport; GO:0016043 cellular component organization; GO:0033036 macromolecu…	GO:0005622 intracellular; GO:0005623 cell; GO:0005737 cytoplasm; GO:0005739 mitochondrion; GO:0005777 peroxisome; GO:0005782 peroxisomal matrix; GO:0005829 cytosol; GO:0031907 microbody lumen; GO:0031974 membrane-enclosed lumen; GO:0042579 microbody; GO:0043226 organelle; GO:0043227 membrane-bounded organelle; GO:0043229 intracellular organelle; GO:0043231 intracellular membrane-bounded organelle…	GO:0005102 signaling receptor binding; GO:0005488 binding; GO:0005515 protein binding;	PF00378	Enoyl-CoA hydratase/isomerase family	I	KOG1681	Enoyl-CoA isomerase
E1BTI1	RAB31, member RAS oncogene family OS=Gallus gallus OX=9031 GN=RAB31 PE=4 SV=3	RAB31	0.745	0.0418784	Down	21.577	1.193	0.918	1.033	0.879	1.042	1.067	0.677	1.07	1.187	1.041	1.044	0.866	0.984	0.996	1.159	cytoplasm	K07891	RAB22; Ras-related protein Rab-22	map04144 Endocytosis	GO:0001775 cell activation; GO:0002252 immune effector process; GO:0002263 cell activation involved in immune response; GO:0002274 myeloid leukocyte activation; GO:0002275 myeloid cell activation involved in immune response; GO:0002283 neutrophil activation involved in immune response; GO:0002366 leukocyte activation involved in immune response; GO:0002376 immune system process; GO:0002443 leukoc…	GO:0000139 Golgi membrane; GO:0005622 intracellular; GO:0005623 cell; GO:0005737 cytoplasm; GO:0005768 endosome; GO:0005769 early endosome; GO:0005794 Golgi apparatus; GO:0005802 trans-Golgi network; GO:0005829 cytosol; GO:0005886 plasma membrane; GO:0010008 endosome membrane; GO:0012505 endomembrane system; GO:0012506 vesicle membrane; GO:0016020 membrane; GO:0030139 endocytic vesicle; GO:003014…	GO:0000166 nucleotide binding; GO:0001882 nucleoside binding; GO:0001883 purine nucleoside binding; GO:0003824 catalytic activity; GO:0003924 GTPase activity; GO:0005488 binding; GO:0005525 GTP binding; GO:0016462 pyrophosphatase activity; GO:0016787 hydrolase activity; GO:0016817 hydrolase activity, acting on acid anhydrides; GO:0016818 hydrolase activity, acting on acid anhydrides, in phosphoru…	PF00071	Ras family	U	KOG0092	GTPase Rab5/YPT51 and related small G protein superfamily GTPases
A0A1L1RUM8	Peptidase S1 domain-containing protein OS=Gallus gallus OX=9031 GN=CTSG PE=3 SV=2	CTSG	0.299	0.00246579	Down	27.082	2.59	0.551	0.953	0.646	0.598	2.57	1.027	0.485	0.312	0.578	2.434	0.694	0.473	0.587	0.33	extracellular	K01319	CTSG; cathepsin G [EC:3.4.21.20]	map04080 Neuroactive ligand-receptor interaction; map04142 Lysosome; map04614 Renin-angiotensin system; map05146 Amoebiasis; map05322 Systemic lupus erythematosus				PF00089	Trypsin	O	KOG3627	Trypsin
A0A1D5P6P3	Thioredoxin reductase 1(predicted) OS=Gallus gallus OX=9031 GN=TXNRD1 PE=3 SV=1	TXNRD1	1.72	0.00314271	Up	54.844	0.832	1.488	1.074	0.829	0.829	0.696	1.185	1.34	0.951	0.9	0.761	1.265	0.952	1.097	1.001	cytoplasm	K22182	TXNRD; thioredoxin reductase (NADPH) [EC:1.8.1.9]	map00450 Selenocompound metabolism; map05200 Pathways in cancer; map05225 Hepatocellular carcinoma	GO:0000003 reproduction; GO:0000302 response to reactive oxygen species; GO:0000305 response to oxygen radical; GO:0001704 formation of primary germ layer; GO:0001707 mesoderm formation; GO:0001887 selenium compound metabolic process; GO:0001890 placenta development; GO:0003006 developmental process involved in reproduction; GO:0006082 organic acid metabolic process; GO:0006139 nucleobase-contain…	GO:0001650 fibrillar center; GO:0005622 intracellular; GO:0005623 cell; GO:0005634 nucleus; GO:0005654 nucleoplasm; GO:0005730 nucleolus; GO:0005737 cytoplasm; GO:0005739 mitochondrion; GO:0005829 cytosol; GO:0031974 membrane-enclosed lumen; GO:0031981 nuclear lumen; GO:0036477 somatodendritic compartment; GO:0043025 neuronal cell body; GO:0043226 organelle; GO:0043227 membrane-bounded organelle;…	GO:0003824 catalytic activity; GO:0004791 thioredoxin-disulfide reductase activity; GO:0005488 binding; GO:0005515 protein binding; GO:0015036 disulfide oxidoreductase activity; GO:0016174 NAD(P)H oxidase (H(2)O(2)-forming activity; GO:0016209 antioxidant activity; GO:0016491 oxidoreductase activity; GO:0016651 oxidoreductase activity, acting on NAD(P)H; GO:0016667 oxidoreductase activity, acting…	PF07992; PF02852	Pyridine nucleotide-disulphide oxidoreductase; Pyridine nucleotide-disulphide oxidoreductase, dimerisation domain	O	KOG4716	Thioredoxin reductase
F1NSZ1	Inner centromere protein OS=Gallus gallus OX=9031 GN=INCENP PE=4 SV=3	INCENP	1.782	0.0260173	Up	100.95	0.457	1.038	1.237	1.099	1.188	0.677	1.258	1.027	1.076	0.986	0.797	1.146	0.964	1.04	0.997	nucleus	K11515	INCENP; inner centromere protein		GO:0000226 microtubule cytoskeleton organization; GO:0000278 mitotic cell cycle; GO:0000281 mitotic cytokinesis; GO:0000910 cytokinesis; GO:0006996 organelle organization; GO:0007010 cytoskeleton organization; GO:0007017 microtubule-based process; GO:0007049 cell cycle; GO:0007051 spindle organization; GO:0007059 chromosome segregation; GO:0009987 cellular process; GO:0016043 cellular component o…	GO:0000775 chromosome, centromeric region; GO:0000785 chromatin; GO:0000792 heterochromatin; GO:0005622 intracellular; GO:0005623 cell; GO:0005694 chromosome; GO:0005721 pericentric heterochromatin; GO:0005819 spindle; GO:0005856 cytoskeleton; GO:0005875 microtubule associated complex; GO:0015630 microtubule cytoskeleton; GO:0032133 chromosome passenger complex; GO:0032991 protein-containing comp…	GO:0005488 binding; GO:0005515 protein binding; GO:0019899 enzyme binding; GO:0019900 kinase binding; GO:0019901 protein kinase binding;	PF12178	Chromosome passenger complex (CPC) protein INCENP N terminal	D	KOG4456	Inner centromere protein (INCENP), C-terminal domain
A0A1D5P1T0	RAS like proto-oncogene A OS=Gallus gallus OX=9031 GN=RALA PE=4 SV=1	RALA	0.487	0.000807181	Down	23.548	1.648	0.92	0.85	0.858	0.845	1.6	0.807	0.742	0.849	1.046	1.753	0.71	0.814	0.862	0.906	cytoplasm	K07834	RALA; Ras-related protein Ral-A	map04014 Ras signaling pathway; map04015 Rap1 signaling pathway; map04072 Phospholipase D signaling pathway; map05200 Pathways in cancer; map05210 Colorectal cancer; map05212 Pancreatic cancer	GO:0001838 embryonic epithelial tube formation; GO:0001841 neural tube formation; GO:0001843 neural tube closure; GO:0002009 morphogenesis of an epithelium; GO:0006464 cellular protein modification process; GO:0006468 protein phosphorylation; GO:0006793 phosphorus metabolic process; GO:0006796 phosphate-containing compound metabolic process; GO:0006807 nitrogen compound metabolic process; GO:0006…	GO:0005622 intracellular; GO:0005623 cell; GO:0005737 cytoplasm; GO:0005829 cytosol; GO:0005886 plasma membrane; GO:0009986 cell surface; GO:0012506 vesicle membrane; GO:0016020 membrane; GO:0030659 cytoplasmic vesicle membrane; GO:0031090 organelle membrane; GO:0031410 cytoplasmic vesicle; GO:0031982 vesicle; GO:0032153 cell division site; GO:0032154 cleavage furrow; GO:0043209 myelin sheath; GO…	GO:0000166 nucleotide binding; GO:0001664 G protein-coupled receptor binding; GO:0001882 nucleoside binding; GO:0001883 purine nucleoside binding; GO:0003824 catalytic activity; GO:0003924 GTPase activity; GO:0004672 protein kinase activity; GO:0004713 protein tyrosine kinase activity; GO:0005102 signaling receptor binding; GO:0005488 binding; GO:0005515 protein binding; GO:0005525 GTP binding; G…	PF00071	Ras family	U	KOG0395	Ras-related GTPase
F1NFZ8	Gem nuclear organelle associated protein 4(predicted) OS=Gallus gallus OX=9031 GN=GLOD4 PE=4 SV=1	GLOD4	0.672	0.0302091	Down	119.26	1.116	1.013	1.014	0.946	0.973	1.543	0.781	0.62	0.851	1.254	1.319	0.878	1.019	0.819	1.014	endoplasmic reticulum	K13132	GEMIN4; gem associated protein 4	map03013 RNA transport	GO:0000375 RNA splicing, via transesterification reactions; GO:0000377 RNA splicing, via transesterification reactions with bulged adenosine as nucleophile; GO:0000387 spliceosomal snRNP assembly; GO:0000398 mRNA splicing, via spliceosome; GO:0006139 nucleobase-containing compound metabolic process; GO:0006364 rRNA processing; GO:0006396 RNA processing; GO:0006397 mRNA processing; GO:0006725 cell…	GO:0005622 intracellular; GO:0005623 cell; GO:0005634 nucleus; GO:0005654 nucleoplasm; GO:0005730 nucleolus; GO:0005737 cytoplasm; GO:0005829 cytosol; GO:0016604 nuclear body; GO:0030532 small nuclear ribonucleoprotein complex; GO:0031974 membrane-enclosed lumen; GO:0031981 nuclear lumen; GO:0032797 SMN complex; GO:0032991 protein-containing complex; GO:0034719 SMN-Sm protein complex; GO:0043226 …
A0A1D5P991	Retinoic acid induced 14 OS=Gallus gallus OX=9031 GN=RAI14 PE=4 SV=1	RAI14	0.61	0.00244783	Down	107.15	1.51	0.897	0.876	0.923	0.883	1.226	0.792	1.046	1.096	0.896	1.432	0.855	1	0.992	0.783	nucleus
A0A1L1RTQ1	Hydroperoxide isomerase ALOXE3(predicted) OS=Gallus gallus OX=9031 GN=ALOX15B PE=4 SV=2	ALOX15B	0.334	0.0119355	Down	75.936	2.232	0.636	0.751	0.886	0.644						2.068	0.801	0.747	0.834	0.598	cytoplasm,nucleus	K18684	ALOXE3; hydroperoxy icosatetraenoate dehydratase/isomerase [EC:4.2.1.152 5.4.4.7]					PF01477; PF00305	PLAT/LH2 domain; Lipoxygenase
A0A1D5PFA1	Zinc finger C2HC-type containing 1A OS=Gallus gallus OX=9031 GN=ZC2HC1A PE=4 SV=3	ZC2HC1A	0.68	0.00865713	Down	32.803	1.597	0.967	0.724	1.051	0.95	1.442	1.011	0.692	1.056	0.842	1.233	0.925	1.044	1.108	0.76	nucleus							PF13913	zinc-finger of a C2HC-type	S	KOG3940	Uncharacterized conserved protein
A0A1D5PCB5	GB1/RHD3-type G domain-containing protein OS=Gallus gallus OX=9031 GN=GBP4L PE=4 SV=2	GBP4L	0.311	0.004073	Down	64.527	2.621	0.535	1.038	0.538	0.442	1.472	0.689	0.822	0.819	1.232	2.178	0.724	0.939	0.55	0.656	mitochondria	K20899	GBP1_3_4_7; guanylate-binding protein 1/3/4/7	map04621 NOD-like receptor signaling pathway	GO:0001562 response to protozoan; GO:0001816 cytokine production; GO:0001817 regulation of cytokine production; GO:0001818 negative regulation of cytokine production; GO:0001819 positive regulation of cytokine production; GO:0001932 regulation of protein phosphorylation; GO:0001933 negative regulation of protein phosphorylation; GO:0002237 response to molecule of bacterial origin; GO:0002376 immu…	GO:0005576 extracellular region; GO:0005622 intracellular; GO:0005623 cell; GO:0005634 nucleus; GO:0005654 nucleoplasm; GO:0005737 cytoplasm; GO:0005794 Golgi apparatus; GO:0005829 cytosol; GO:0005856 cytoskeleton; GO:0012505 endomembrane system; GO:0012506 vesicle membrane; GO:0015629 actin cytoskeleton; GO:0016020 membrane; GO:0018995 host cellular component; GO:0020003 symbiont-containing vacu…	GO:0000166 nucleotide binding; GO:0001882 nucleoside binding; GO:0001883 purine nucleoside binding; GO:0003779 actin binding; GO:0003824 catalytic activity; GO:0003924 GTPase activity; GO:0005488 binding; GO:0005515 protein binding; GO:0005525 GTP binding; GO:0008092 cytoskeletal protein binding; GO:0016462 pyrophosphatase activity; GO:0016787 hydrolase activity; GO:0016817 hydrolase activity, ac…	PF02263; PF02841	Guanylate-binding protein, N-terminal domain; Guanylate-binding protein, C-terminal domain	S	KOG2037	Guanylate-binding protein
F1NV37	Cytosolic 5-nucleotidase 1b-like(predicted) OS=Gallus gallus OX=9031 GN=NT5C1B PE=4 SV=2	NT5C1B	0.391	9.18659e-06	Down	39.921	1.925	0.728	0.75	0.846	0.858	1.757	0.697	0.74	0.83	1.022	1.76	0.701	0.852	1.04	0.796	cytoplasm	K01081	E3.1.3.5; 5'-nucleotidase [EC:3.1.3.5]	map00230 Purine metabolism; map00240 Pyrimidine metabolism; map00760 Nicotinate and nicotinamide metabolism; map01100 Metabolic pathways	GO:0006139 nucleobase-containing compound metabolic process; GO:0006163 purine nucleotide metabolic process; GO:0006195 purine nucleotide catabolic process; GO:0006725 cellular aromatic compound metabolic process; GO:0006753 nucleoside phosphate metabolic process; GO:0006793 phosphorus metabolic process; GO:0006796 phosphate-containing compound metabolic process; GO:0006807 nitrogen compound meta…	GO:0005622 intracellular; GO:0005623 cell; GO:0005737 cytoplasm; GO:0005829 cytosol;	GO:0003824 catalytic activity; GO:0008252 nucleotidase activity; GO:0008253 5'-nucleotidase activity; GO:0016787 hydrolase activity; GO:0016788 hydrolase activity, acting on ester bonds; GO:0016791 phosphatase activity; GO:0042578 phosphoric ester hydrolase activity;
A0A3Q2TXW7	Doublecortin like kinase 1(predicted) OS=Gallus gallus OX=9031 GN=DCLK1 PE=4 SV=1	DCLK1	0.667	0.00466098	Down	40.4	1.322	0.858	1.098	0.975	0.831						1.325	0.907	1.269	0.985	0.598	nucleus	K08805	DCLK1_2; doublecortin-like kinase 1/2 [EC:2.7.11.1]							DZ	KOG3757	Microtubule assembly protein Doublecortin and related proteins, contain DCX domain
F1P0J7	Claspin variant 1(predicted) OS=Gallus gallus OX=9031 GN=CLSPN PE=4 SV=2	CLSPN	1.481	0.0125523	Up	149.68	0.72	1.085	1.164	1.117	0.955	0.607	1.105	1.056	0.873	1.382	0.784	0.936	1.277	1.088	0.99	nucleus				GO:0000075 cell cycle checkpoint; GO:0000076 DNA replication checkpoint; GO:0000077 DNA damage checkpoint; GO:0000278 mitotic cell cycle; GO:0001932 regulation of protein phosphorylation; GO:0001934 positive regulation of protein phosphorylation; GO:0006139 nucleobase-containing compound metabolic process; GO:0006259 DNA metabolic process; GO:0006260 DNA replication; GO:0006464 cellular protein m…	GO:0005622 intracellular; GO:0005623 cell; GO:0005634 nucleus; GO:0005654 nucleoplasm; GO:0005737 cytoplasm; GO:0005794 Golgi apparatus; GO:0012505 endomembrane system; GO:0031974 membrane-enclosed lumen; GO:0031981 nuclear lumen; GO:0043226 organelle; GO:0043227 membrane-bounded organelle; GO:0043229 intracellular organelle; GO:0043231 intracellular membrane-bounded organelle; GO:0043233 organel…	GO:0000217 DNA secondary structure binding; GO:0003676 nucleic acid binding; GO:0003677 DNA binding; GO:0005488 binding; GO:0010997 anaphase-promoting complex binding; GO:0044877 protein-containing complex binding; GO:0097159 organic cyclic compound binding; GO:1901363 heterocyclic compound binding;			DT	KOG4156	Claspin, protein mediating phosphorylation and activation of Chk1 protein kinase in the DNA replication checkpoint response
E1BW56	Cytoplasmic FMR1-interacting protein OS=Gallus gallus OX=9031 GN=CYFIP1 PE=3 SV=3	CYFIP1	0.509	0.000759704	Down	145.41	1.637	0.876	0.827	0.835	0.914	1.522	0.756	0.794	0.909	1.06	1.44	0.707	0.916	1.049	0.865	cytoplasm	K05749	CYFIP; cytoplasmic FMR1 interacting protein	map03013 RNA transport; map04810 Regulation of actin cytoskeleton; map05130 Pathogenic Escherichia coli infection	GO:0000003 reproduction; GO:0000902 cell morphogenesis; GO:0000904 cell morphogenesis involved in differentiation; GO:0001558 regulation of cell growth; GO:0001654 eye development; GO:0001667 ameboidal-type cell migration; GO:0001745 compound eye morphogenesis; GO:0001775 cell activation; GO:0002064 epithelial cell development; GO:0002065 columnar/cuboidal epithelial cell differentiation; GO:0002…	GO:0001726 ruffle; GO:0005576 extracellular region; GO:0005622 intracellular; GO:0005623 cell; GO:0005737 cytoplasm; GO:0005829 cytosol; GO:0005845 mRNA cap binding complex; GO:0012505 endomembrane system; GO:0030027 lamellipodium; GO:0030054 cell junction; GO:0030141 secretory granule; GO:0030175 filopodium; GO:0030424 axon; GO:0030425 dendrite; GO:0030426 growth cone; GO:0030427 site of polariz…	GO:0000339 RNA cap binding; GO:0000340 RNA 7-methylguanosine cap binding; GO:0003676 nucleic acid binding; GO:0003723 RNA binding; GO:0003779 actin binding; GO:0005488 binding; GO:0005515 protein binding; GO:0005522 profilin binding; GO:0008092 cytoskeletal protein binding; GO:0017016 Ras GTPase binding; GO:0017048 Rho GTPase binding; GO:0019899 enzyme binding; GO:0031267 small GTPase binding; GO…			S	KOG3534	p53 inducible protein PIR121
F1NXX2	Mitochondrial ribosomal protein S22 OS=Gallus gallus OX=9031 GN=MRPS22 PE=4 SV=4	MRPS22	0.434	0.00813012	Down	60.098	1.581	0.859	0.795	0.842	1.011	1.561	0.817	0.761	0.823	1.083	1.904	0.515	0.813	0.832	0.984	nucleus	K17401	MRPS22; small subunit ribosomal protein S22		GO:0006412 translation; GO:0006414 translational elongation; GO:0006415 translational termination; GO:0006518 peptide metabolic process; GO:0006807 nitrogen compound metabolic process; GO:0008152 metabolic process; GO:0009058 biosynthetic process; GO:0009059 macromolecule biosynthetic process; GO:0009987 cellular process; GO:0010467 gene expression; GO:0016043 cellular component organization; GO:…	GO:0000313 organellar ribosome; GO:0000314 organellar small ribosomal subunit; GO:0005622 intracellular; GO:0005623 cell; GO:0005737 cytoplasm; GO:0005739 mitochondrion; GO:0005740 mitochondrial envelope; GO:0005743 mitochondrial inner membrane; GO:0005759 mitochondrial matrix; GO:0005761 mitochondrial ribosome; GO:0005763 mitochondrial small ribosomal subunit; GO:0005840 ribosome; GO:0015935 sma…	GO:0003735 structural constituent of ribosome; GO:0005198 structural molecule activity;			J	KOG3890	Mitochondrial 28S ribosomal protein S22
E1C9H8	Protein kinase cAMP-dependent type II regulatory subunit alpha OS=Gallus gallus OX=9031 GN=PRKAR2A PE=4 SV=1	PRKAR2A	0.65	0.00199924	Down	45.502	1.457	0.894	0.934	0.852	0.9	1.314	0.81	1.047	1.011	0.859	1.339	0.967	0.874	0.985	0.84	cytoplasm	K04739	PRKAR; cAMP-dependent protein kinase regulator	map04910 Insulin signaling pathway	GO:0000902 cell morphogenesis; GO:0000904 cell morphogenesis involved in differentiation; GO:0001932 regulation of protein phosphorylation; GO:0001933 negative regulation of protein phosphorylation; GO:0001934 positive regulation of protein phosphorylation; GO:0003008 system process; GO:0003014 renal system process; GO:0003091 renal water homeostasis; GO:0006469 negative regulation of protein kin…	GO:0001674 female germ cell nucleus; GO:0005622 intracellular; GO:0005623 cell; GO:0005634 nucleus; GO:0005737 cytoplasm; GO:0005813 centrosome; GO:0005815 microtubule organizing center; GO:0005829 cytosol; GO:0005856 cytoskeleton; GO:0005886 plasma membrane; GO:0005929 cilium; GO:0005952 cAMP-dependent protein kinase complex; GO:0015630 microtubule cytoskeleton; GO:0016020 membrane; GO:0030315 T…	GO:0000166 nucleotide binding; GO:0001664 G protein-coupled receptor binding; GO:0004857 enzyme inhibitor activity; GO:0004860 protein kinase inhibitor activity; GO:0004862 cAMP-dependent protein kinase inhibitor activity; GO:0005102 signaling receptor binding; GO:0005488 binding; GO:0005515 protein binding; GO:0008603 cAMP-dependent protein kinase regulator activity; GO:0017076 purine nucleotide…	PF02197; PF00027	Regulatory subunit of type II PKA R-subunit; Cyclic nucleotide-binding domain	T	KOG1113	cAMP-dependent protein kinase types I and II, regulatory subunit
A0A3Q2UEL1	Phosphopantothenoylcysteine synthetase OS=Gallus gallus OX=9031 GN=PPCS PE=4 SV=1	PPCS	0.695	0.0413913	Down	43.713	1.212	1.086	0.854	0.883	1.096	1.249	0.805	0.935	0.92	1.1	1.276	0.706	0.939	0.868	1.098	nucleus	K01922	PPCS, COAB; phosphopantothenate---cysteine ligase (ATP) [EC:6.3.2.51]	map00770 Pantothenate and CoA biosynthesis; map01100 Metabolic pathways	GO:0000003 reproduction; GO:0000902 cell morphogenesis; GO:0000904 cell morphogenesis involved in differentiation; GO:0001667 ameboidal-type cell migration; GO:0002009 morphogenesis of an epithelium; GO:0002064 epithelial cell development; GO:0002065 columnar/cuboidal epithelial cell differentiation; GO:0002066 columnar/cuboidal epithelial cell development; GO:0002165 instar larval or pupal devel…	GO:0005622 intracellular; GO:0005623 cell; GO:0005737 cytoplasm; GO:0005829 cytosol;	GO:0003824 catalytic activity; GO:0004632 phosphopantothenate--cysteine ligase activity; GO:0016874 ligase activity; GO:0016879 ligase activity, forming carbon-nitrogen bonds; GO:0016881 acid-amino acid ligase activity;			H	KOG2728	Uncharacterized conserved protein with similarity to phosphopantothenoylcysteine synthetase/decarboxylase
F1NK46	SPOUT domain containing methyltransferase 1(predicted) OS=Gallus gallus OX=9031 GN=SPOUT1 PE=4 SV=2	SPOUT1	1.352	0.00376117	Up	42.693	0.758	1.096	1.084	0.974	1.096	0.876	1.088	0.94	1.162	0.944	0.849	1.173	1.026	1.034	0.964	nucleus	K09142	K09142; uncharacterized protein		GO:0006139 nucleobase-containing compound metabolic process; GO:0006396 RNA processing; GO:0006725 cellular aromatic compound metabolic process; GO:0006807 nitrogen compound metabolic process; GO:0008152 metabolic process; GO:0009892 negative regulation of metabolic process; GO:0009987 cellular process; GO:0010033 response to organic substance; GO:0010467 gene expression; GO:0010468 regulation of…	GO:0000775 chromosome, centromeric region; GO:0000776 kinetochore; GO:0000922 spindle pole; GO:0005622 intracellular; GO:0005623 cell; GO:0005694 chromosome; GO:0005813 centrosome; GO:0005815 microtubule organizing center; GO:0005819 spindle; GO:0005856 cytoskeleton; GO:0015630 microtubule cytoskeleton; GO:0031616 spindle pole centrosome; GO:0032991 protein-containing complex; GO:0043226 organell…	GO:0003676 nucleic acid binding; GO:0003723 RNA binding; GO:0005488 binding; GO:0035198 miRNA binding; GO:0061980 regulatory RNA binding; GO:0097159 organic cyclic compound binding; GO:1901363 heterocyclic compound binding;			S	KOG3925	Uncharacterized conserved protein
E1BZH7	Vacuolar-sorting protein SNF8 OS=Gallus gallus OX=9031 GN=SNF8 PE=3 SV=1	SNF8	0.653	0.000629576	Down	28.885	1.43	0.966	0.947	0.859	0.88	1.322	0.854	0.856	0.975	1.035	1.375	0.875	0.909	0.954	0.937	cytoplasm	K12188	SNF8, EAP30; ESCRT-II complex subunit VPS22	map04144 Endocytosis	GO:0000003 reproduction; GO:0000578 embryonic axis specification; GO:0003002 regionalization; GO:0003006 developmental process involved in reproduction; GO:0006355 regulation of transcription, DNA-templated; GO:0006357 regulation of transcription by RNA polymerase II; GO:0006403 RNA localization; GO:0006508 proteolysis; GO:0006511 ubiquitin-dependent protein catabolic process; GO:0006807 nitrogen…	GO:0000814 ESCRT II complex; GO:0005622 intracellular; GO:0005623 cell; GO:0005634 nucleus; GO:0005654 nucleoplasm; GO:0005667 transcription regulator complex; GO:0005737 cytoplasm; GO:0005768 endosome; GO:0005770 late endosome; GO:0005829 cytosol; GO:0005886 plasma membrane; GO:0010008 endosome membrane; GO:0012505 endomembrane system; GO:0016020 membrane; GO:0031090 organelle membrane; GO:00314…	GO:0005488 binding; GO:0005515 protein binding; GO:0008022 protein C-terminus binding; GO:0008134 transcription factor binding; GO:0016247 channel regulator activity; GO:0042802 identical protein binding; GO:0042803 protein homodimerization activity; GO:0046983 protein dimerization activity; GO:0047485 protein N-terminus binding; GO:0098772 molecular function regulator;			K	KOG3341	RNA polymerase II transcription factor complex subunit
F1NVF2	Mitogen-activated protein kinase kinase 6 OS=Gallus gallus OX=9031 GN=MAP2K6 PE=3 SV=2	MAP2K6	0.583	0.0128021	Down	37.653	1.762	0.825	0.69	0.922	0.905	1.399	0.776	0.952	0.929	0.987	1.216	0.952	0.974	1.026	0.888	cytoplasm	K04433	MAP2K6, MKK6; mitogen-activated protein kinase kinase 6 [EC:2.7.12.2]	map04010 MAPK signaling pathway; map04015 Rap1 signaling pathway; map04212 Longevity regulating pathway - worm; map04218 Cellular senescence; map04380 Osteoclast differentiation; map04620 Toll-like receptor signaling pathway; map04664 Fc epsilon RI signaling pathway; map04668 TNF signaling pathway; map04750 Inflammatory mediator regulation of TRP channels; map04912 GnRH signaling pathway; map0493…	GO:0000003 reproduction; GO:0000165 MAPK cascade; GO:0000187 activation of MAPK activity; GO:0000302 response to reactive oxygen species; GO:0000303 response to superoxide; GO:0000305 response to oxygen radical; GO:0000578 embryonic axis specification; GO:0001932 regulation of protein phosphorylation; GO:0001934 positive regulation of protein phosphorylation; GO:0002218 activation of innate immun…	GO:0005622 intracellular; GO:0005623 cell; GO:0005634 nucleus; GO:0005654 nucleoplasm; GO:0005737 cytoplasm; GO:0005829 cytosol; GO:0031974 membrane-enclosed lumen; GO:0031981 nuclear lumen; GO:0043226 organelle; GO:0043227 membrane-bounded organelle; GO:0043229 intracellular organelle; GO:0043231 intracellular membrane-bounded organelle; GO:0043233 organelle lumen; GO:0070013 intracellular organ…	GO:0003824 catalytic activity; GO:0004672 protein kinase activity; GO:0004674 protein serine/threonine kinase activity; GO:0004708 MAP kinase kinase activity; GO:0004712 protein serine/threonine/tyrosine kinase activity; GO:0005488 binding; GO:0005515 protein binding; GO:0016301 kinase activity; GO:0016740 transferase activity; GO:0016772 transferase activity, transferring phosphorus-containing g…	PF00069	Protein kinase domain	T	KOG0984	Mitogen-activated protein kinase (MAPK) kinase MKK3/MKK6
A0A1D5P888	Serine/threonine-protein phosphatase OS=Gallus gallus OX=9031 GN=PPP1CA PE=3 SV=2	PPP1CA	0.526	0.000789224	Down	39.101	1.596	0.871	0.868	0.85	0.922	1.428	0.754	0.894	0.849	1.118	1.424	0.713	1.142	0.806	0.975	cytoplasm	K06269	PPP1C; serine/threonine-protein phosphatase PP1 catalytic subunit [EC:3.1.3.16]	map03015 mRNA surveillance pathway; map04022 cGMP-PKG signaling pathway; map04024 cAMP signaling pathway; map04114 Oocyte meiosis; map04218 Cellular senescence; map04261 Adrenergic signaling in cardiomyocytes; map04270 Vascular smooth muscle contraction; map04390 Hippo signaling pathway; map04510 Focal adhesion; map04611 Platelet activation; map04720 Long-term potentiation; map04728 Dopaminergic …	GO:0001763 morphogenesis of a branching structure; GO:0002009 morphogenesis of an epithelium; GO:0005975 carbohydrate metabolic process; GO:0005976 polysaccharide metabolic process; GO:0005977 glycogen metabolic process; GO:0005979 regulation of glycogen biosynthetic process; GO:0005981 regulation of glycogen catabolic process; GO:0006073 cellular glucan metabolic process; GO:0006091 generation o…	GO:0000164 protein phosphatase type 1 complex; GO:0005622 intracellular; GO:0005623 cell; GO:0005634 nucleus; GO:0005654 nucleoplasm; GO:0005730 nucleolus; GO:0005737 cytoplasm; GO:0005829 cytosol; GO:0005886 plasma membrane; GO:0005911 cell-cell junction; GO:0005912 adherens junction; GO:0008287 protein serine/threonine phosphatase complex; GO:0016020 membrane; GO:0030054 cell junction; GO:00304…	GO:0003824 catalytic activity; GO:0004721 phosphoprotein phosphatase activity; GO:0004722 protein serine/threonine phosphatase activity; GO:0005488 binding; GO:0005515 protein binding; GO:0008157 protein phosphatase 1 binding; GO:0016787 hydrolase activity; GO:0016788 hydrolase activity, acting on ester bonds; GO:0016791 phosphatase activity; GO:0019899 enzyme binding; GO:0019902 phosphatase bind…	PF00149	Calcineurin-like phosphoesterase	T	KOG0374	Serine/threonine specific protein phosphatase PP1, catalytic subunit
R4GJW5	Wee1-like protein kinase OS=Gallus gallus OX=9031 GN=WEE1 PE=3 SV=3	WEE1	1.32	0.03651	Up	70.965	0.687	0.98	1.077	1.058	1.114	0.861	1.089	0.973	1.119	0.996	0.882	1.138	1.051	0.891	1.085	nucleus	K06632	WEE1; wee1-like protein kinase [EC:2.7.11.1]	map04110 Cell cycle; map05170 Human immunodeficiency virus 1 infection	GO:0000075 cell cycle checkpoint; GO:0000079 regulation of cyclin-dependent protein serine/threonine kinase activity; GO:0000082 G1/S transition of mitotic cell cycle; GO:0000086 G2/M transition of mitotic cell cycle; GO:0000226 microtubule cytoskeleton organization; GO:0000278 mitotic cell cycle; GO:0000902 cell morphogenesis; GO:0001700 embryonic development via the syncytial blastoderm; GO:000…	GO:0005622 intracellular; GO:0005623 cell; GO:0005634 nucleus; GO:0005654 nucleoplasm; GO:0005730 nucleolus; GO:0005737 cytoplasm; GO:0031974 membrane-enclosed lumen; GO:0031981 nuclear lumen; GO:0043226 organelle; GO:0043227 membrane-bounded organelle; GO:0043228 non-membrane-bounded organelle; GO:0043229 intracellular organelle; GO:0043231 intracellular membrane-bounded organelle; GO:0043232 in…	GO:0003824 catalytic activity; GO:0004672 protein kinase activity; GO:0004713 protein tyrosine kinase activity; GO:0005488 binding; GO:0005515 protein binding; GO:0016301 kinase activity; GO:0016740 transferase activity; GO:0016772 transferase activity, transferring phosphorus-containing groups; GO:0016773 phosphotransferase activity, alcohol group as acceptor; GO:0140096 catalytic activity, acti…	PF00069	Protein kinase domain	T	KOG0601	Cyclin-dependent kinase WEE1
A0A1D5P600	Chick atrial myosin heavy chain(predicted) OS=Gallus gallus OX=9031 GN=MYH7 PE=3 SV=1	MYH7	0.084	0.00117586	Down	221.82	4.267	0.318	0.248	0.214	0.24						3.835	0.363	0.305	0.294	0.307	cytoplasm	K17751	MYH6_7; myosin heavy chain 6/7	map04022 cGMP-PKG signaling pathway; map04260 Cardiac muscle contraction; map04261 Adrenergic signaling in cardiomyocytes; map04919 Thyroid hormone signaling pathway; map05410 Hypertrophic cardiomyopathy (HCM); map05414 Dilated cardiomyopathy (DCM); map05416 Viral myocarditis	GO:0000003 reproduction; GO:0000278 mitotic cell cycle; GO:0000281 mitotic cytokinesis; GO:0000902 cell morphogenesis; GO:0000904 cell morphogenesis involved in differentiation; GO:0000910 cytokinesis; GO:0001525 angiogenesis; GO:0001568 blood vessel development; GO:0001654 eye development; GO:0001655 urogenital system development; GO:0001667 ameboidal-type cell migration; GO:0001700 embryonic de…	GO:0001725 stress fiber; GO:0001726 ruffle; GO:0005622 intracellular; GO:0005623 cell; GO:0005634 nucleus; GO:0005737 cytoplasm; GO:0005826 actomyosin contractile ring; GO:0005829 cytosol; GO:0005856 cytoskeleton; GO:0005859 muscle myosin complex; GO:0005886 plasma membrane; GO:0005911 cell-cell junction; GO:0005938 cell cortex; GO:0015629 actin cytoskeleton; GO:0016020 membrane; GO:0016459 myosi…	GO:0000146 microfilament motor activity; GO:0000166 nucleotide binding; GO:0000287 magnesium ion binding; GO:0003774 motor activity; GO:0003779 actin binding; GO:0003824 catalytic activity; GO:0005198 structural molecule activity; GO:0005488 binding; GO:0005515 protein binding; GO:0005524 ATP binding; GO:0008092 cytoskeletal protein binding; GO:0008144 drug binding; GO:0008307 structural constitu…	PF02736; PF00063	Myosin N-terminal SH3-like domain; Myosin head (motor domain)	Z	KOG0161	Myosin class II heavy chain
A0A1D5PYL3	Katanin p60 ATPase-containing subunit A-like 2 OS=Gallus gallus OX=9031 GN=KATNAL2 PE=3 SV=1	KATNAL2	0.75	0.0164434	Down	60.215	1.227	1.046	1.046	0.891	0.861	1.206	0.814	1.027	1.055	0.939	1.262	0.91	1.003	1.018	0.868	cytoplasm	K07767	KATNA1; katanin p60 ATPase-containing subunit A1 [EC:5.6.1.1]			GO:0000922 spindle pole; GO:0005622 intracellular; GO:0005623 cell; GO:0005634 nucleus; GO:0005737 cytoplasm; GO:0005819 spindle; GO:0005856 cytoskeleton; GO:0005874 microtubule; GO:0015630 microtubule cytoskeleton; GO:0043226 organelle; GO:0043227 membrane-bounded organelle; GO:0043228 non-membrane-bounded organelle; GO:0043229 intracellular organelle; GO:0043231 intracellular membrane-bounded o…		PF08513; PF00004	LisH; ATPase family associated with various cellular activities (AAA)	O	KOG0738	AAA+-type ATPase
A0A1D5NYI5	Cullin 5 OS=Gallus gallus OX=9031 GN=CUL5 PE=3 SV=2	CUL5	0.491	0.00750404	Down	77.078	1.666	0.862	0.794	0.892	0.886						1.641	0.762	0.912	0.955	0.79	cytoplasm	K10612	CUL5; cullin 5	map04120 Ubiquitin mediated proteolysis; map05170 Human immunodeficiency virus 1 infection	GO:0000003 reproduction; GO:0000082 G1/S transition of mitotic cell cycle; GO:0000209 protein polyubiquitination; GO:0000278 mitotic cell cycle; GO:0001709 cell fate determination; GO:0003002 regionalization; GO:0003006 developmental process involved in reproduction; GO:0006464 cellular protein modification process; GO:0006807 nitrogen compound metabolic process; GO:0006810 transport; GO:0006811 …	GO:0000151 ubiquitin ligase complex; GO:0005622 intracellular; GO:0005623 cell; GO:0005634 nucleus; GO:0005737 cytoplasm; GO:0005829 cytosol; GO:0005886 plasma membrane; GO:0016020 membrane; GO:0031461 cullin-RING ubiquitin ligase complex; GO:0031466 Cul5-RING ubiquitin ligase complex; GO:0032991 protein-containing complex; GO:0043226 organelle; GO:0043227 membrane-bounded organelle; GO:0043229 i…	GO:0001653 peptide receptor activity; GO:0003824 catalytic activity; GO:0004842 ubiquitin-protein transferase activity; GO:0004888 transmembrane signaling receptor activity; GO:0004930 G protein-coupled receptor activity; GO:0005000 vasopressin receptor activity; GO:0005215 transporter activity; GO:0005216 ion channel activity; GO:0005261 cation channel activity; GO:0005262 calcium channel activi…	PF10557	Cullin protein neddylation domain	O	KOG2285	E3 ubiquitin ligase, Cullin 1 component
E1C4V1	ATP synthase-coupling factor 6, mitochondrial OS=Gallus gallus OX=9031 GN=ATP5J PE=3 SV=3	ATP5J	0.704	0.022299	Down	12.36	1.318	0.924	0.929	0.826	1.031	1.103	0.925	0.867	0.912	1.253	1.23	0.72	0.946	1.048	1.112	mitochondria	K02131	ATPeF0F6, ATP5J; F-type H+-transporting ATPase subunit 6	map00190 Oxidative phosphorylation; map01100 Metabolic pathways; map04714 Thermogenesis; map05010 Alzheimer disease; map05012 Parkinson disease; map05016 Huntington disease	GO:0006091 generation of precursor metabolites and energy; GO:0006119 oxidative phosphorylation; GO:0006139 nucleobase-containing compound metabolic process; GO:0006163 purine nucleotide metabolic process; GO:0006164 purine nucleotide biosynthetic process; GO:0006725 cellular aromatic compound metabolic process; GO:0006753 nucleoside phosphate metabolic process; GO:0006754 ATP biosynthetic proces…	GO:0000275 mitochondrial proton-transporting ATP synthase complex, catalytic sector F(1); GO:0000276 mitochondrial proton-transporting ATP synthase complex, coupling factor F(o); GO:0005622 intracellular; GO:0005623 cell; GO:0005737 cytoplasm; GO:0005739 mitochondrion; GO:0005740 mitochondrial envelope; GO:0005743 mitochondrial inner membrane; GO:0005753 mitochondrial proton-transporting ATP synt…	GO:0005215 transporter activity; GO:0022857 transmembrane transporter activity;			C	KOG4634	Mitochondrial F1F0-ATP synthase, subunit Cf6 (coupling factor 6)
A0A1L1RP46	RAB1A, member RAS oncogene family(predicted) OS=Gallus gallus OX=9031 GN=RAB1B PE=4 SV=2	RAB1B	0.747	0.0308479	Down	22.708	1.259	0.966	1.036	0.915	0.878	1.178	0.996	0.984	0.849	1.004	1.194	0.752	1.012	1.04	1.044	cytoplasm	K07874	RAB1A; Ras-related protein Rab-1A	map04140 Autophagy - animal; map05130 Pathogenic Escherichia coli infection; map05134 Legionellosis				PF00071	Ras family	U	KOG0084	GTPase Rab1/YPT1, small G protein superfamily, and related GTP-binding proteins
A0A1D5NUU0	G protein-coupled receptor kinase OS=Gallus gallus OX=9031 GN=GRK2 PE=3 SV=1	GRK2	0.659	0.00718836	Down	79.556	1.254	0.871	0.972	0.933	1.04	1.079	0.738	0.898	1.296	1.038	1.351	0.82	0.887	0.906	1.085	cytoplasm	K00910	ADRBK, GRK; beta-adrenergic-receptor kinase [EC:2.7.11.15]	map04062 Chemokine signaling pathway; map04144 Endocytosis; map04340 Hedgehog signaling pathway; map04724 Glutamatergic synapse; map04740 Olfactory transduction; map04745 Phototransduction - fly; map05032 Morphine addiction	GO:0000003 reproduction; GO:0000302 response to reactive oxygen species; GO:0001505 regulation of neurotransmitter levels; GO:0001541 ovarian follicle development; GO:0001678 cellular glucose homeostasis; GO:0001817 regulation of cytokine production; GO:0001819 positive regulation of cytokine production; GO:0001932 regulation of protein phosphorylation; GO:0001933 negative regulation of protein p…	GO:0005622 intracellular; GO:0005623 cell; GO:0005737 cytoplasm; GO:0005829 cytosol; GO:0005886 plasma membrane; GO:0005901 caveola; GO:0005929 cilium; GO:0016020 membrane; GO:0016323 basolateral plasma membrane; GO:0016324 apical plasma membrane; GO:0030424 axon; GO:0030425 dendrite; GO:0036477 somatodendritic compartment; GO:0042995 cell projection; GO:0043005 neuron projection; GO:0043197 dend…	GO:0000166 nucleotide binding; GO:0001664 G protein-coupled receptor binding; GO:0003824 catalytic activity; GO:0004672 protein kinase activity; GO:0004674 protein serine/threonine kinase activity; GO:0004703 G protein-coupled receptor kinase activity; GO:0005102 signaling receptor binding; GO:0005488 binding; GO:0005515 protein binding; GO:0005524 ATP binding; GO:0005543 phospholipid binding; GO…	PF00615; PF00069; PF00169	Regulator of G protein signaling domain; Protein kinase domain; PH domain	T	KOG0986	G protein-coupled receptor kinase
E1C566	Protocadherin-16(predicted) OS=Gallus gallus OX=9031 GN=DCHS1 PE=4 SV=4	DCHS1	0.703	0.00135119	Down	351.01	1.352	0.911	0.956	0.874	0.848	1.366	1.045	0.99	0.912	0.771	1.374	0.919	0.952	0.902	0.736	endoplasmic reticulum	K16507	DCHS1_2, PCDH16_23; protocadherin-16/23	map04391 Hippo signaling pathway - fly; map04392 Hippo signaling pathway - multiple species	GO:0000226 microtubule cytoskeleton organization; GO:0000902 cell morphogenesis; GO:0000904 cell morphogenesis involved in differentiation; GO:0001501 skeletal system development; GO:0001503 ossification; GO:0001654 eye development; GO:0001655 urogenital system development; GO:0001657 ureteric bud development; GO:0001658 branching involved in ureteric bud morphogenesis; GO:0001736 establishment o…	GO:0005623 cell; GO:0005886 plasma membrane; GO:0005887 integral component of plasma membrane; GO:0016020 membrane; GO:0016021 integral component of membrane; GO:0016327 apicolateral plasma membrane; GO:0031224 intrinsic component of membrane; GO:0031226 intrinsic component of plasma membrane; GO:0045177 apical part of cell; GO:0071944 cell periphery; GO:0098590 plasma membrane region;	GO:0005488 binding; GO:0005509 calcium ion binding; GO:0005515 protein binding; GO:0043167 ion binding; GO:0043169 cation binding; GO:0045296 cadherin binding; GO:0046872 metal ion binding; GO:0050839 cell adhesion molecule binding;	PF00028	Cadherin domain	S	KOG3594	FOG: Cadherin repeats
A0A1D5PLH4	Nucleophosmin/nucleoplasmin 3 OS=Gallus gallus OX=9031 GN=NPM3 PE=4 SV=1	NPM3	1.526	0.000886285	Up	16.367	0.709	1.03	1.199	1.014	1.049	0.746	1.15	0.96	1.166	0.996	0.753	1.19	1.018	0.977	1.121	cytoplasm	K11278	NPM3; nucleophosmin 3		GO:0000003 reproduction; GO:0006139 nucleobase-containing compound metabolic process; GO:0006325 chromatin organization; GO:0006338 chromatin remodeling; GO:0006351 transcription, DNA-templated; GO:0006364 rRNA processing; GO:0006396 RNA processing; GO:0006725 cellular aromatic compound metabolic process; GO:0006807 nitrogen compound metabolic process; GO:0006996 organelle organization; GO:000699…	GO:0005622 intracellular; GO:0005623 cell; GO:0005634 nucleus; GO:0005730 nucleolus; GO:0005737 cytoplasm; GO:0005829 cytosol; GO:0005856 cytoskeleton; GO:0015629 actin cytoskeleton; GO:0031974 membrane-enclosed lumen; GO:0031981 nuclear lumen; GO:0043226 organelle; GO:0043227 membrane-bounded organelle; GO:0043228 non-membrane-bounded organelle; GO:0043229 intracellular organelle; GO:0043231 int…	GO:0005488 binding; GO:0005515 protein binding; GO:0042393 histone binding;	PF03066	Nucleoplasmin
E1BUP6	Protein disulfide isomerase family A member 5 OS=Gallus gallus OX=9031 GN=PDIA5 PE=4 SV=4	PDIA5	0.569	0.022506	Down	77.295	1.984	0.964	0.758	0.792	0.593	1.376	0.746	1.14	0.881	0.891	1.332	0.96	0.781	1.241	0.752	plasma membrane	K09583	PDIA5; protein disulfide-isomerase A5 [EC:5.3.4.1]		GO:0006457 protein folding; GO:0006950 response to stress; GO:0006986 response to unfolded protein; GO:0007154 cell communication; GO:0007165 signal transduction; GO:0008152 metabolic process; GO:0009987 cellular process; GO:0010033 response to organic substance; GO:0023052 signaling; GO:0030968 endoplasmic reticulum unfolded protein response; GO:0033554 cellular response to stress; GO:0034620 ce…	GO:0005622 intracellular; GO:0005623 cell; GO:0005737 cytoplasm; GO:0005783 endoplasmic reticulum; GO:0005788 endoplasmic reticulum lumen; GO:0005789 endoplasmic reticulum membrane; GO:0012505 endomembrane system; GO:0016020 membrane; GO:0031974 membrane-enclosed lumen; GO:0031984 organelle subcompartment; GO:0042175 nuclear outer membrane-endoplasmic reticulum membrane network; GO:0043226 organe…	GO:0003756 protein disulfide isomerase activity; GO:0003824 catalytic activity; GO:0015036 disulfide oxidoreductase activity; GO:0015037 peptide disulfide oxidoreductase activity; GO:0016491 oxidoreductase activity; GO:0016667 oxidoreductase activity, acting on a sulfur group of donors; GO:0016853 isomerase activity; GO:0016860 intramolecular oxidoreductase activity; GO:0016864 intramolecular oxi…	PF00085	Thioredoxin	O	KOG0191	Thioredoxin/protein disulfide isomerase
A0A3Q2TY77	RAB15, member RAS oncogene family OS=Gallus gallus OX=9031 GN=RAB15 PE=4 SV=1	RAB15	0.66	0.0215531	Down	24.177	1.256	1.018	0.961	0.811	1.016	1.28	0.868	0.986	0.91	0.968	1.362	0.687	0.97	0.984	0.994	cytoplasm	K07908	RAB15; Ras-related protein Rab-15		GO:0001505 regulation of neurotransmitter levels; GO:0002790 peptide secretion; GO:0006810 transport; GO:0006836 neurotransmitter transport; GO:0006887 exocytosis; GO:0006904 vesicle docking involved in exocytosis; GO:0007154 cell communication; GO:0007267 cell-cell signaling; GO:0007268 chemical synaptic transmission; GO:0007269 neurotransmitter secretion; GO:0008104 protein localization; GO:000…	GO:0016020 membrane;	GO:0000166 nucleotide binding; GO:0001882 nucleoside binding; GO:0001883 purine nucleoside binding; GO:0005488 binding; GO:0005525 GTP binding; GO:0017076 purine nucleotide binding; GO:0019001 guanyl nucleotide binding; GO:0032549 ribonucleoside binding; GO:0032550 purine ribonucleoside binding; GO:0032553 ribonucleotide binding; GO:0032555 purine ribonucleotide binding; GO:0032561 guanyl ribonuc…	PF00071	Ras family	U	KOG0078	GTP-binding protein SEC4, small G protein superfamily, and related Ras family GTP-binding proteins
E1BZE6	Heterogeneous nuclear ribonucleoprotein A3 OS=Gallus gallus OX=9031 GN=HNRNPA3 PE=4 SV=3	HNRNPA3	2.009	0.00118082	Up	39.54	0.602	1.138	0.968	0.924	1.391	0.66	1.337	1.26	0.884	0.956	0.696	1.459	0.908	0.886	0.989	nucleus	K12741	HNRNPA1_3; heterogeneous nuclear ribonucleoprotein A1/A3	map03040 Spliceosome	GO:0000003 reproduction; GO:0000375 RNA splicing, via transesterification reactions; GO:0000377 RNA splicing, via transesterification reactions with bulged adenosine as nucleophile; GO:0000381 regulation of alternative mRNA splicing, via spliceosome; GO:0000398 mRNA splicing, via spliceosome; GO:0001654 eye development; GO:0001745 compound eye morphogenesis; GO:0003006 developmental process invol…	GO:0000781 chromosome, telomeric region; GO:0000785 chromatin; GO:0000792 heterochromatin; GO:0005622 intracellular; GO:0005623 cell; GO:0005634 nucleus; GO:0005654 nucleoplasm; GO:0005694 chromosome; GO:0005700 polytene chromosome; GO:0005703 polytene chromosome puff; GO:0005737 cytoplasm; GO:0016604 nuclear body; GO:0016607 nuclear speck; GO:0031974 membrane-enclosed lumen; GO:0031981 nuclear l…	GO:0003676 nucleic acid binding; GO:0003677 DNA binding; GO:0003723 RNA binding; GO:0003727 single-stranded RNA binding; GO:0003729 mRNA binding; GO:0003730 mRNA 3'-UTR binding; GO:0005488 binding; GO:0043565 sequence-specific DNA binding; GO:0048027 mRNA 5'-UTR binding; GO:0097159 organic cyclic compound binding; GO:1901363 heterocyclic compound binding;	PF00076	RNA recognition motif. (a.k.a. RRM, RBD, or RNP domain)	A	KOG0118	FOG: RRM domain
A0A3Q2U748	C-terminal binding protein 1(predicted) OS=Gallus gallus OX=9031 GN=CTBP1 PE=3 SV=1	CTBP1	0.676	0.00483423	Down	47.904	1.318	0.838	0.822	1.033	1.051	1.246	0.804	0.905	1.108	1.059	1.054	0.804	1.067	0.933	1.053	mitochondria	K04496	CTBP; C-terminal binding protein	map04310 Wnt signaling pathway; map04330 Notch signaling pathway; map05200 Pathways in cancer; map05220 Chronic myeloid leukemia	GO:0000122 negative regulation of transcription by RNA polymerase II; GO:0001700 embryonic development via the syncytial blastoderm; GO:0001709 cell fate determination; GO:0003002 regionalization; GO:0006325 chromatin organization; GO:0006338 chromatin remodeling; GO:0006355 regulation of transcription, DNA-templated; GO:0006357 regulation of transcription by RNA polymerase II; GO:0006464 cellula…	GO:0000228 nuclear chromosome; GO:0000785 chromatin; GO:0000790 nuclear chromatin; GO:0005622 intracellular; GO:0005623 cell; GO:0005634 nucleus; GO:0005654 nucleoplasm; GO:0005667 transcription regulator complex; GO:0005694 chromosome; GO:0005737 cytoplasm; GO:0005829 cytosol; GO:0017053 transcription repressor complex; GO:0031010 ISWI-type complex; GO:0031974 membrane-enclosed lumen; GO:0031981…	GO:0000166 nucleotide binding; GO:0003700 DNA-binding transcription factor activity; GO:0003712 transcription coregulator activity; GO:0003713 transcription coactivator activity; GO:0003714 transcription corepressor activity; GO:0003824 catalytic activity; GO:0005488 binding; GO:0005515 protein binding; GO:0008022 protein C-terminus binding; GO:0008134 transcription factor binding; GO:0016491 oxi…	PF00389; PF02826	D-isomer specific 2-hydroxyacid dehydrogenase, catalytic domain; D-isomer specific 2-hydroxyacid dehydrogenase, NAD binding domain	K	KOG0067	Transcription factor CtBP
A0A452J839	Tropomyosin alpha-1 chain OS=Gallus gallus OX=9031 GN=TPM1 PE=3 SV=1	TPM1	0.282	0.0294017	Down	32.865	3.021	0.424	0.401	0.556	0.818	1.06	0.518	0.826	0.996	1.652	1.134	0.529	1.238	1.374	0.818	cytoplasm	K10373	TPM1; tropomyosin 1	map04260 Cardiac muscle contraction; map04261 Adrenergic signaling in cardiomyocytes; map05206 MicroRNAs in cancer; map05410 Hypertrophic cardiomyopathy (HCM); map05414 Dilated cardiomyopathy (DCM)	GO:0001701 in utero embryonic development; GO:0001993 regulation of systemic arterial blood pressure by norepinephrine-epinephrine; GO:0001996 positive regulation of heart rate by epinephrine-norepinephrine; GO:0002027 regulation of heart rate; GO:0003007 heart morphogenesis; GO:0003008 system process; GO:0003012 muscle system process; GO:0003013 circulatory system process; GO:0003015 heart proce…	GO:0005622 intracellular; GO:0005623 cell; GO:0005737 cytoplasm; GO:0005856 cytoskeleton; GO:0005862 muscle thin filament tropomyosin; GO:0005865 striated muscle thin filament; GO:0005884 actin filament; GO:0015629 actin cytoskeleton; GO:0030016 myofibril; GO:0030017 sarcomere; GO:0032991 protein-containing complex; GO:0036379 myofilament; GO:0043226 organelle; GO:0043228 non-membrane-bounded org…	GO:0003779 actin binding; GO:0005198 structural molecule activity; GO:0005200 structural constituent of cytoskeleton; GO:0005488 binding; GO:0005515 protein binding; GO:0008092 cytoskeletal protein binding; GO:0008307 structural constituent of muscle; GO:0019904 protein domain specific binding; GO:0042802 identical protein binding; GO:0042803 protein homodimerization activity; GO:0044877 protein-…			Z	KOG1003	Actin filament-coating protein tropomyosin
A0A3Q2TU19	Eosinophil peroxidase OS=Gallus gallus OX=9031 GN=EPX PE=4 SV=1	EPX	0.136	0.000148701	Down	82.648	3.802	0.367	0.265	0.226	0.293	3.024	0.478	0.448	0.528	0.524	3.56	0.565	0.359	0.25	0.29	extracellular	K10789	MPO; myeloperoxidase [EC:1.11.2.2]	map00983 Drug metabolism - other enzymes; map04145 Phagosome; map05202 Transcriptional misregulation in cancer; map05221 Acute myeloid leukemia	GO:0000302 response to reactive oxygen species; GO:0000303 response to superoxide; GO:0000305 response to oxygen radical; GO:0001775 cell activation; GO:0001817 regulation of cytokine production; GO:0001818 negative regulation of cytokine production; GO:0001819 positive regulation of cytokine production; GO:0001878 response to yeast; GO:0002148 hypochlorous acid metabolic process; GO:0002149 hypo…	GO:0000323 lytic vacuole; GO:0005576 extracellular region; GO:0005615 extracellular space; GO:0005622 intracellular; GO:0005623 cell; GO:0005634 nucleus; GO:0005737 cytoplasm; GO:0005764 lysosome; GO:0005766 primary lysosome; GO:0005773 vacuole; GO:0005775 vacuolar lumen; GO:0012505 endomembrane system; GO:0030141 secretory granule; GO:0031410 cytoplasmic vesicle; GO:0031974 membrane-enclosed lum…	GO:0003682 chromatin binding; GO:0003824 catalytic activity; GO:0004601 peroxidase activity; GO:0005488 binding; GO:0005539 glycosaminoglycan binding; GO:0008201 heparin binding; GO:0016209 antioxidant activity; GO:0016491 oxidoreductase activity; GO:0016684 oxidoreductase activity, acting on peroxide as acceptor; GO:0043167 ion binding; GO:0043168 anion binding; GO:0097367 carbohydrate derivativ…	PF03098	Animal haem peroxidase	S	KOG2408	Peroxidase/oxygenase
A0A1L1RUX2	Eukaryotic initiation factor 4A-II OS=Gallus gallus OX=9031 GN=EIF4A2 PE=3 SV=2	EIF4A2	0.534	0.000641611	Down	42.389	1.462	0.922	0.851	0.853	0.98	1.554	0.764	0.776	0.959	1.005	1.614	0.786	0.898	0.819	0.948	nucleus	K03257	EIF4A; translation initiation factor 4A	map03013 RNA transport	GO:0000003 reproduction; GO:0000122 negative regulation of transcription by RNA polymerase II; GO:0000381 regulation of alternative mRNA splicing, via spliceosome; GO:0002164 larval development; GO:0002165 instar larval or pupal development; GO:0002168 instar larval development; GO:0003006 developmental process involved in reproduction; GO:0006139 nucleobase-containing compound metabolic process;…	GO:0005622 intracellular; GO:0005623 cell; GO:0005634 nucleus; GO:0005730 nucleolus; GO:0005737 cytoplasm; GO:0005829 cytosol; GO:0016281 eukaryotic translation initiation factor 4F complex; GO:0031974 membrane-enclosed lumen; GO:0031981 nuclear lumen; GO:0032991 protein-containing complex; GO:0035770 ribonucleoprotein granule; GO:0036464 cytoplasmic ribonucleoprotein granule; GO:0043186 P granul…	GO:0003676 nucleic acid binding; GO:0003723 RNA binding; GO:0003724 RNA helicase activity; GO:0003743 translation initiation factor activity; GO:0003824 catalytic activity; GO:0004386 helicase activity; GO:0005488 binding; GO:0008135 translation factor activity, RNA binding; GO:0008186 RNA-dependent ATPase activity; GO:0016462 pyrophosphatase activity; GO:0016787 hydrolase activity; GO:0016817 hy…	PF00270	DEAD/DEAH box helicase	A	KOG0327	Translation initiation factor 4F, helicase subunit (eIF-4A) and related helicases
E1BS37	Hydroxysteroid 17-beta dehydrogenase 11(predicted) OS=Gallus gallus OX=9031 GN=HSD17B11 PE=3 SV=1	HSD17B11	0.391	0.0462681	Down	32.639	2.266	0.779	0.641	0.706	0.744						1.523	0.704	0.779	0.851	1.177	plasma membrane				GO:0006629 lipid metabolic process; GO:0006694 steroid biosynthetic process; GO:0006703 estrogen biosynthetic process; GO:0006706 steroid catabolic process; GO:0006710 androgen catabolic process; GO:0008152 metabolic process; GO:0008202 steroid metabolic process; GO:0008209 androgen metabolic process; GO:0008210 estrogen metabolic process; GO:0008610 lipid biosynthetic process; GO:0009056 catabol…	GO:0005622 intracellular; GO:0005623 cell; GO:0005737 cytoplasm; GO:0005783 endoplasmic reticulum; GO:0005811 lipid droplet; GO:0005829 cytosol; GO:0012505 endomembrane system; GO:0043226 organelle; GO:0043227 membrane-bounded organelle; GO:0043228 non-membrane-bounded organelle; GO:0043229 intracellular organelle; GO:0043231 intracellular membrane-bounded organelle; GO:0043232 intracellular non-…	GO:0003824 catalytic activity; GO:0004303 estradiol 17-beta-dehydrogenase activity; GO:0016229 steroid dehydrogenase activity; GO:0016491 oxidoreductase activity; GO:0016614 oxidoreductase activity, acting on CH-OH group of donors; GO:0016616 oxidoreductase activity, acting on the CH-OH group of donors, NAD or NADP as acceptor; GO:0033764 steroid dehydrogenase activity, acting on the CH-OH group …	PF00106	short chain dehydrogenase	Q	KOG1201	Hydroxysteroid 17-beta dehydrogenase 11
A0A1L1RZ64	3-hydroxy-3-methylglutaryl coenzyme A synthase OS=Gallus gallus OX=9031 GN=HMGCS1 PE=3 SV=1	HMGCS1	1.384	0.004579	Up	57.668	0.789	1.164	1.032	1.099	0.849	0.934	1.26	0.941	0.928	0.891	0.855	1.145	1	1.072	0.982	cytoplasm	K01641	E2.3.3.10; hydroxymethylglutaryl-CoA synthase [EC:2.3.3.10]	map00072 Synthesis and degradation of ketone bodies; map00280 Valine, leucine and isoleucine degradation; map00650 Butanoate metabolism; map00900 Terpenoid backbone biosynthesis; map01100 Metabolic pathways; map03320 PPAR signaling pathway	GO:0000003 reproduction; GO:0001700 embryonic development via the syncytial blastoderm; GO:0001889 liver development; GO:0003006 developmental process involved in reproduction; GO:0006066 alcohol metabolic process; GO:0006629 lipid metabolic process; GO:0006694 steroid biosynthetic process; GO:0006695 cholesterol biosynthetic process; GO:0007275 multicellular organism development; GO:0007399 nerv…	GO:0005622 intracellular; GO:0005623 cell; GO:0005737 cytoplasm; GO:0005829 cytosol;	GO:0003824 catalytic activity; GO:0004421 hydroxymethylglutaryl-CoA synthase activity; GO:0005488 binding; GO:0005515 protein binding; GO:0008144 drug binding; GO:0016740 transferase activity; GO:0016746 transferase activity, transferring acyl groups; GO:0016853 isomerase activity; GO:0036094 small molecule binding; GO:0042802 identical protein binding; GO:0042803 protein homodimerization activit…	PF01154; PF08540	Hydroxymethylglutaryl-coenzyme A synthase N terminal; Hydroxymethylglutaryl-coenzyme A synthase C terminal	I	KOG1393	Hydroxymethylglutaryl-CoA synthase
F1P3X1	Myosin heavy chain, skeletal muscle, adult, transcript variant X1(predicted) OS=Gallus gallus OX=9031 GN=MYH1G PE=3 SV=4	MYH1G	0.109	0.028799	Down	223.2	4.326	0.266	0.24	0.201	0.256						3	0.532	0.484	0.492	0.521	cytoplasm	K10352	MYH; myosin heavy chain	map04530 Tight junction; map05130 Pathogenic Escherichia coli infection	GO:0003008 system process; GO:0003009 skeletal muscle contraction; GO:0003012 muscle system process; GO:0006139 nucleobase-containing compound metabolic process; GO:0006163 purine nucleotide metabolic process; GO:0006464 cellular protein modification process; GO:0006470 protein dephosphorylation; GO:0006725 cellular aromatic compound metabolic process; GO:0006753 nucleoside phosphate metabolic pr…	GO:0005622 intracellular; GO:0005623 cell; GO:0005737 cytoplasm; GO:0005829 cytosol; GO:0005856 cytoskeleton; GO:0005859 muscle myosin complex; GO:0005911 cell-cell junction; GO:0014704 intercalated disc; GO:0015629 actin cytoskeleton; GO:0016459 myosin complex; GO:0016460 myosin II complex; GO:0030016 myofibril; GO:0030017 sarcomere; GO:0030054 cell junction; GO:0031672 A band; GO:0032982 myosin…	GO:0000146 microfilament motor activity; GO:0000166 nucleotide binding; GO:0003676 nucleic acid binding; GO:0003723 RNA binding; GO:0003725 double-stranded RNA binding; GO:0003774 motor activity; GO:0003779 actin binding; GO:0003824 catalytic activity; GO:0004721 phosphoprotein phosphatase activity; GO:0004722 protein serine/threonine phosphatase activity; GO:0005198 structural molecule activity;…	PF02736; PF00063	Myosin N-terminal SH3-like domain; Myosin head (motor domain)	Z	KOG0161	Myosin class II heavy chain
F1NJX8	Farnesyltransferase, CAAX box, alpha OS=Gallus gallus OX=9031 GN=FNTA PE=4 SV=2	FNTA	0.754	0.00526117	Down	42.011	1.266	0.938	0.927	0.832	1.018	1.252	0.85	0.86	0.81	1.268	1.142	0.97	1.035	0.861	0.918	cytoplasm	K05955	FNTA; protein farnesyltransferase/geranylgeranyltransferase type-1 subunit alpha [EC:2.5.1.58 2.5.1.59]	map00900 Terpenoid backbone biosynthesis	GO:0006464 cellular protein modification process; GO:0006807 nitrogen compound metabolic process; GO:0007154 cell communication; GO:0007165 signal transduction; GO:0007166 cell surface receptor signaling pathway; GO:0007167 enzyme linked receptor protein signaling pathway; GO:0007178 transmembrane receptor protein serine/threonine kinase signaling pathway; GO:0007179 transforming growth factor be…	GO:0005622 intracellular; GO:0005623 cell; GO:0005737 cytoplasm; GO:0005829 cytosol; GO:0005856 cytoskeleton; GO:0005875 microtubule associated complex; GO:0005953 CAAX-protein geranylgeranyltransferase complex; GO:0005965 protein farnesyltransferase complex; GO:0015630 microtubule cytoskeleton; GO:0032991 protein-containing complex; GO:0043226 organelle; GO:0043228 non-membrane-bounded organelle…	GO:0003824 catalytic activity; GO:0004659 prenyltransferase activity; GO:0004660 protein farnesyltransferase activity; GO:0004661 protein geranylgeranyltransferase activity; GO:0004663 Rab geranylgeranyltransferase activity; GO:0005102 signaling receptor binding; GO:0005488 binding; GO:0005515 protein binding; GO:0008017 microtubule binding; GO:0008092 cytoskeletal protein binding; GO:0008318 pro…			O	KOG0530	Protein farnesyltransferase, alpha subunit/protein geranylgeranyltransferase type I, alpha subunit
A0A3Q2TUG0	cwf21 domain-containing protein OS=Gallus gallus OX=9031 PE=4 SV=1	--	1.467	0.0104071	Up	27.643	0.664	1.139	1.183	1.066	0.975	0.858	1.178	1.056	1.054	0.861	0.856	1.171	1.007	1.048	0.973	nucleus	K13172	SRRM2, SRM300; serine/arginine repetitive matrix protein 2		GO:0000375 RNA splicing, via transesterification reactions; GO:0000377 RNA splicing, via transesterification reactions with bulged adenosine as nucleophile; GO:0000398 mRNA splicing, via spliceosome; GO:0006139 nucleobase-containing compound metabolic process; GO:0006396 RNA processing; GO:0006397 mRNA processing; GO:0006725 cellular aromatic compound metabolic process; GO:0006807 nitrogen compou…	GO:0005622 intracellular; GO:0005623 cell; GO:0005634 nucleus; GO:0005654 nucleoplasm; GO:0005681 spliceosomal complex; GO:0005684 U2-type spliceosomal complex; GO:0015030 Cajal body; GO:0016604 nuclear body; GO:0016607 nuclear speck; GO:0031974 membrane-enclosed lumen; GO:0031981 nuclear lumen; GO:0032991 protein-containing complex; GO:0043226 organelle; GO:0043227 membrane-bounded organelle; GO…	GO:0005488 binding; GO:0005515 protein binding; GO:0019904 protein domain specific binding; GO:0047485 protein N-terminus binding; GO:0070742 C2H2 zinc finger domain binding;	PF08312	cwf21 domain	A	KOG1869	Splicing coactivator SRm160/300, subunit SRm300
A0A1D5P8H7	Importin N-terminal domain-containing protein OS=Gallus gallus OX=9031 GN=XPO1 PE=4 SV=1	XPO1	0.452	0.000223794	Down	123.16	1.649	0.835	0.805	0.905	0.912	1.655	0.789	0.718	0.945	0.971	1.828	0.698	0.868	0.77	0.881	cytoplasm	K14290	XPO1, CRM1; exportin-1	map03008 Ribosome biogenesis in eukaryotes; map03013 RNA transport; map04013 MAPK signaling pathway - fly; map05164 Influenza A; map05166 Human T-cell leukemia virus 1 infection	GO:0000054 ribosomal subunit export from nucleus; GO:0000055 ribosomal large subunit export from nucleus; GO:0000056 ribosomal small subunit export from nucleus; GO:0000122 negative regulation of transcription by RNA polymerase II; GO:0006355 regulation of transcription, DNA-templated; GO:0006357 regulation of transcription by RNA polymerase II; GO:0006403 RNA localization; GO:0006405 RNA export …	GO:0000775 chromosome, centromeric region; GO:0000776 kinetochore; GO:0005622 intracellular; GO:0005623 cell; GO:0005634 nucleus; GO:0005635 nuclear envelope; GO:0005642 annulate lamellae; GO:0005654 nucleoplasm; GO:0005694 chromosome; GO:0005730 nucleolus; GO:0005737 cytoplasm; GO:0005829 cytosol; GO:0012505 endomembrane system; GO:0015030 Cajal body; GO:0016020 membrane; GO:0016604 nuclear body…	GO:0005049 nuclear export signal receptor activity; GO:0005215 transporter activity; GO:0005488 binding; GO:0005515 protein binding; GO:0019904 protein domain specific binding; GO:0140104 molecular carrier activity; GO:0140142 nucleocytoplasmic carrier activity;			UY	KOG2020	Nuclear transport receptor CRM1/MSN5 (importin beta superfamily)
A0A1D5PZU5	EMI domain-containing protein OS=Gallus gallus OX=9031 GN=MMRN2 PE=4 SV=1	MMRN2	0.719	0.00117109	Down	23.363	1.308	0.949	0.856	0.931	1.027	1.337	0.954	0.979	0.836	0.929						extracellular				GO:0001525 angiogenesis; GO:0001568 blood vessel development; GO:0001667 ameboidal-type cell migration; GO:0001944 vasculature development; GO:0002040 sprouting angiogenesis; GO:0002042 cell migration involved in sprouting angiogenesis; GO:0006928 movement of cell or subcellular component; GO:0007275 multicellular organism development; GO:0009653 anatomical structure morphogenesis; GO:0009966 reg…	GO:0005576 extracellular region; GO:0005604 basement membrane; GO:0005615 extracellular space; GO:0031012 extracellular matrix; GO:0062023 collagen-containing extracellular matrix;		PF07546	EMI domain
A0A1D5P287	Myosin-11 OS=Gallus gallus OX=9031 GN=MYH11 PE=3 SV=2	MYH11	0.313	0.01073	Down	228.72	2.716	0.511	0.44	0.669	0.856	1.281	0.533	0.776	1.125	1.312	1.445	0.66	1.181	1.252	0.54	cytoplasm	K10352	MYH; myosin heavy chain	map04530 Tight junction; map05130 Pathogenic Escherichia coli infection	GO:0000003 reproduction; GO:0000278 mitotic cell cycle; GO:0000281 mitotic cytokinesis; GO:0000910 cytokinesis; GO:0001654 eye development; GO:0001655 urogenital system development; GO:0001667 ameboidal-type cell migration; GO:0001700 embryonic development via the syncytial blastoderm; GO:0001736 establishment of planar polarity; GO:0001738 morphogenesis of a polarized epithelium; GO:0001745 comp…	GO:0001725 stress fiber; GO:0005622 intracellular; GO:0005623 cell; GO:0005737 cytoplasm; GO:0005826 actomyosin contractile ring; GO:0005829 cytosol; GO:0005856 cytoskeleton; GO:0005859 muscle myosin complex; GO:0005886 plasma membrane; GO:0005903 brush border; GO:0005911 cell-cell junction; GO:0005938 cell cortex; GO:0015629 actin cytoskeleton; GO:0016020 membrane; GO:0016459 myosin complex; GO:…	GO:0000146 microfilament motor activity; GO:0000166 nucleotide binding; GO:0000287 magnesium ion binding; GO:0003774 motor activity; GO:0003779 actin binding; GO:0003824 catalytic activity; GO:0005198 structural molecule activity; GO:0005488 binding; GO:0005515 protein binding; GO:0005524 ATP binding; GO:0008092 cytoskeletal protein binding; GO:0008144 drug binding; GO:0008307 structural constitu…	PF02736; PF00063	Myosin N-terminal SH3-like domain; Myosin head (motor domain)	Z	KOG0161	Myosin class II heavy chain
R4GJC4	Cytidine/uridine monophosphate kinase 2 OS=Gallus gallus OX=9031 GN=CMPK2 PE=3 SV=3	CMPK2	0.622	0.0414488	Down	24.705	1.25	0.575	2.123	0.564	0.585	1.19	0.954	1.03	0.716	1.143	1.435	0.882	0.695	1.381	0.672	cytoplasm	K13809	CMPK2; UMP-CMP kinase 2, mitochondrial [EC:2.7.4.14]	map00240 Pyrimidine metabolism; map01100 Metabolic pathways	GO:0002237 response to molecule of bacterial origin; GO:0006139 nucleobase-containing compound metabolic process; GO:0006165 nucleoside diphosphate phosphorylation; GO:0006220 pyrimidine nucleotide metabolic process; GO:0006221 pyrimidine nucleotide biosynthetic process; GO:0006227 dUDP biosynthetic process; GO:0006233 dTDP biosynthetic process; GO:0006235 dTTP biosynthetic process; GO:0006725 ce…	GO:0005622 intracellular; GO:0005623 cell; GO:0005737 cytoplasm; GO:0005739 mitochondrion; GO:0043226 organelle; GO:0043227 membrane-bounded organelle; GO:0043229 intracellular organelle; GO:0043231 intracellular membrane-bounded organelle;	GO:0003824 catalytic activity; GO:0004127 cytidylate kinase activity; GO:0004550 nucleoside diphosphate kinase activity; GO:0004798 thymidylate kinase activity; GO:0009041 uridylate kinase activity; GO:0016301 kinase activity; GO:0016740 transferase activity; GO:0016772 transferase activity, transferring phosphorus-containing groups; GO:0016776 phosphotransferase activity, phosphate group as acce…	PF02223	Thymidylate kinase	F	KOG3327	Thymidylate kinase/adenylate kinase
A0A1D5PQ16	Unconventional myosin-VI OS=Gallus gallus OX=9031 GN=MYO6 PE=3 SV=2	MYO6	0.53	0.00225358	Down	145.02	1.75	0.926	0.712	0.883	0.804	1.513	0.863	0.901	0.902	0.814	1.473	0.721	0.762	1.223	0.853	cytoplasm	K10358	MYO6; myosin VI	map05130 Pathogenic Escherichia coli infection	GO:0000003 reproduction; GO:0000226 microtubule cytoskeleton organization; GO:0000278 mitotic cell cycle; GO:0001667 ameboidal-type cell migration; GO:0001700 embryonic development via the syncytial blastoderm; GO:0001709 cell fate determination; GO:0002009 morphogenesis of an epithelium; GO:0002064 epithelial cell development; GO:0002065 columnar/cuboidal epithelial cell differentiation; GO:0002…	GO:0000139 Golgi membrane; GO:0000323 lytic vacuole; GO:0000428 DNA-directed RNA polymerase complex; GO:0001726 ruffle; GO:0005576 extracellular region; GO:0005622 intracellular; GO:0005623 cell; GO:0005634 nucleus; GO:0005635 nuclear envelope; GO:0005654 nucleoplasm; GO:0005737 cytoplasm; GO:0005764 lysosome; GO:0005765 lysosomal membrane; GO:0005773 vacuole; GO:0005774 vacuolar membrane; GO:000…	GO:0000146 microfilament motor activity; GO:0000166 nucleotide binding; GO:0003774 motor activity; GO:0003779 actin binding; GO:0003824 catalytic activity; GO:0005488 binding; GO:0005515 protein binding; GO:0005516 calmodulin binding; GO:0008017 microtubule binding; GO:0008092 cytoskeletal protein binding; GO:0015631 tubulin binding; GO:0016462 pyrophosphatase activity; GO:0016787 hydrolase activ…	PF00063	Myosin head (motor domain)	Z	KOG0163	Myosin class VI heavy chain
A0A3Q2U403	PGAM family member 5, mitochondrial serine/threonine protein phosphatase OS=Gallus gallus OX=9031 GN=PGAM5 PE=4 SV=1	PGAM5	0.758	0.0136085	Down	37.972	1.323	0.944	0.914	0.952	0.966	1.18	0.836	1.062	1.014	0.934	1.14	0.981	1.064	0.992	0.902	extracellular	K15637	PGAM5; serine/threonine-protein phosphatase PGAM5 [EC:3.1.3.16]	map04137 Mitophagy - animal; map04217 Necroptosis; map04668 TNF signaling pathway	GO:0006464 cellular protein modification process; GO:0006470 protein dephosphorylation; GO:0006793 phosphorus metabolic process; GO:0006796 phosphate-containing compound metabolic process; GO:0006807 nitrogen compound metabolic process; GO:0006914 autophagy; GO:0008152 metabolic process; GO:0008219 cell death; GO:0009056 catabolic process; GO:0009987 cellular process; GO:0012501 programmed cell d…	GO:0005622 intracellular; GO:0005623 cell; GO:0005737 cytoplasm; GO:0005739 mitochondrion; GO:0005740 mitochondrial envelope; GO:0005741 mitochondrial outer membrane; GO:0016020 membrane; GO:0019867 outer membrane; GO:0031090 organelle membrane; GO:0031966 mitochondrial membrane; GO:0031967 organelle envelope; GO:0031968 organelle outer membrane; GO:0031975 envelope; GO:0043226 organelle; GO:0043…	GO:0003824 catalytic activity; GO:0004721 phosphoprotein phosphatase activity; GO:0004722 protein serine/threonine phosphatase activity; GO:0005096 GTPase activator activity; GO:0005488 binding; GO:0008047 enzyme activator activity; GO:0016787 hydrolase activity; GO:0016788 hydrolase activity, acting on ester bonds; GO:0016791 phosphatase activity; GO:0030234 enzyme regulator activity; GO:0030695…	PF00300	Histidine phosphatase superfamily (branch 1)	S	KOG4609	Predicted phosphoglycerate mutase
R4GJ92	Nicotinamide riboside kinase 2 OS=Gallus gallus OX=9031 GN=NMRK2 PE=4 SV=2	NMRK2	1.458	0.00809123	Up	23.773	0.597	1.047	1.099	1.114	1.16	0.746	0.942	1.022	1.148	1.14	0.728	1.03	1.082	0.869	1.279	cytoplasm	K10524	NRK1_2; nicotinamide/nicotinate riboside kinase [EC:2.7.1.22 2.7.1.173]	map00760 Nicotinate and nicotinamide metabolism; map01100 Metabolic pathways	GO:0006139 nucleobase-containing compound metabolic process; GO:0006725 cellular aromatic compound metabolic process; GO:0006732 coenzyme metabolic process; GO:0006733 oxidoreduction coenzyme metabolic process; GO:0006753 nucleoside phosphate metabolic process; GO:0006793 phosphorus metabolic process; GO:0006796 phosphate-containing compound metabolic process; GO:0006807 nitrogen compound metabol…	GO:0005622 intracellular; GO:0005623 cell; GO:0005634 nucleus; GO:0005654 nucleoplasm; GO:0005737 cytoplasm; GO:0005829 cytosol; GO:0005886 plasma membrane; GO:0016020 membrane; GO:0031974 membrane-enclosed lumen; GO:0031981 nuclear lumen; GO:0043226 organelle; GO:0043227 membrane-bounded organelle; GO:0043229 intracellular organelle; GO:0043231 intracellular membrane-bounded organelle; GO:004323…	GO:0003824 catalytic activity; GO:0016301 kinase activity; GO:0016740 transferase activity; GO:0016772 transferase activity, transferring phosphorus-containing groups; GO:0016773 phosphotransferase activity, alcohol group as acceptor; GO:0050262 ribosylnicotinamide kinase activity; GO:0061769 ribosylnicotinate kinase activity;	PF13238	AAA domain	F	KOG3308	Uncharacterized protein of the uridine kinase family
A0A3Q2UKA8	Ubiquitin-associated domain-containing protein 1 OS=Gallus gallus OX=9031 GN=UBAC1 PE=4 SV=1	UBAC1	0.514	0.0165548	Down	41.749	1.686	0.768	0.786	0.818	1.038						1.479	0.86	0.889	0.992	0.835	cytoplasm	K12174	KPC2, UBAC1; Kip1 ubiquitination-promoting complex protein 2			GO:0005622 intracellular; GO:0005623 cell; GO:0005737 cytoplasm; GO:0005794 Golgi apparatus; GO:0005829 cytosol; GO:0005886 plasma membrane; GO:0012505 endomembrane system; GO:0016020 membrane; GO:0043226 organelle; GO:0043227 membrane-bounded organelle; GO:0043229 intracellular organelle; GO:0043231 intracellular membrane-bounded organelle; GO:0071944 cell periphery;		PF00627	UBA/TS-N domain
A0A1L1RXR5	Ubiquinol-cytochrome c reductase complex III subunit VII OS=Gallus gallus OX=9031 GN=UQCRQ PE=4 SV=1	UQCRQ	0.511	0.00220553	Down	9.6178	1.561	0.974	0.796	0.815	0.959	1.55	0.72	0.934	0.913	0.928	1.729	0.78	0.744	0.975	0.869	cytoplasm	K00418	QCR8, UQCRQ; ubiquinol-cytochrome c reductase subunit 8	map00190 Oxidative phosphorylation; map01100 Metabolic pathways; map04260 Cardiac muscle contraction; map04714 Thermogenesis; map04932 Non-alcoholic fatty liver disease (NAFLD); map05010 Alzheimer disease; map05012 Parkinson disease; map05016 Huntington disease	GO:0006091 generation of precursor metabolites and energy; GO:0006119 oxidative phosphorylation; GO:0006122 mitochondrial electron transport, ubiquinol to cytochrome c; GO:0006139 nucleobase-containing compound metabolic process; GO:0006163 purine nucleotide metabolic process; GO:0006725 cellular aromatic compound metabolic process; GO:0006753 nucleoside phosphate metabolic process; GO:0006793 ph…	GO:0005622 intracellular; GO:0005623 cell; GO:0005737 cytoplasm; GO:0005739 mitochondrion; GO:0005740 mitochondrial envelope; GO:0005743 mitochondrial inner membrane; GO:0005746 mitochondrial respirasome; GO:0005750 mitochondrial respiratory chain complex III; GO:0016020 membrane; GO:0019866 organelle inner membrane; GO:0031090 organelle membrane; GO:0031966 mitochondrial membrane; GO:0031967 org…	GO:0003824 catalytic activity; GO:0005488 binding; GO:0008121 ubiquinol-cytochrome-c reductase activity; GO:0009055 electron transfer activity; GO:0016491 oxidoreductase activity; GO:0016679 oxidoreductase activity, acting on diphenols and related substances as donors; GO:0016681 oxidoreductase activity, acting on diphenols and related substances as donors, cytochrome as acceptor; GO:0048037 cofa…			C	KOG4116	Ubiquinol cytochrome c reductase, subunit QCR8
E1BT00	ATPase H+ transporting V1 subunit D(predicted) OS=Gallus gallus OX=9031 GN=ATP6V1D PE=4 SV=3	ATP6V1D	0.494	0.0163496	Down	25.653	1.651	0.726	0.938	0.784	0.998	1.397	0.78	0.784	1.01	1.077						cytoplasm	K02149	ATPeV1D, ATP6M; V-type H+-transporting ATPase subunit D	map00190 Oxidative phosphorylation; map01100 Metabolic pathways; map04145 Phagosome; map04150 mTOR signaling pathway; map04721 Synaptic vesicle cycle; map04966 Collecting duct acid secretion; map05110 Vibrio cholerae infection; map05120 Epithelial cell signaling in Helicobacter pylori infection; map05165 Human papillomavirus infection; map05323 Rheumatoid arthritis	GO:0000041 transition metal ion transport; GO:0001775 cell activation; GO:0002252 immune effector process; GO:0002263 cell activation involved in immune response; GO:0002274 myeloid leukocyte activation; GO:0002275 myeloid cell activation involved in immune response; GO:0002283 neutrophil activation involved in immune response; GO:0002366 leukocyte activation involved in immune response; GO:00023…	GO:0005622 intracellular; GO:0005623 cell; GO:0005737 cytoplasm; GO:0005829 cytosol; GO:0005886 plasma membrane; GO:0012505 endomembrane system; GO:0012506 vesicle membrane; GO:0016020 membrane; GO:0016469 proton-transporting two-sector ATPase complex; GO:0030141 secretory granule; GO:0030659 cytoplasmic vesicle membrane; GO:0030667 secretory granule membrane; GO:0031090 organelle membrane; GO:00…				C	KOG1647	Vacuolar H+-ATPase V1 sector, subunit D
A0A1D5PBN1	Link domain-containing protein OS=Gallus gallus OX=9031 GN=CD44 PE=4 SV=1	CD44	1.354	0.00082012	Up	43.191	0.78	1.093	1.106	1.021	1.108	0.855	1.118	0.85	0.948	1.166	0.783	1.062	1.122	0.908	1.144	plasma membrane	K06256	CD44; CD44 antigen	map04512 ECM-receptor interaction; map04640 Hematopoietic cell lineage; map05131 Shigellosis; map05169 Epstein-Barr virus infection; map05205 Proteoglycans in cancer; map05206 MicroRNAs in cancer	GO:0000003 reproduction; GO:0000768 syncytium formation by plasma membrane fusion; GO:0001501 skeletal system development; GO:0001558 regulation of cell growth; GO:0001568 blood vessel development; GO:0001655 urogenital system development; GO:0001657 ureteric bud development; GO:0001658 branching involved in ureteric bud morphogenesis; GO:0001763 morphogenesis of a branching structure; GO:0001775…	GO:0005622 intracellular; GO:0005623 cell; GO:0005634 nucleus; GO:0005737 cytoplasm; GO:0005794 Golgi apparatus; GO:0005829 cytosol; GO:0005886 plasma membrane; GO:0005887 integral component of plasma membrane; GO:0005902 microvillus; GO:0009897 external side of plasma membrane; GO:0009986 cell surface; GO:0012505 endomembrane system; GO:0012506 vesicle membrane; GO:0016020 membrane; GO:0016021 i…	GO:0005102 signaling receptor binding; GO:0005114 type II transforming growth factor beta receptor binding; GO:0005126 cytokine receptor binding; GO:0005154 epidermal growth factor receptor binding; GO:0005160 transforming growth factor beta receptor binding; GO:0005488 binding; GO:0005515 protein binding; GO:0005518 collagen binding; GO:0005539 glycosaminoglycan binding; GO:0005540 hyaluronic ac…	PF00193	Extracellular link domain
A0A1D5PX34	Protein tyrosine phosphatase receptor type M OS=Gallus gallus OX=9031 GN=PTPRM PE=4 SV=2	PTPRM	0.691	0.0247324	Down	163.5	1.357	1.02	0.846	1.149	0.717	1.394	1.05	1.006	0.628	0.95	1.33	0.75	1.058	1.125	0.812	plasma membrane	K05693	PTPRM; receptor-type tyrosine-protein phosphatase mu [EC:3.1.3.48]	map04514 Cell adhesion molecules (CAMs); map04520 Adherens junction				PF00629; PF00047; PF00041; PF00102	MAM domain; Immunoglobulin domain; Fibronectin type III domain; Protein-tyrosine phosphatase	T	KOG4228	Protein tyrosine phosphatase
A0A1D5P394	DUF2052 domain-containing protein OS=Gallus gallus OX=9031 GN=CCDC97 PE=4 SV=2	CCDC97	1.335	0.0434052	Up	62.124	0.697	1.213	0.97	1.143	1.009	0.874	1.007	1.014	1.087	1.017	0.918	1.102	1.061	0.998	0.974	cytoplasm,nucleus					GO:0005622 intracellular; GO:0005623 cell; GO:0005634 nucleus; GO:0005686 U2 snRNP; GO:0030532 small nuclear ribonucleoprotein complex; GO:0032991 protein-containing complex; GO:0043226 organelle; GO:0043227 membrane-bounded organelle; GO:0043229 intracellular organelle; GO:0043231 intracellular membrane-bounded organelle; GO:0097525 spliceosomal snRNP complex; GO:0120114 Sm-like protein family c…				S	KOG3044	Uncharacterized conserved protein
F1NBE3	Glycine C-acetyltransferase OS=Gallus gallus OX=9031 GN=GCAT PE=3 SV=2	GCAT	0.599	0.0261761	Down	45.197	1.554	0.944	0.678	0.886	1.024	1.834	0.99	0.613	0.996	0.615	1.175	0.8	0.852	1.33	0.963	mitochondria	K00639	kbl, GCAT; glycine C-acetyltransferase [EC:2.3.1.29]	map00260 Glycine, serine and threonine metabolism; map01100 Metabolic pathways	GO:0006082 organic acid metabolic process; GO:0006355 regulation of transcription, DNA-templated; GO:0006357 regulation of transcription by RNA polymerase II; GO:0006520 cellular amino acid metabolic process; GO:0006807 nitrogen compound metabolic process; GO:0007154 cell communication; GO:0007165 signal transduction; GO:0007186 G protein-coupled receptor signaling pathway; GO:0007187 G protein-c…	GO:0005622 intracellular; GO:0005623 cell; GO:0005634 nucleus; GO:0005654 nucleoplasm; GO:0005737 cytoplasm; GO:0005739 mitochondrion; GO:0005740 mitochondrial envelope; GO:0005743 mitochondrial inner membrane; GO:0005886 plasma membrane; GO:0005887 integral component of plasma membrane; GO:0005929 cilium; GO:0016020 membrane; GO:0016021 integral component of membrane; GO:0016604 nuclear body; GO…	GO:0001653 peptide receptor activity; GO:0003824 catalytic activity; GO:0004888 transmembrane signaling receptor activity; GO:0004930 G protein-coupled receptor activity; GO:0004966 galanin receptor activity; GO:0005488 binding; GO:0008188 neuropeptide receptor activity; GO:0008528 G protein-coupled peptide receptor activity; GO:0008890 glycine C-acetyltransferase activity; GO:0016407 acetyltrans…	PF00155	Aminotransferase class I and II	E	KOG1359	Glycine C-acetyltransferase/2-amino-3-ketobutyrate-CoA ligase
E1C0B2	Phosphodiesterase OS=Gallus gallus OX=9031 GN=PDE3A PE=3 SV=2	PDE3A	0.529	0.00857935	Down	94.393	1.808	0.75	0.823	0.952	0.782	1.282	0.919	1.077	0.83	0.924	1.393	0.702	1.037	1.292	0.664	nucleus	K19021	PDE3A; cGMP-inhibited 3',5'-cyclic phosphodiesterase A [EC:3.1.4.17]	map00230 Purine metabolism; map01100 Metabolic pathways; map04022 cGMP-PKG signaling pathway; map04024 cAMP signaling pathway; map04924 Renin secretion; map05032 Morphine addiction	GO:0000003 reproduction; GO:0001556 oocyte maturation; GO:0003006 developmental process involved in reproduction; GO:0003008 system process; GO:0003013 circulatory system process; GO:0003018 vascular process in circulatory system; GO:0006139 nucleobase-containing compound metabolic process; GO:0006163 purine nucleotide metabolic process; GO:0006195 purine nucleotide catabolic process; GO:0006198 …	GO:0005622 intracellular; GO:0005623 cell; GO:0005737 cytoplasm; GO:0005829 cytosol; GO:0016020 membrane;	GO:0000166 nucleotide binding; GO:0003824 catalytic activity; GO:0004112 cyclic-nucleotide phosphodiesterase activity; GO:0004114 3',5'-cyclic-nucleotide phosphodiesterase activity; GO:0004115 3',5'-cyclic-AMP phosphodiesterase activity; GO:0004119 cGMP-inhibited cyclic-nucleotide phosphodiesterase activity; GO:0005488 binding; GO:0008081 phosphoric diester hydrolase activity; GO:0016787 hydrolas…	PF00233	3'5'-cyclic nucleotide phosphodiesterase	T	KOG1229	3'5'-cyclic nucleotide phosphodiesterases
F1NSW3	Transportin 1 OS=Gallus gallus OX=9031 GN=TNPO1 PE=4 SV=3	TNPO1	0.504	0.000943878	Down	101.3	1.448	0.885	0.883	0.838	0.986	1.537	0.757	0.745	0.935	1.006	1.677	0.708	0.894	0.789	0.954	cytoplasm	K18752	TNPO1, IPO2, KPNB2; transportin-1		GO:0002164 larval development; GO:0002376 immune system process; GO:0002520 immune system development; GO:0006606 protein import into nucleus; GO:0006607 NLS-bearing protein import into nucleus; GO:0006610 ribosomal protein import into nucleus; GO:0006810 transport; GO:0006886 intracellular protein transport; GO:0006913 nucleocytoplasmic transport; GO:0006928 movement of cell or subcellular compo…	GO:0005622 intracellular; GO:0005623 cell; GO:0005634 nucleus; GO:0005635 nuclear envelope; GO:0005737 cytoplasm; GO:0005829 cytosol; GO:0005929 cilium; GO:0012505 endomembrane system; GO:0016020 membrane; GO:0031090 organelle membrane; GO:0031965 nuclear membrane; GO:0031967 organelle envelope; GO:0031974 membrane-enclosed lumen; GO:0031975 envelope; GO:0031981 nuclear lumen; GO:0034399 nuclear …	GO:0005048 signal sequence binding; GO:0005215 transporter activity; GO:0005488 binding; GO:0008139 nuclear localization sequence binding; GO:0033218 amide binding; GO:0042277 peptide binding;			UY	KOG2023	Nuclear transport receptor Karyopherin-beta2/Transportin (importin beta superfamily)
A0A1D5NX83	PHD finger protein 10 OS=Gallus gallus OX=9031 GN=PHF10 PE=4 SV=3	PHF10	1.333	0.00806893	Up	55.842	0.76	1.114	1.062	1.004	1.055	0.927	1.1	1.01	1.033	0.96	0.842	1.157	0.964	0.923	0.959	nucleus	K22197	BAF45A, PHF10; BRG1-associated factor 45A	map05225 Hepatocellular carcinoma	GO:0002009 morphogenesis of an epithelium; GO:0002165 instar larval or pupal development; GO:0006139 nucleobase-containing compound metabolic process; GO:0006351 transcription, DNA-templated; GO:0006355 regulation of transcription, DNA-templated; GO:0006725 cellular aromatic compound metabolic process; GO:0006807 nitrogen compound metabolic process; GO:0007275 multicellular organism development; …	GO:0000228 nuclear chromosome; GO:0000785 chromatin; GO:0000790 nuclear chromatin; GO:0000791 euchromatin; GO:0000792 heterochromatin; GO:0005622 intracellular; GO:0005623 cell; GO:0005634 nucleus; GO:0005694 chromosome; GO:0005700 polytene chromosome; GO:0005701 polytene chromosome chromocenter; GO:0010369 chromocenter; GO:0016586 RSC-type complex; GO:0031974 membrane-enclosed lumen; GO:0031981 …	GO:0003682 chromatin binding; GO:0005488 binding;	PF00628	PHD-finger	S	KOG1512	PHD Zn-finger protein
A0A1L1RZH6	Crystallin mu OS=Gallus gallus OX=9031 GN=CRYM PE=4 SV=2	CRYM	0.521	2.65795e-05	Down	26.789	1.588	0.777	0.694	0.95	1.147	1.456	0.773	0.734	1.055	0.993	1.459	0.796	0.942	0.766	1.108	cytoplasm,nucleus	K18258	CRYM; thiomorpholine-carboxylate dehydrogenase [EC:1.5.1.25]		GO:0000122 negative regulation of transcription by RNA polymerase II; GO:0003008 system process; GO:0006082 organic acid metabolic process; GO:0006355 regulation of transcription, DNA-templated; GO:0006357 regulation of transcription by RNA polymerase II; GO:0006520 cellular amino acid metabolic process; GO:0006553 lysine metabolic process; GO:0006554 lysine catabolic process; GO:0006575 cellular…	GO:0005622 intracellular; GO:0005623 cell; GO:0005634 nucleus; GO:0005737 cytoplasm; GO:0005739 mitochondrion; GO:0005777 peroxisome; GO:0005782 peroxisomal matrix; GO:0005829 cytosol; GO:0031907 microbody lumen; GO:0031974 membrane-enclosed lumen; GO:0042579 microbody; GO:0043226 organelle; GO:0043227 membrane-bounded organelle; GO:0043229 intracellular organelle; GO:0043231 intracellular membra…	GO:0000166 nucleotide binding; GO:0003712 transcription coregulator activity; GO:0003714 transcription corepressor activity; GO:0003824 catalytic activity; GO:0005488 binding; GO:0005515 protein binding; GO:0016491 oxidoreductase activity; GO:0016638 oxidoreductase activity, acting on the CH-NH2 group of donors; GO:0016639 oxidoreductase activity, acting on the CH-NH2 group of donors, NAD or NADP…			E	KOG3007	Mu-crystallin
E1BSL7	Endoplasmic reticulum protein 44 OS=Gallus gallus OX=9031 GN=ERP44 PE=4 SV=3	ERP44	0.756	0.0114952	Down	46.976	1.392	0.988	0.905	0.911	0.934	1.181	0.893	0.971	0.968	1.022	1.179	0.957	0.928	0.993	0.951	mitochondria	K17264	ERP44, TXNDC4; endoplasmic reticulum resident protein 44		GO:0001775 cell activation; GO:0002252 immune effector process; GO:0002263 cell activation involved in immune response; GO:0002274 myeloid leukocyte activation; GO:0002275 myeloid cell activation involved in immune response; GO:0002283 neutrophil activation involved in immune response; GO:0002366 leukocyte activation involved in immune response; GO:0002376 immune system process; GO:0002443 leukoc…	GO:0005576 extracellular region; GO:0005622 intracellular; GO:0005623 cell; GO:0005737 cytoplasm; GO:0005783 endoplasmic reticulum; GO:0005788 endoplasmic reticulum lumen; GO:0005789 endoplasmic reticulum membrane; GO:0005793 endoplasmic reticulum-Golgi intermediate compartment; GO:0009986 cell surface; GO:0012505 endomembrane system; GO:0016020 membrane; GO:0030141 secretory granule; GO:0031410 …	GO:0003756 protein disulfide isomerase activity; GO:0003824 catalytic activity; GO:0015036 disulfide oxidoreductase activity; GO:0015037 peptide disulfide oxidoreductase activity; GO:0016491 oxidoreductase activity; GO:0016667 oxidoreductase activity, acting on a sulfur group of donors; GO:0016853 isomerase activity; GO:0016860 intramolecular oxidoreductase activity; GO:0016864 intramolecular oxi…	PF00085; PF13848	Thioredoxin; Thioredoxin-like domain	CO	KOG0912	Thiol-disulfide isomerase and thioredoxin
A0A3Q3ASX6	Calcium activated nucleotidase 1(predicted) OS=Gallus gallus OX=9031 GN=CANT1 PE=4 SV=1	CANT1	1.406	0.0022306	Up	44.478	0.927	1.234	1.016	0.986	0.888	0.794	1.226	1.092	0.945	1.012	0.853	1.158	0.859	1.218	0.937	endoplasmic reticulum	K12304	CANT1; soluble calcium-activated nucleotidase 1 [EC:3.6.1.6]	map00230 Purine metabolism; map00240 Pyrimidine metabolism; map01100 Metabolic pathways	GO:0001775 cell activation; GO:0002252 immune effector process; GO:0002263 cell activation involved in immune response; GO:0002274 myeloid leukocyte activation; GO:0002275 myeloid cell activation involved in immune response; GO:0002283 neutrophil activation involved in immune response; GO:0002366 leukocyte activation involved in immune response; GO:0002376 immune system process; GO:0002443 leukoc…	GO:0005576 extracellular region; GO:0005622 intracellular; GO:0005623 cell; GO:0005737 cytoplasm; GO:0005783 endoplasmic reticulum; GO:0005789 endoplasmic reticulum membrane; GO:0012505 endomembrane system; GO:0016020 membrane; GO:0030141 secretory granule; GO:0031410 cytoplasmic vesicle; GO:0031974 membrane-enclosed lumen; GO:0031982 vesicle; GO:0031983 vesicle lumen; GO:0031984 organelle subcom…	GO:0003824 catalytic activity; GO:0004382 guanosine-diphosphatase activity; GO:0005488 binding; GO:0005509 calcium ion binding; GO:0005515 protein binding; GO:0016462 pyrophosphatase activity; GO:0016787 hydrolase activity; GO:0016817 hydrolase activity, acting on acid anhydrides; GO:0016818 hydrolase activity, acting on acid anhydrides, in phosphorus-containing anhydrides; GO:0017110 nucleoside-…			F	KOG4494	Cell surface ATP diphosphohydrolase Apyrase
F1NZC1	Costars domain-containing protein OS=Gallus gallus OX=9031 GN=ABRACL PE=4 SV=2	ABRACL	0.532	0.00639629	Down	9.0534	1.394	0.762	1.091	0.742	1.104	1.582	0.944	0.684	0.712	1.117	1.416	0.631	1.038	0.678	1.21	cytoplasm									S	KOG3376	Uncharacterized conserved protein
F1ND15	DnaJ heat shock protein family (Hsp40) member C8 OS=Gallus gallus OX=9031 GN=DNAJC8 PE=4 SV=3	DNAJC8	0.579	0.0461526	Down	29.614	1.965	0.688	0.784	0.788	0.924	1.342	0.904	0.893	0.995	0.897	1.206	1.019	0.924	0.988	0.916	nucleus	K09528	DNAJC8; DnaJ homolog subfamily C member 8		GO:0000375 RNA splicing, via transesterification reactions; GO:0000377 RNA splicing, via transesterification reactions with bulged adenosine as nucleophile; GO:0000398 mRNA splicing, via spliceosome; GO:0006139 nucleobase-containing compound metabolic process; GO:0006396 RNA processing; GO:0006397 mRNA processing; GO:0006725 cellular aromatic compound metabolic process; GO:0006807 nitrogen compou…	GO:0005576 extracellular region; GO:0005622 intracellular; GO:0005623 cell; GO:0005634 nucleus; GO:0005654 nucleoplasm; GO:0005737 cytoplasm; GO:0005829 cytosol; GO:0031974 membrane-enclosed lumen; GO:0031981 nuclear lumen; GO:0043226 organelle; GO:0043227 membrane-bounded organelle; GO:0043229 intracellular organelle; GO:0043231 intracellular membrane-bounded organelle; GO:0043233 organelle lume…	GO:0005488 binding; GO:0005515 protein binding; GO:0030544 Hsp70 protein binding; GO:0031072 heat shock protein binding;	PF00226	DnaJ domain	O	KOG1150	Predicted molecular chaperone (DnaJ superfamily)
A0A1D5PLZ3	Retinol dehydrogenase 10(predicted) OS=Gallus gallus OX=9031 GN=RDH10 PE=3 SV=1	RDH10	0.419	0.0131487	Down	37.919	1.828	1.17	0.671	0.819	0.633	1.834	0.74	0.997	0.705	0.691	2.336	0.602	0.744	0.872	0.506	extracellular	K11151	RDH10; retinol dehydrogenase 10 [EC:1.1.1.-]	map00830 Retinol metabolism; map01100 Metabolic pathways	GO:0000003 reproduction; GO:0001501 skeletal system development; GO:0001523 retinoid metabolic process; GO:0001654 eye development; GO:0001655 urogenital system development; GO:0001656 metanephros development; GO:0001701 in utero embryonic development; GO:0001763 morphogenesis of a branching structure; GO:0001822 kidney development; GO:0002009 morphogenesis of an epithelium; GO:0002138 retinoic a…	GO:0005622 intracellular; GO:0005623 cell; GO:0005737 cytoplasm; GO:0005783 endoplasmic reticulum; GO:0005789 endoplasmic reticulum membrane; GO:0012505 endomembrane system; GO:0016020 membrane; GO:0016021 integral component of membrane; GO:0031224 intrinsic component of membrane; GO:0031984 organelle subcompartment; GO:0042175 nuclear outer membrane-endoplasmic reticulum membrane network; GO:004…	GO:0003824 catalytic activity; GO:0004033 aldo-keto reductase (NADP) activity; GO:0004745 retinol dehydrogenase activity; GO:0008106 alcohol dehydrogenase (NADP+) activity; GO:0016491 oxidoreductase activity; GO:0016614 oxidoreductase activity, acting on CH-OH group of donors; GO:0016616 oxidoreductase activity, acting on the CH-OH group of donors, NAD or NADP as acceptor; GO:0052650 NADP-retinol…	PF00106	short chain dehydrogenase	Q	KOG1201	Hydroxysteroid 17-beta dehydrogenase 11
A0A1D5PZM0	SH3 domain-containing protein(predicted) OS=Gallus gallus OX=9031 PE=4 SV=3	--	0.555	0.0193227	Down	22.529	1.918	0.91	0.82	0.805	0.597	1.644	0.719	1.066	0.825	0.788	1.444	1.15	0.856	1.097	0.566	cytoplasm,nucleus	K17277	EPS8; epidermal growth factor receptor kinase substrate 8		GO:0002009 morphogenesis of an epithelium; GO:0002119 nematode larval development; GO:0002164 larval development; GO:0003008 system process; GO:0006996 organelle organization; GO:0007010 cytoskeleton organization; GO:0007015 actin filament organization; GO:0007154 cell communication; GO:0007165 signal transduction; GO:0007264 small GTPase mediated signal transduction; GO:0007265 Ras protein signa…	GO:0001726 ruffle; GO:0005622 intracellular; GO:0005623 cell; GO:0005737 cytoplasm; GO:0005829 cytosol; GO:0005886 plasma membrane; GO:0005903 brush border; GO:0016020 membrane; GO:0030054 cell junction; GO:0030055 cell-substrate junction; GO:0030056 hemidesmosome; GO:0031252 cell leading edge; GO:0031253 cell projection membrane; GO:0031256 leading edge membrane; GO:0032420 stereocilium; GO:0032…	GO:0003779 actin binding; GO:0005488 binding; GO:0005515 protein binding; GO:0008092 cytoskeletal protein binding; GO:0044877 protein-containing complex binding; GO:0051015 actin filament binding;			T	KOG3557	Epidermal growth factor receptor kinase substrate
A0A1D5P079	Procollagen-lysine,2-oxoglutarate 5-dioxygenase 2 OS=Gallus gallus OX=9031 GN=PLOD2 PE=4 SV=1	PLOD2	0.644	0.0284944	Down	84.543	1.918	0.948	0.63	0.887	0.685	1.386	1.061	0.863	0.909	0.866	1.292	0.949	1.017	0.981	0.77	extracellular	K13645	PLOD2; procollagen-lysine,2-oxoglutarate 5-dioxygenase 2 [EC:1.14.11.4]	map00310 Lysine degradation; map01100 Metabolic pathways	GO:0000003 reproduction; GO:0001666 response to hypoxia; GO:0003006 developmental process involved in reproduction; GO:0006011 UDP-glucose metabolic process; GO:0006082 organic acid metabolic process; GO:0006139 nucleobase-containing compound metabolic process; GO:0006464 cellular protein modification process; GO:0006486 protein glycosylation; GO:0006520 cellular amino acid metabolic process; GO:…	GO:0005576 extracellular region; GO:0005615 extracellular space; GO:0005622 intracellular; GO:0005623 cell; GO:0005737 cytoplasm; GO:0005783 endoplasmic reticulum; GO:0005789 endoplasmic reticulum membrane; GO:0005791 rough endoplasmic reticulum; GO:0012505 endomembrane system; GO:0016020 membrane; GO:0030867 rough endoplasmic reticulum membrane; GO:0031090 organelle membrane; GO:0031984 organell…	GO:0003824 catalytic activity; GO:0003980 UDP-glucose:glycoprotein glucosyltransferase activity; GO:0008194 UDP-glycosyltransferase activity; GO:0008475 procollagen-lysine 5-dioxygenase activity; GO:0016491 oxidoreductase activity; GO:0016705 oxidoreductase activity, acting on paired donors, with incorporation or reduction of molecular oxygen; GO:0016706 2-oxoglutarate-dependent dioxygenase activ…	PF03171	2OG-Fe(II) oxygenase superfamily	O	KOG1971	Lysyl hydroxylase
A0A1D5P179	NADH:ubiquinone oxidoreductase subunit A13 OS=Gallus gallus OX=9031 GN=NDUFA13 PE=4 SV=1	NDUFA13	0.734	0.00491861	Down	16.777	1.352	0.893	0.936	0.974	0.926	1.146	0.872	0.972	0.985	0.945	1.188	0.939	0.974	1.004	0.9	plasma membrane	K11353	NDUFA13; NADH dehydrogenase (ubiquinone) 1 alpha subcomplex subunit 13	map00190 Oxidative phosphorylation; map01100 Metabolic pathways; map04714 Thermogenesis; map04723 Retrograde endocannabinoid signaling; map04932 Non-alcoholic fatty liver disease (NAFLD); map05010 Alzheimer disease; map05012 Parkinson disease; map05016 Huntington disease	GO:0001101 response to acid chemical; GO:0001558 regulation of cell growth; GO:0006355 regulation of transcription, DNA-templated; GO:0006605 protein targeting; GO:0006626 protein targeting to mitochondrion; GO:0006810 transport; GO:0006839 mitochondrial transport; GO:0006886 intracellular protein transport; GO:0006915 apoptotic process; GO:0006996 organelle organization; GO:0007005 mitochondrion…	GO:0005622 intracellular; GO:0005623 cell; GO:0005634 nucleus; GO:0005654 nucleoplasm; GO:0005737 cytoplasm; GO:0005739 mitochondrion; GO:0005740 mitochondrial envelope; GO:0005743 mitochondrial inner membrane; GO:0005746 mitochondrial respirasome; GO:0005747 mitochondrial respiratory chain complex I; GO:0016020 membrane; GO:0019866 organelle inner membrane; GO:0030964 NADH dehydrogenase complex;…	GO:0000166 nucleotide binding; GO:0003824 catalytic activity; GO:0003954 NADH dehydrogenase activity; GO:0005488 binding; GO:0005524 ATP binding; GO:0008137 NADH dehydrogenase (ubiquinone) activity; GO:0008144 drug binding; GO:0016491 oxidoreductase activity; GO:0016651 oxidoreductase activity, acting on NAD(P)H; GO:0016655 oxidoreductase activity, acting on NAD(P)H, quinone or similar compound a…			CD	KOG3300	NADH:ubiquinone oxidoreductase, B16.6 subunit/cell death-regulatory protein
F1NCM6	HDAg domain-containing protein OS=Gallus gallus OX=9031 GN=NELFA PE=4 SV=1	NELFA	1.352	0.0128962	Up	58.784	0.724	1.054	1.146	1.056	1.051	0.874	1.112	0.957	1.068	1.03	0.877	1.179	1.013	0.969	1.022	nucleus	K15179	WHSC2, NELFA; negative elongation factor A		GO:0000122 negative regulation of transcription by RNA polymerase II; GO:0006139 nucleobase-containing compound metabolic process; GO:0006351 transcription, DNA-templated; GO:0006354 DNA-templated transcription, elongation; GO:0006355 regulation of transcription, DNA-templated; GO:0006357 regulation of transcription by RNA polymerase II; GO:0006366 transcription by RNA polymerase II; GO:0006368 t…	GO:0005622 intracellular; GO:0005623 cell; GO:0005634 nucleus; GO:0005654 nucleoplasm; GO:0005737 cytoplasm; GO:0005829 cytosol; GO:0008023 transcription elongation factor complex; GO:0016604 nuclear body; GO:0017053 transcription repressor complex; GO:0031974 membrane-enclosed lumen; GO:0031981 nuclear lumen; GO:0032021 NELF complex; GO:0032991 protein-containing complex; GO:0043226 organelle; G…	GO:0003676 nucleic acid binding; GO:0003682 chromatin binding; GO:0003723 RNA binding; GO:0005488 binding; GO:0097159 organic cyclic compound binding; GO:1901363 heterocyclic compound binding;
A0A1D5NX46	Zinc finger CCHC-type containing 10 OS=Gallus gallus OX=9031 GN=ZCCHC10 PE=4 SV=2	ZCCHC10	1.963	0.0283948	Up	19.564	0.529	1.119	1.142	1.084	1.147	0.659	1.213	1.137	1.082	0.931						nucleus				GO:0003008 system process; GO:0007600 sensory perception; GO:0019233 sensory perception of pain; GO:0032501 multicellular organismal process; GO:0050877 nervous system process;			PF13917	Zinc knuckle	S	KOG3116	Predicted C3H1-type Zn-finger protein
A0A3Q2TWQ9	Nuclear receptor binding SET domain protein 2(predicted) OS=Gallus gallus OX=9031 GN=WHSC1 PE=4 SV=1	WHSC1	1.365	0.0465704	Up	60.802	0.754	1.043	1.042	1	1.195	0.842	1.136	0.957	1.093	1.002						nucleus	K11424	WHSC1, MMSET, NSD2; [histone H3]-lysine36 N-dimethyltransferase NSD2 [EC:2.1.1.357]	map00310 Lysine degradation; map01100 Metabolic pathways; map05202 Transcriptional misregulation in cancer	GO:0000003 reproduction; GO:0000018 regulation of DNA recombination; GO:0000122 negative regulation of transcription by RNA polymerase II; GO:0000726 non-recombinational repair; GO:0001501 skeletal system development; GO:0002637 regulation of immunoglobulin production; GO:0002639 positive regulation of immunoglobulin production; GO:0002682 regulation of immune system process; GO:0002684 positive …	GO:0000228 nuclear chromosome; GO:0000775 chromosome, centromeric region; GO:0000785 chromatin; GO:0000792 heterochromatin; GO:0000803 sex chromosome; GO:0000805 X chromosome; GO:0005622 intracellular; GO:0005623 cell; GO:0005634 nucleus; GO:0005654 nucleoplasm; GO:0005694 chromosome; GO:0005700 polytene chromosome; GO:0005721 pericentric heterochromatin; GO:0005737 cytoplasm; GO:0030849 autosome…	GO:0000981 DNA-binding transcription factor activity, RNA polymerase II-specific; GO:0003676 nucleic acid binding; GO:0003677 DNA binding; GO:0003682 chromatin binding; GO:0003700 DNA-binding transcription factor activity; GO:0003824 catalytic activity; GO:0005488 binding; GO:0008168 methyltransferase activity; GO:0008170 N-methyltransferase activity; GO:0008276 protein methyltransferase activity…	PF00855; PF00505	PWWP domain; HMG (high mobility group) box	K	KOG1081	Transcription factor NSD1 and related SET domain proteins
A0A1L1RPU5	Midkine(predicted) OS=Gallus gallus OX=9031 GN=MDK PE=4 SV=1	MDK	1.442	0.0223303	Up	26.397	0.551	1.026	0.77	1.213	1.408	0.746	0.854	1.07	1.326	1.139	0.654	0.934	1.304	0.767	1.371	extracellular	K06828	MDK; midkine		GO:0001662 behavioral fear response; GO:0002209 behavioral defense response; GO:0003008 system process; GO:0006355 regulation of transcription, DNA-templated; GO:0006928 movement of cell or subcellular component; GO:0006950 response to stress; GO:0006952 defense response; GO:0007154 cell communication; GO:0007165 signal transduction; GO:0007166 cell surface receptor signaling pathway; GO:0007219 …	GO:0005576 extracellular region; GO:0005604 basement membrane; GO:0005622 intracellular; GO:0005623 cell; GO:0005737 cytoplasm; GO:0009986 cell surface; GO:0031012 extracellular matrix; GO:0042995 cell projection; GO:0062023 collagen-containing extracellular matrix;	GO:0005102 signaling receptor binding; GO:0005488 binding; GO:0005515 protein binding; GO:0005539 glycosaminoglycan binding; GO:0008083 growth factor activity; GO:0008201 heparin binding; GO:0030545 receptor regulator activity; GO:0043167 ion binding; GO:0043168 anion binding; GO:0043394 proteoglycan binding; GO:0043395 heparan sulfate proteoglycan binding; GO:0048018 receptor ligand activity; GO…	PF05196; PF01091	PTN/MK heparin-binding protein family, N-terminal domain; PTN/MK heparin-binding protein family, C-terminal domain
E1BW94	Splicing factor 3b subunit 6 OS=Gallus gallus OX=9031 GN=SF3B6 PE=4 SV=2	SF3B6	0.729	0.00456478	Down	10.618	1.207	0.946	0.782	1.008	1.119	1.2	0.936	0.812	0.841	1.246	1.408	0.898	0.872	0.91	0.958	nucleus	K12833	SF3B14; pre-mRNA branch site protein p14	map03040 Spliceosome	GO:0000375 RNA splicing, via transesterification reactions; GO:0000377 RNA splicing, via transesterification reactions with bulged adenosine as nucleophile; GO:0000398 mRNA splicing, via spliceosome; GO:0001701 in utero embryonic development; GO:0001824 blastocyst development; GO:0001825 blastocyst formation; GO:0006139 nucleobase-containing compound metabolic process; GO:0006396 RNA processing; …	GO:0005622 intracellular; GO:0005623 cell; GO:0005634 nucleus; GO:0005654 nucleoplasm; GO:0005681 spliceosomal complex; GO:0005684 U2-type spliceosomal complex; GO:0005686 U2 snRNP; GO:0005689 U12-type spliceosomal complex; GO:0030532 small nuclear ribonucleoprotein complex; GO:0031974 membrane-enclosed lumen; GO:0031981 nuclear lumen; GO:0032991 protein-containing complex; GO:0043226 organelle; …		PF00076	RNA recognition motif. (a.k.a. RRM, RBD, or RNP domain)	A	KOG0114	Predicted RNA-binding protein (RRM superfamily)
A0A1D5PTM0	UBIQUITIN_CONJUGAT_2 domain-containing protein OS=Gallus gallus OX=9031 GN=UBE2J1 PE=4 SV=2	UBE2J1	1.439	0.0179027	Up	32.985	0.912	1.014	1.136	0.924	1.076	0.748	1.287	1.132	0.955	0.875	0.784	1.215	0.87	1.065	1.079	cytoplasm	K10578	UBE2J1, NCUBE1, UBC6; ubiquitin-conjugating enzyme E2 J1 [EC:2.3.2.23]	map04120 Ubiquitin mediated proteolysis; map04141 Protein processing in endoplasmic reticulum; map05012 Parkinson disease	GO:0000003 reproduction; GO:0001817 regulation of cytokine production; GO:0003006 developmental process involved in reproduction; GO:0006464 cellular protein modification process; GO:0006486 protein glycosylation; GO:0006487 protein N-linked glycosylation; GO:0006508 proteolysis; GO:0006511 ubiquitin-dependent protein catabolic process; GO:0006807 nitrogen compound metabolic process; GO:0006950 r…	GO:0005622 intracellular; GO:0005623 cell; GO:0005737 cytoplasm;	GO:0003824 catalytic activity; GO:0004842 ubiquitin-protein transferase activity; GO:0005488 binding; GO:0005515 protein binding; GO:0016740 transferase activity; GO:0019787 ubiquitin-like protein transferase activity; GO:0019899 enzyme binding; GO:0031625 ubiquitin protein ligase binding; GO:0044389 ubiquitin-like protein ligase binding; GO:0061630 ubiquitin protein ligase activity; GO:0061631 u…	PF00179	Ubiquitin-conjugating enzyme	O	KOG0428	Non-canonical ubiquitin conjugating enzyme 1
E1BVC8	Secretory carrier-associated membrane protein OS=Gallus gallus OX=9031 GN=SCAMP1 PE=3 SV=2	SCAMP1	0.646	0.0175124	Down	48.477	1.657	0.856	0.91	0.788	0.885	1.319	0.846	0.858	1.019	0.993	1.192	0.992	0.816	1.056	0.989	plasma membrane	K19995	SCAMP; secretory carrier-associated membrane protein		GO:0001505 regulation of neurotransmitter levels; GO:0001775 cell activation; GO:0002252 immune effector process; GO:0002263 cell activation involved in immune response; GO:0002274 myeloid leukocyte activation; GO:0002275 myeloid cell activation involved in immune response; GO:0002283 neutrophil activation involved in immune response; GO:0002366 leukocyte activation involved in immune response; G…	GO:0005622 intracellular; GO:0005623 cell; GO:0005737 cytoplasm; GO:0005768 endosome; GO:0005794 Golgi apparatus; GO:0005802 trans-Golgi network; GO:0005886 plasma membrane; GO:0008021 synaptic vesicle; GO:0010008 endosome membrane; GO:0012505 endomembrane system; GO:0012506 vesicle membrane; GO:0016020 membrane; GO:0016021 integral component of membrane; GO:0030133 transport vesicle; GO:0030135 …	GO:0005488 binding; GO:0005515 protein binding; GO:0019904 protein domain specific binding;			U	KOG3088	Secretory carrier membrane protein
A0A1D5PAE8	Leukotriene A(4) hydrolase OS=Gallus gallus OX=9031 GN=LTA4H PE=3 SV=1	LTA4H	0.736	0.0144663	Down	76.639	1.085	0.974	0.936	0.918	1.134	1.202	0.816	0.773	1.034	1.241	1.217	0.788	1.042	0.996	1.025	nucleus	K01254	LTA4H; leukotriene-A4 hydrolase [EC:3.3.2.6]	map00590 Arachidonic acid metabolism; map01100 Metabolic pathways	GO:0001676 long-chain fatty acid metabolic process; GO:0001775 cell activation; GO:0002252 immune effector process; GO:0002263 cell activation involved in immune response; GO:0002274 myeloid leukocyte activation; GO:0002275 myeloid cell activation involved in immune response; GO:0002283 neutrophil activation involved in immune response; GO:0002366 leukocyte activation involved in immune response;…	GO:0005576 extracellular region; GO:0005622 intracellular; GO:0005623 cell; GO:0005634 nucleus; GO:0005654 nucleoplasm; GO:0005737 cytoplasm; GO:0005829 cytosol; GO:0012505 endomembrane system; GO:0030141 secretory granule; GO:0031410 cytoplasmic vesicle; GO:0031974 membrane-enclosed lumen; GO:0031981 nuclear lumen; GO:0031982 vesicle; GO:0043226 organelle; GO:0043227 membrane-bounded organelle; …	GO:0003824 catalytic activity; GO:0004177 aminopeptidase activity; GO:0004301 epoxide hydrolase activity; GO:0004463 leukotriene-A4 hydrolase activity; GO:0005488 binding; GO:0008233 peptidase activity; GO:0008235 metalloexopeptidase activity; GO:0008237 metallopeptidase activity; GO:0008238 exopeptidase activity; GO:0008270 zinc ion binding; GO:0016787 hydrolase activity; GO:0016801 hydrolase ac…	PF01433	Peptidase family M1	EIOV	KOG1047	Bifunctional leukotriene A4 hydrolase/aminopeptidase LTA4H
A0A1D5P9D4	Uncharacterized protein OS=Gallus gallus OX=9031 GN=IPO4 PE=4 SV=2	IPO4	0.701	0.0120251	Down	50.59	1.291	0.918	0.822	0.898	1.114	1.478	0.876	0.842	0.976	0.871	1.131	0.941	0.93	1.009	1	mitochondria	K20221	IPO4, RANBP4; importin-4							UY	KOG2171	Karyopherin (importin) beta 3
A0A3Q3ALL8	Centrosomal protein 85 OS=Gallus gallus OX=9031 GN=CEP85 PE=4 SV=1	CEP85	1.447	0.0217359	Up	88.329	0.686	1.125	1.11	1.179	0.94	0.873	1.246	0.959	1.075	0.875	0.948	1.257	0.868	1.036	0.933	nucleus	K16766	CEP85; centrosomal protein CEP85		GO:0001932 regulation of protein phosphorylation; GO:0001933 negative regulation of protein phosphorylation; GO:0006469 negative regulation of protein kinase activity; GO:0007088 regulation of mitotic nuclear division; GO:0007346 regulation of mitotic cell cycle; GO:0009892 negative regulation of metabolic process; GO:0010563 negative regulation of phosphorus metabolic process; GO:0010564 regulat…	GO:0000242 pericentriolar material; GO:0000922 spindle pole; GO:0005622 intracellular; GO:0005623 cell; GO:0005634 nucleus; GO:0005730 nucleolus; GO:0005737 cytoplasm; GO:0005739 mitochondrion; GO:0005794 Golgi apparatus; GO:0005813 centrosome; GO:0005815 microtubule organizing center; GO:0005819 spindle; GO:0005829 cytosol; GO:0005856 cytoskeleton; GO:0012505 endomembrane system; GO:0015630 micr…
E1C5V6	Acyl-coenzyme A oxidase OS=Gallus gallus OX=9031 GN=ACOX2 PE=3 SV=1	ACOX2	0.669	0.020309	Down	75.493						1.296	0.871	1.074	0.791	1.002	1.2	0.798	0.924	1.131	1.007	cytoplasm	K10214	ACOX2; 3alpha,7alpha,12alpha-trihydroxy-5beta-cholestanoyl-CoA 24-hydroxylase [EC:1.17.99.3]	map00120 Primary bile acid biosynthesis; map01100 Metabolic pathways; map03320 PPAR signaling pathway; map04146 Peroxisome	GO:0006082 organic acid metabolic process; GO:0006091 generation of precursor metabolites and energy; GO:0006605 protein targeting; GO:0006625 protein targeting to peroxisome; GO:0006629 lipid metabolic process; GO:0006631 fatty acid metabolic process; GO:0006635 fatty acid beta-oxidation; GO:0006690 icosanoid metabolic process; GO:0006692 prostanoid metabolic process; GO:0006693 prostaglandin me…	GO:0005622 intracellular; GO:0005623 cell; GO:0005737 cytoplasm; GO:0005777 peroxisome; GO:0005782 peroxisomal matrix; GO:0005829 cytosol; GO:0031907 microbody lumen; GO:0031974 membrane-enclosed lumen; GO:0042579 microbody; GO:0043226 organelle; GO:0043227 membrane-bounded organelle; GO:0043229 intracellular organelle; GO:0043231 intracellular membrane-bounded organelle; GO:0043233 organelle lum…	GO:0000166 nucleotide binding; GO:0003824 catalytic activity; GO:0003995 acyl-CoA dehydrogenase activity; GO:0003997 acyl-CoA oxidase activity; GO:0005102 signaling receptor binding; GO:0005488 binding; GO:0005504 fatty acid binding; GO:0005515 protein binding; GO:0008289 lipid binding; GO:0016402 pristanoyl-CoA oxidase activity; GO:0016491 oxidoreductase activity; GO:0016627 oxidoreductase activ…	PF00441	Acyl-CoA dehydrogenase, C-terminal domain	I	KOG0136	Acyl-CoA oxidase
F1NBV0	Peroxiredoxin OS=Gallus gallus OX=9031 GN=PRDX6 PE=3 SV=1	PRDX6	0.689	0.0376564	Down	25.076	1.374	0.821	0.898	0.97	1.041	1.019	0.682	0.991	1.17	1.136	1.086	0.894	0.97	1.148	0.952	cytoplasm	K11188	PRDX6; peroxiredoxin 6, 1-Cys peroxiredoxin [EC:1.11.1.7 1.11.1.15 3.1.1.-]	map01100 Metabolic pathways	GO:0000302 response to reactive oxygen species; GO:0001775 cell activation; GO:0002252 immune effector process; GO:0002263 cell activation involved in immune response; GO:0002274 myeloid leukocyte activation; GO:0002275 myeloid cell activation involved in immune response; GO:0002283 neutrophil activation involved in immune response; GO:0002366 leukocyte activation involved in immune response; GO:…	GO:0000323 lytic vacuole; GO:0005576 extracellular region; GO:0005615 extracellular space; GO:0005622 intracellular; GO:0005623 cell; GO:0005634 nucleus; GO:0005737 cytoplasm; GO:0005764 lysosome; GO:0005766 primary lysosome; GO:0005773 vacuole; GO:0005775 vacuolar lumen; GO:0005829 cytosol; GO:0012505 endomembrane system; GO:0030141 secretory granule; GO:0031410 cytoplasmic vesicle; GO:0031974 m…	GO:0003824 catalytic activity; GO:0004601 peroxidase activity; GO:0004602 glutathione peroxidase activity; GO:0004620 phospholipase activity; GO:0004623 phospholipase A2 activity; GO:0005488 binding; GO:0005515 protein binding; GO:0016209 antioxidant activity; GO:0016298 lipase activity; GO:0016491 oxidoreductase activity; GO:0016684 oxidoreductase activity, acting on peroxide as acceptor; GO:001…	PF00578; PF10417	AhpC/TSA family; C-terminal domain of 1-Cys peroxiredoxin	O	KOG0854	Alkyl hydroperoxide reductase, thiol specific antioxidant and related enzymes
F1NK38	T-complex protein 1 subunit eta OS=Gallus gallus OX=9031 GN=CCT7 PE=3 SV=3	CCT7	0.597	0.00746911	Down	59.458	1.255	0.974	0.881	0.894	1.046	1.432	0.817	0.76	0.964	1.047	1.524	0.722	0.926	0.817	1.056	cytoplasm	K09499	CCT7; T-complex protein 1 subunit eta		GO:0000003 reproduction; GO:0006457 protein folding; GO:0006458 'de novo' protein folding; GO:0006810 transport; GO:0007338 single fertilization; GO:0007339 binding of sperm to zona pellucida; GO:0008037 cell recognition; GO:0009566 fertilization; GO:0009889 regulation of biosynthetic process; GO:0009891 positive regulation of biosynthetic process; GO:0009893 positive regulation of metabolic proc…	GO:0002199 zona pellucida receptor complex; GO:0005622 intracellular; GO:0005623 cell; GO:0005737 cytoplasm; GO:0005829 cytosol; GO:0005832 chaperonin-containing T-complex; GO:0005856 cytoskeleton; GO:0005874 microtubule; GO:0015630 microtubule cytoskeleton; GO:0032991 protein-containing complex; GO:0043226 organelle; GO:0043228 non-membrane-bounded organelle; GO:0043229 intracellular organelle; …	GO:0005488 binding; GO:0005515 protein binding; GO:0042802 identical protein binding; GO:0044183 protein folding chaperone; GO:0051082 unfolded protein binding;			O	KOG0361	Chaperonin complex component, TCP-1 eta subunit (CCT7)
A0A3Q2TZW1	SLAIN motif-containing protein-like(predicted) OS=Gallus gallus OX=9031 GN=LOC100859468 PE=4 SV=1	LOC100859468	1.451	0.0234593	Up	66.14	0.598	1.085	1.068	1.088	1.156	0.815	1.129	0.993	1.048	1.047	0.802	1	1.171	0.839	1.205	nucleus	K16580	SLAIN1_2; SLAIN motif-containing protein 1/2
F1NWG2	Pept_C1 domain-containing protein OS=Gallus gallus OX=9031 GN=CTSC PE=3 SV=2	CTSC	1.534	0.00423984	Up	59.406	0.657	1.222	1.288	0.784	1.058	0.769	1.07	0.94	1.06	1.182	0.727	1.01	1.054	0.994	1.232	plasma membrane	K01275	CTSC; cathepsin C [EC:3.4.14.1]	map04142 Lysosome; map04210 Apoptosis	GO:0001775 cell activation; GO:0001906 cell killing; GO:0001909 leukocyte mediated cytotoxicity; GO:0001913 T cell mediated cytotoxicity; GO:0002250 adaptive immune response; GO:0002252 immune effector process; GO:0002263 cell activation involved in immune response; GO:0002274 myeloid leukocyte activation; GO:0002275 myeloid cell activation involved in immune response; GO:0002283 neutrophil activ…	GO:0000323 lytic vacuole; GO:0005576 extracellular region; GO:0005615 extracellular space; GO:0005622 intracellular; GO:0005623 cell; GO:0005634 nucleus; GO:0005654 nucleoplasm; GO:0005737 cytoplasm; GO:0005764 lysosome; GO:0005766 primary lysosome; GO:0005773 vacuole; GO:0005775 vacuolar lumen; GO:0005783 endoplasmic reticulum; GO:0005788 endoplasmic reticulum lumen; GO:0005793 endoplasmic retic…	GO:0003824 catalytic activity; GO:0004175 endopeptidase activity; GO:0004197 cysteine-type endopeptidase activity; GO:0004252 serine-type endopeptidase activity; GO:0005488 binding; GO:0005515 protein binding; GO:0008047 enzyme activator activity; GO:0008233 peptidase activity; GO:0008234 cysteine-type peptidase activity; GO:0008236 serine-type peptidase activity; GO:0016504 peptidase activator a…	PF08773; PF00112	Cathepsin C exclusion domain; Papain family cysteine protease	O	KOG1543	Cysteine proteinase Cathepsin L
A0A1D5PQG2	Prune exopolyphosphatase 1 OS=Gallus gallus OX=9031 GN=PRUNE1 PE=4 SV=3	PRUNE1	0.758	0.0428413	Down	55.274						1.138	0.938	0.881	0.964	1.117	1.232	0.859	1.099	0.995	0.881	nucleus	K01514	PRUNE, PPX1; exopolyphosphatase [EC:3.6.1.11]	map00230 Purine metabolism; map01100 Metabolic pathways	GO:0001654 eye development; GO:0001745 compound eye morphogenesis; GO:0006139 nucleobase-containing compound metabolic process; GO:0006163 purine nucleotide metabolic process; GO:0006195 purine nucleotide catabolic process; GO:0006198 cAMP catabolic process; GO:0006275 regulation of DNA replication; GO:0006725 cellular aromatic compound metabolic process; GO:0006753 nucleoside phosphate metabolic…	GO:0005622 intracellular; GO:0005623 cell; GO:0005634 nucleus; GO:0005737 cytoplasm; GO:0005739 mitochondrion; GO:0005759 mitochondrial matrix; GO:0005829 cytosol; GO:0005912 adherens junction; GO:0005925 focal adhesion; GO:0030054 cell junction; GO:0030055 cell-substrate junction; GO:0031974 membrane-enclosed lumen; GO:0043226 organelle; GO:0043227 membrane-bounded organelle; GO:0043229 intracel…	GO:0003824 catalytic activity; GO:0004112 cyclic-nucleotide phosphodiesterase activity; GO:0005488 binding; GO:0005515 protein binding; GO:0008081 phosphoric diester hydrolase activity; GO:0008092 cytoskeletal protein binding; GO:0015631 tubulin binding; GO:0016787 hydrolase activity; GO:0016788 hydrolase activity, acting on ester bonds; GO:0016791 phosphatase activity; GO:0042578 phosphoric este…			C	KOG4129	Exopolyphosphatases and related proteins
[truncated: 838 more rows]

## Sheet: I14vsC
Protein accession	Protein description	Gene name	I2/I0 Ratio	I2/I0 P value	Regulated Type	MW [kDa]	I0_1	I1_1	I2_1	I3_1	I4_1	I0_2	I1_2	I2_2	I3_2	I4_2	I0_3	I1_3	I2_3	I3_3	I4_3	Subcellular localization	KEGG KO No.	KEGG Gene	KEGG pathway	Biological Process	Cellular Component	Molecular Function	Pfam ID	Domain description	KOG category	KOG NO.	KOG description
[truncated: 999 more rows]

## Sheet: I21vsC
Protein accession	Protein description	Gene name	I3/I0 Ratio	I3/I0 P value	Regulated Type	MW [kDa]	I0_1	I1_1	I2_1	I3_1	I4_1	I0_2	I1_2	I2_2	I3_2	I4_2	I0_3	I1_3	I2_3	I3_3	I4_3	Subcellular localization	KEGG KO No.	KEGG Gene	KEGG pathway	Biological Process	Cellular Component	Molecular Function	Pfam ID	Domain description	KOG category	KOG NO.	KOG description
[truncated: 910 more rows]

## Sheet: I28vsC
Protein accession	Protein description	Gene name	I4/I0 Ratio	I4/I0 P value	Regulated Type	MW [kDa]	I0_1	I1_1	I2_1	I3_1	I4_1	I0_2	I1_2	I2_2	I3_2	I4_2	I0_3	I1_3	I2_3	I3_3	I4_3	Subcellular localization	KEGG KO No.	KEGG Gene	KEGG pathway	Biological Process	Cellular Component	Molecular Function	Pfam ID	Domain description	KOG category	KOG NO.	KOG description
[truncated: 1,138 more rows]
