# Supplementary material for: Tandem Mass Tag-Based Quantitative Proteomic Analysis of Chicken Bursa of Fabricius Infected With Reticuloendotheliosis Virus
Source: Front Vet Sci. 2021 May 25;8:666512. doi: 10.3389/fvets.2021.666512 (PMC8186552; doi:10.3389/fvets.2021.666512)
Supplement: Supplementary file 7 [file Table_2.XLS]

Protein accession	Protein description	Gene name	MW [kDa]	I0	I1	I2	I3	I4
Q5ZIN0	Lysophosphatidylserine lipase ABHD12 OS=Gallus gallus OX=9031 GN=ABHD12 PE=2 SV=1	ABHD12	43.855	0.867666667	1.002	1.046	1.034333333	1.087
Q9I920	Bloom syndrome protein homolog OS=Gallus gallus OX=9031 GN=BLM PE=1 SV=2	BLM	130.29	0.8815	1.1635	1.0005	1.0175	0.9715
P21611	Beta-2-microglobulin OS=Gallus gallus OX=9031 GN=B2M PE=1 SV=3	B2M	13.042	0.688666667	0.935666667	1.124666667	1.164333333	1.099
Q9YGC1	B-cell linker protein OS=Gallus gallus OX=9031 GN=BLNK PE=1 SV=1	BLNK	61.822	0.784	1.062666667	1.073333333	0.992333333	1.112
P08641	Cadherin-1 OS=Gallus gallus OX=9031 GN=CDH1 PE=1 SV=2	CDH1	97.782	1.075	1.0515	0.867	1.1885	0.852
P00940	Triosephosphate isomerase OS=Gallus gallus OX=9031 GN=TPI1 PE=1 SV=2	TPI1	26.62	1.088	0.902666667	0.978	1.016333333	1.055666667
P02789	Ovotransferrin OS=Gallus gallus OX=9031 PE=1 SV=2	--	77.776	1.802666667	0.944666667	0.800333333	0.762333333	0.741333333
P37383	DNA repair protein RAD51 homolog 1 OS=Gallus gallus OX=9031 GN=RAD51A PE=2 SV=1	RAD51A	36.904	0.843	0.994666667	1.044666667	1.022333333	1.13
A5HNF6	Myeloid differentiation primary response protein MyD88 OS=Gallus gallus OX=9031 GN=MYD88 PE=1 SV=1	MYD88	33.781	1.492	0.802	0.9	0.841333333	1.023333333
Q5ZHQ6	Acyl-CoA-binding domain-containing protein 5 OS=Gallus gallus OX=9031 GN=ACBD5 PE=2 SV=1	ACBD5	54.454	1.070333333	1.039333333	0.946333333	0.991666667	1.011333333
P20111	Alpha-actinin-2 OS=Gallus gallus OX=9031 GN=ACTN2 PE=2 SV=1	ACTN2	104.27	3.661	0.3705	0.3555	0.356	0.3155
P02701	Avidin OS=Gallus gallus OX=9031 GN=AVD PE=1 SV=3	AVD	16.768	0.544666667	1.366333333	1.905	0.680666667	0.575
Q5ZKN1	Cyclin-dependent kinase 9 OS=Gallus gallus OX=9031 GN=CDK9 PE=2 SV=1	CDK9	42.802	0.975333333	0.936666667	1.015333333	1.054666667	1.047666667
Q5ZIK9	Coatomer subunit epsilon OS=Gallus gallus OX=9031 GN=COPE PE=2 SV=1	COPE	34.369	1.871	0.700333333	0.814666667	0.811	0.860666667
Q5ZL23	Amyloid beta A4 precursor protein-binding family B member 1-interacting protein OS=Gallus gallus OX=9031 GN=APBB1IP PE=2 SV=1	APBB1IP	54.748	0.760666667	1.195	0.955333333	0.98	1.132666667
Q5ZKE5	45 kDa calcium-binding protein OS=Gallus gallus OX=9031 GN=SDF4 PE=2 SV=2	SDF4	41.907	1.108	1.032666667	1.053333333	1.010666667	0.880666667
O42184	CAP-Gly domain-containing linker protein 1 OS=Gallus gallus OX=9031 GN=CLIP1 PE=2 SV=1	CLIP1	161.03	0.85	1.078	1.005333333	1.040333333	1.069
Q5ZKF6	7-methylguanosine phosphate-specific 5'-nucleotidase OS=Gallus gallus OX=9031 GN=NT5C3B PE=2 SV=1	NT5C3B	33.109	NA	NA	NA	NA	NA
Q1T7B7	Centromere protein P OS=Gallus gallus OX=9031 GN=CENPP PE=1 SV=1	CENPP	32.913	0.743	1.078	1.024	0.991	1.193
P43449	Cyclin-A2 OS=Gallus gallus OX=9031 GN=CCNA2 PE=1 SV=1	CCNA2	44.08	0.927	0.905666667	1.043	1.068333333	1.145333333
Q03669	Sarcoplasmic/endoplasmic reticulum calcium ATPase 2 OS=Gallus gallus OX=9031 GN=ATP2A2 PE=2 SV=2	ATP2A2	114.69	1.231666667	0.967	0.959	0.969333333	0.941333333
Q90WD0	Actin-related protein 3 OS=Gallus gallus OX=9031 GN=ACTR3 PE=2 SV=1	ACTR3	47.421	0.925333333	0.897	1.013	1.042666667	1.150666667
Q5F362	Cell cycle control protein 50A OS=Gallus gallus OX=9031 GN=TMEM30A PE=2 SV=1	TMEM30A	41.448	0.991666667	1.019666667	1.006333333	1.012666667	1.017333333
Q5ZLM0	Parafibromin OS=Gallus gallus OX=9031 GN=CDC73 PE=2 SV=1	CDC73	60.697	0.882666667	1.067	1.043	1.021333333	1.017333333
Q5ZJP9	Cyclin-L1 OS=Gallus gallus OX=9031 GN=CCNL1 PE=2 SV=1	CCNL1	59.83	0.894333333	1.070666667	1.070666667	0.905666667	1.072666667
Q8JH64	Tyrosine-protein kinase BTK OS=Gallus gallus OX=9031 GN=BTK PE=1 SV=1	BTK	75.878	0.816	1.060333333	1.034	1.006	1.101
Q5F3N6	Ubiquitin carboxyl-terminal hydrolase BAP1 OS=Gallus gallus OX=9031 GN=BAP1 PE=2 SV=1	BAP1	77.703	0.868333333	1.116333333	1.150333333	0.85	1.056
Q05744	Cathepsin D OS=Gallus gallus OX=9031 GN=CTSD PE=1 SV=1	CTSD	43.298	0.627666667	0.995333333	1.022333333	1.211	1.157666667
Q9DFZ3	Protein Churchill OS=Gallus gallus OX=9031 GN=CHURC1 PE=3 SV=1	CHURC1	12.496	1.24	0.944	0.884	1.022	0.95
Q5ZHS0	BRCA1-A complex subunit Abraxas 1 OS=Gallus gallus OX=9031 GN=ABRAXAS1 PE=2 SV=2	ABRAXAS1	46.043	1.168333333	0.905	0.955	1.01	1.000333333
Q5ZK84	Aldo-keto reductase family 1 member A1 OS=Gallus gallus OX=9031 GN=AKR1A1 PE=2 SV=1	AKR1A1	37.076	1.042	0.8925	0.9495	1.126	1.0205
Q5ZJ07	Coiled-coil domain-containing protein 61 OS=Gallus gallus OX=9031 GN=CCDC61 PE=2 SV=1	CCDC61	45.322	0.977	1.24	0.966666667	0.857666667	0.998
P0CB05	Centrosomal protein of 63 kDa OS=Gallus gallus OX=9031 GN=CEP63 PE=2 SV=1	CEP63	81.999	0.861	0.838	1.002	1.406	NA
P81475	Complement factor B-like protease (Fragment) OS=Gallus gallus OX=9031 PE=1 SV=1	--	24.275	1.29	0.975	0.969	0.885	0.952
P68139	Actin, alpha skeletal muscle OS=Gallus gallus OX=9031 GN=ACTA1 PE=1 SV=1	ACTA1	42.051	1.732333333	0.719666667	0.845	0.985	0.782333333
P87362	Bleomycin hydrolase OS=Gallus gallus OX=9031 GN=BLMH PE=1 SV=1	BLMH	52.69	1.386666667	0.833666667	0.889666667	0.908333333	1.002
Q5ZHS3	Nuclear nucleic acid-binding protein C1D OS=Gallus gallus OX=9031 GN=C1D PE=2 SV=1	C1D	16.379	1.13	1.035	0.9585	0.9635	0.957
Q5ZKD1	Choline/ethanolaminephosphotransferase 1 OS=Gallus gallus OX=9031 GN=CEPT1 PE=2 SV=2	CEPT1	46.097	NA	NA	NA	NA	NA
P07341	Fructose-bisphosphate aldolase B OS=Gallus gallus OX=9031 GN=ALDOB PE=3 SV=3	ALDOB	39.295	1.550666667	1.087333333	0.738	1.041666667	0.630666667
Q5ZKB1	CDC42 small effector protein 1 OS=Gallus gallus OX=9031 GN=CDC42SE1 PE=3 SV=1	CDC42SE1	8.8402	1.148	0.902	0.981	1.035	1.003
Q5ZKA5	Bifunctional methylenetetrahydrofolate dehydrogenase/cyclohydrolase, mitochondrial OS=Gallus gallus OX=9031 GN=MTHFD2 PE=2 SV=1	MTHFD2	36.411	0.733	0.9655	1.104	1.232	1.0645
Q5F3U9	Sister chromatid cohesion protein PDS5 homolog B OS=Gallus gallus OX=9031 GN=PDS5B PE=2 SV=3	PDS5B	161.02	0.953666667	1.064	1.017666667	1.008333333	1.005333333
P47836	40S ribosomal protein S4 OS=Gallus gallus OX=9031 GN=RPS4 PE=2 SV=2	RPS4	29.594	0.944666667	1.114333333	1.003333333	0.976333333	1.002666667
Q5ZJW4	Vesicle-trafficking protein SEC22b OS=Gallus gallus OX=9031 GN=SEC22B PE=2 SV=1	SEC22B	24.717	1.509333333	0.794	0.864333333	0.950333333	0.96
Q5F3A1	Translocation protein SEC62 OS=Gallus gallus OX=9031 GN=SEC62 PE=2 SV=1	SEC62	45.965	0.975333333	1.114333333	0.984666667	0.984	0.926
Q5ZL33	Serine-threonine kinase receptor-associated protein OS=Gallus gallus OX=9031 GN=STRAP PE=2 SV=2	STRAP	38.14	0.946666667	0.995	1.024666667	1.026666667	1.044
Q5ZMD4	Tripartite motif-containing protein 59 OS=Gallus gallus OX=9031 GN=TRIM59 PE=2 SV=1	TRIM59	46.775	1.01	0.875	0.967	1.062	1.1405
Q92010	Zinc finger and BTB domain-containing protein 14 OS=Gallus gallus OX=9031 GN=ZBTB14 PE=2 SV=1	ZBTB14	51.049	NA	NA	NA	NA	NA
Q04584	Zyxin OS=Gallus gallus OX=9031 GN=ZYX PE=1 SV=1	ZYX	58.537	0.901666667	1.033333333	1.041666667	1.029666667	0.994666667
Q5ZME8	WD40 repeat-containing protein SMU1 OS=Gallus gallus OX=9031 GN=SMU1 PE=2 SV=1	SMU1	57.497	0.946666667	1.079666667	1.046666667	0.986333333	0.98
Q5ZK43	Trimeric intracellular cation channel type A OS=Gallus gallus OX=9031 GN=TMEM38A PE=1 SV=1	TMEM38A	33.247	1.72	0.8945	0.867	0.9225	0.688
F1NNL1	Transmembrane protein 231 OS=Gallus gallus OX=9031 GN=TMEM231 PE=3 SV=2	TMEM231	36.527	1.4425	0.9045	0.8885	0.8455	0.9805
Q800L1	Surfeit locus protein 1 OS=Gallus gallus OX=9031 GN=SURF1 PE=3 SV=1	SURF1	35.21	1.285	0.7285	0.871	0.946	1.255
Q5ZJT0	ATP-dependent RNA helicase SUPV3L1, mitochondrial OS=Gallus gallus OX=9031 GN=SUPV3L1 PE=2 SV=1	SUPV3L1	88.775	1.271333333	0.931	0.897333333	0.947	0.963666667
Q5ZJQ7	RNA polymerase II subunit A C-terminal domain phosphatase SSU72 OS=Gallus gallus OX=9031 GN=SSU72 PE=2 SV=1	SSU72	22.574	0.932333333	0.982333333	1.04	1.061333333	1.041333333
P09207	Tubulin beta-6 chain OS=Gallus gallus OX=9031 PE=1 SV=1	--	50.153	1.158	0.934	1.032	1.132	0.782
Q5ZM11	Arginine--tRNA ligase, cytoplasmic OS=Gallus gallus OX=9031 GN=RARS1 PE=2 SV=1	RARS1	75.417	0.928666667	1.016666667	0.881	1.109	1.107
Q5ZJ54	T-complex protein 1 subunit zeta OS=Gallus gallus OX=9031 GN=CCT6 PE=1 SV=3	CCT6	57.644	1.410666667	0.820666667	0.837666667	0.922333333	1.038
Q5ZM35	Twinfilin-2 OS=Gallus gallus OX=9031 GN=TWF2 PE=1 SV=1	TWF2	39.835	1.001333333	0.902666667	1.05	0.995666667	1.094333333
Q5ZMR9	Exportin-4 OS=Gallus gallus OX=9031 GN=XPO4 PE=2 SV=1	XPO4	130.32	1.341333333	0.889333333	0.877333333	0.859333333	1.100666667
Q5MNV6	Zinc transporter 7 OS=Gallus gallus OX=9031 GN=SLC30A7 PE=2 SV=1	SLC30A7	41.989	0.990666667	1.140666667	1.014	0.959333333	0.940333333
P15979	Class I histocompatibility antigen, F10 alpha chain OS=Gallus gallus OX=9031 PE=1 SV=1	--	38.246	0.582	1.105	0.948333333	1.002333333	1.366
Q08393	Glutathione S-transferase OS=Gallus gallus OX=9031 PE=2 SV=2	--	25.413	1.692	0.709666667	0.879666667	0.826	0.948
Q5ZK36	Inhibitor of growth protein 3 OS=Gallus gallus OX=9031 GN=ING3 PE=2 SV=1	ING3	46.566	0.812333333	0.917333333	1.198	1.063333333	1.063
P51890	Lumican OS=Gallus gallus OX=9031 GN=LUM PE=1 SV=1	LUM	38.642	1.595333333	0.823	0.880666667	0.998666667	0.796333333
Q5ZMM1	Ribosomal oxygenase 1 OS=Gallus gallus OX=9031 GN=RIOX1 PE=2 SV=1	RIOX1	65.684	0.903333333	1.078333333	1.044333333	0.963333333	1.034333333
E1C2U2	Telomere-associated protein RIF1 OS=Gallus gallus OX=9031 GN=RIF1 PE=3 SV=3	RIF1	254.28	0.806333333	1.079333333	1.045333333	1.028	1.079333333
Q5ZKG1	39S ribosomal protein L51, mitochondrial OS=Gallus gallus OX=9031 GN=MRPL51 PE=2 SV=1	MRPL51	16.781	1.112666667	0.985333333	0.989666667	1.053666667	0.890333333
P28701	Retinoic acid receptor RXR-gamma OS=Gallus gallus OX=9031 GN=RXRG PE=2 SV=1	RXRG	51.233	1.221	1.031	1.072	0.857	0.888
E1C6F0	U1 small nuclear ribonucleoprotein C OS=Gallus gallus OX=9031 GN=SNRPC PE=3 SV=1	SNRPC	17.396	1.057333333	0.923333333	1.169666667	1.091666667	0.826666667
P47807	Unconventional myosin-Ia OS=Gallus gallus OX=9031 GN=MYO1A PE=1 SV=2	MYO1A	119.28	0.883666667	1.122333333	0.973	1.076	0.983
P62207	Serine/threonine-protein phosphatase PP1-beta catalytic subunit OS=Gallus gallus OX=9031 GN=PPP1CB PE=1 SV=3	PPP1CB	37.186	1.194666667	0.877333333	0.991	0.959666667	0.996
P41263	Retinol-binding protein 4 OS=Gallus gallus OX=9031 GN=RBP4 PE=1 SV=1	RBP4	22.515	1.018	0.991333333	0.962333333	1.082	0.973333333
P18660	60S acidic ribosomal protein P1 OS=Gallus gallus OX=9031 GN=RPLP1 PE=3 SV=1	RPLP1	11.477	1.129333333	0.983	0.981666667	0.975333333	1.014333333
Q8AXV0	Endophilin-A2 OS=Gallus gallus OX=9031 GN=SH3GL1 PE=1 SV=1	SH3GL1	41.732	1.185	0.980333333	0.956666667	1.009666667	0.946333333
O73790	Heterochromatin-associated protein MENT OS=Gallus gallus OX=9031 GN=SERPINB10 PE=1 SV=1	SERPINB10	47.383	3.591666667	0.366	0.384333333	0.337	0.297333333
Q5ZMS4	Nuclear receptor coactivator 7 OS=Gallus gallus OX=9031 GN=NCOA7 PE=2 SV=1	NCOA7	102.06	0.859	1.228	0.9435	1.1365	0.8815
Q5ZMV3	Protein Dr1 OS=Gallus gallus OX=9031 GN=DR1 PE=2 SV=1	DR1	19.443	1.254666667	0.954	1.035666667	1.024	0.817666667
Q5ZM14	Na(+)/H(+) exchange regulatory cofactor NHE-RF1 OS=Gallus gallus OX=9031 GN=SLC9A3R1 PE=2 SV=1	SLC9A3R1	35.805	0.833666667	1.021	1.090666667	1.093333333	0.972
Q76I90	Kinetochore protein Nuf2 OS=Gallus gallus OX=9031 GN=NUF2 PE=1 SV=1	NUF2	55.126	1.0625	0.966	0.9235	0.9535	1.134
Q5ZLY5	Pleckstrin homology domain-containing family F member 2 OS=Gallus gallus OX=9031 GN=PLEKHF2 PE=2 SV=1	PLEKHF2	27.715	0.926333333	0.993	1.074333333	0.986333333	1.110666667
Q9PUF6	Platelet-derived growth factor receptor alpha OS=Gallus gallus OX=9031 GN=PDGFRA PE=2 SV=1	PDGFRA	122.94	1.458	0.623	1	1.108	0.909
Q5F4B1	Glycerol-3-phosphate phosphatase OS=Gallus gallus OX=9031 GN=PGP PE=2 SV=1	PGP	32.995	1.2265	0.925	0.858	1.0055	1.037
Q5F414	RNA-binding protein PNO1 OS=Gallus gallus OX=9031 GN=PNO1 PE=2 SV=1	PNO1	26.425	0.908666667	1.080666667	1.041333333	1.044	0.977333333
P84169	26S proteasome non-ATPase regulatory subunit 13 OS=Gallus gallus OX=9031 GN=PSMD13 PE=1 SV=1	PSMD13	42.751	1.782	0.743333333	0.786333333	0.801666667	0.941
Q5F468	Sodium-coupled neutral amino acid transporter 2 OS=Gallus gallus OX=9031 GN=SLC38A2 PE=2 SV=2	SLC38A2	55.53	0.940333333	1.187	1.012333333	1.025666667	0.876333333
Q5ZJ81	Endophilin-B2 OS=Gallus gallus OX=9031 GN=SH3GLB2 PE=2 SV=1	SH3GLB2	44.888	1.213	0.865	0.934	1.022	1.037
Q5ZIN2	tRNA-splicing endonuclease subunit Sen2 OS=Gallus gallus OX=9031 GN=TSEN2 PE=2 SV=1	TSEN2	52.134	0.929	1.058333333	0.975	0.982666667	1.029333333
Q5ZHX5	Myb/SANT-like DNA-binding domain-containing protein 2 OS=Gallus gallus OX=9031 GN=MSANTD2 PE=2 SV=1	MSANTD2	61.021	1.000666667	1.033	1.068333333	0.998	0.947
P58268	Zinc finger protein ubi-d4 OS=Gallus gallus OX=9031 GN=REQ PE=2 SV=1	REQ	45.883	0.926333333	1.081666667	0.999333333	0.996666667	1.047333333
Q5ZJ56	60S ribosomal protein L7 OS=Gallus gallus OX=9031 GN=RPL7 PE=2 SV=1	RPL7	28.78	0.947	1.149333333	1.002333333	0.981333333	0.96
Q02440	Unconventional myosin-Va OS=Gallus gallus OX=9031 GN=MYO5A PE=1 SV=1	MYO5A	212.38	1.338	0.832	0.862	1.038666667	1.005
P17923	Nuclear factor 1 A-type OS=Gallus gallus OX=9031 GN=NFIA PE=1 SV=1	NFIA	57.473	1.886	0.896	0.713	1.058	0.617
F1N8V3	Phosphatase and actin regulator 4 OS=Gallus gallus OX=9031 GN=PHACTR4 PE=3 SV=2	PHACTR4	79.574	NA	NA	NA	NA	NA
Q9W6I1	RNA-binding protein with multiple splicing 2 OS=Gallus gallus OX=9031 GN=RBPMS2 PE=1 SV=1	RBPMS2	21.856	1.466666667	0.827666667	0.901666667	1.011333333	0.868333333
Q5ZJJ2	Replication protein A 70 kDa DNA-binding subunit OS=Gallus gallus OX=9031 GN=RPA1 PE=2 SV=1	RPA1	68	0.883333333	1.067666667	1.055333333	0.99	1.033666667
P67883	60S ribosomal protein L30 OS=Gallus gallus OX=9031 GN=RPL30 PE=1 SV=2	RPL30	12.814	1.071666667	1.039333333	1.048	0.996	0.908
Q90610	Neogenin (Fragment) OS=Gallus gallus OX=9031 PE=2 SV=1	--	158.05	0.9585	0.991	1.069	1.0335	0.985
P10360	Cellular tumor antigen p53 OS=Gallus gallus OX=9031 GN=TP53 PE=1 SV=1	TP53	40.169	0.749	1.028	1.089	1.062	1.11
Q5ZJJ9	Osteoclast-stimulating factor 1 OS=Gallus gallus OX=9031 GN=OSTF1 PE=2 SV=1	OSTF1	22.296	1.193333333	0.88	0.996333333	0.956	1.021333333
Q5ZK03	Protein transport protein Sec23A OS=Gallus gallus OX=9031 GN=SEC23A PE=2 SV=1	SEC23A	86.303	0.894	1.101	1.020666667	0.989333333	1.002666667
P36377	SPARC OS=Gallus gallus OX=9031 GN=SPARC PE=2 SV=1	SPARC	34.06	1.300666667	0.893666667	0.914	1.047	0.898666667
P00523	Proto-oncogene tyrosine-protein kinase Src OS=Gallus gallus OX=9031 GN=SRC PE=1 SV=4	SRC	60.009	0.980333333	0.969666667	1.085	1.108666667	0.910333333
Q5ZK69	Proteasomal ATPase-associated factor 1 OS=Gallus gallus OX=9031 GN=PAAF1 PE=2 SV=1	PAAF1	42.373	0.941666667	0.983333333	1.037666667	1.015	0.986666667
P28173	Amidophosphoribosyltransferase OS=Gallus gallus OX=9031 GN=PPAT PE=2 SV=1	PPAT	56.257	0.866	1.088	0.983666667	0.963666667	1.107666667
Q92182	Beta-galactoside alpha-2,6-sialyltransferase 1 OS=Gallus gallus OX=9031 GN=ST6GAL1 PE=1 SV=1	ST6GAL1	47.392	0.826	1.0235	1.0225	1.1335	0.9895
Q5ZMJ9	Serine/arginine repetitive matrix protein 1 OS=Gallus gallus OX=9031 GN=SRRM1 PE=2 SV=1	SRRM1	100.8	0.732	0.99	1.1	1.099	1.094
Q98ST7	DBH-like monooxygenase protein 1 OS=Gallus gallus OX=9031 GN=MOXD1 PE=2 SV=1	MOXD1	69.502	1.149	0.8725	0.688	1.1765	1.182
Q5ZK01	Protein pelota homolog OS=Gallus gallus OX=9031 GN=PELO PE=2 SV=1	PELO	43.507	0.924333333	1.087333333	1.051666667	0.897333333	1.037666667
P51509	Transcription factor RelB homolog OS=Gallus gallus OX=9031 GN=RELB PE=1 SV=2	RELB	60.192	0.856	1.084666667	0.991666667	1.061666667	1.042
Q9W7I5	Histone-binding protein RBBP4 OS=Gallus gallus OX=9031 GN=RBBP4 PE=1 SV=3	RBBP4	47.606	0.859	1.097	1.041	1.002666667	1.035666667
Q98TF6	60S ribosomal protein L36 OS=Gallus gallus OX=9031 GN=RPL36 PE=3 SV=1	RPL36	12.296	0.941	1.086	1.032333333	1.034333333	0.944666667
P22451	60S ribosomal protein L5 OS=Gallus gallus OX=9031 GN=RPL5 PE=2 SV=2	RPL5	34.091	0.918666667	1.123	1.012	0.987333333	0.986666667
P62303	Small nuclear ribonucleoprotein E OS=Gallus gallus OX=9031 GN=SNRPE PE=3 SV=1	SNRPE	10.803	0.936	0.987333333	0.980333333	1.169666667	0.978
Q90891	Dual specificity mitogen-activated protein kinase kinase 2 OS=Gallus gallus OX=9031 GN=MAP2K2 PE=2 SV=1	MAP2K2	44.077	1.017666667	0.976666667	0.995666667	1.038333333	1.028333333
P21265	Adenylosuccinate lyase OS=Gallus gallus OX=9031 GN=ADSL PE=2 SV=2	ADSL	54.652	1.342	0.822333333	0.908666667	0.922	1.096333333
Q5F3J5	Proteasome activator complex subunit 3 OS=Gallus gallus OX=9031 GN=PSME3 PE=1 SV=1	PSME3	29.481	1.25	0.934	0.964333333	0.911	1.026
Q9DG67	DNA repair and recombination protein RAD54B OS=Gallus gallus OX=9031 GN=RAD54B PE=2 SV=1	RAD54B	102.88	0.86	1.083	1.12	0.846333333	1.185666667
Q5F352	GTPase NRas OS=Gallus gallus OX=9031 GN=NRAS PE=2 SV=1	NRAS	21.278	1.196	1.048	0.95	0.886	0.982
Q9PV94	Small nuclear ribonucleoprotein-associated protein B' OS=Gallus gallus OX=9031 GN=SNRPB PE=2 SV=1	SNRPB	24.588	0.966	1.022666667	1.05	1.048666667	0.950666667
F1NPQ2	Multiple inositol polyphosphate phosphatase 1 OS=Gallus gallus OX=9031 GN=MINPP1 PE=1 SV=3	MINPP1	50.199	1.015666667	1.163333333	0.912333333	1.076333333	0.878
Q5ZKD7	Putative helicase MOV-10 OS=Gallus gallus OX=9031 GN=MOV10 PE=2 SV=1	MOV10	109.05	0.769666667	0.931333333	1.378666667	1.054333333	0.907666667
Q5ZHV2	N-alpha-acetyltransferase 35, NatC auxiliary subunit OS=Gallus gallus OX=9031 GN=NAA35 PE=2 SV=1	NAA35	83.538	NA	NA	NA	NA	NA
P16419	Myosin-binding protein C, fast-type OS=Gallus gallus OX=9031 GN=MYBPC2 PE=1 SV=3	MYBPC2	126.94	2.866	0.484	0.476	0.561	0.566
Q5ZJS6	Polyadenylate-binding protein-interacting protein 2 OS=Gallus gallus OX=9031 GN=PAIP2 PE=2 SV=1	PAIP2	15.043	1.565	0.803	0.891	0.823	0.962
Q7SZI5	Raftlin OS=Gallus gallus OX=9031 GN=RFTN1 PE=2 SV=3	RFTN1	65.695	0.792333333	1.106	0.911666667	1.145333333	1.127666667
Q5ZJ39	Density-regulated protein OS=Gallus gallus OX=9031 GN=DENR PE=2 SV=1	DENR	22.158	1.018	1.025666667	1.01	1.096666667	0.88
Q05063	Protein-lysine 6-oxidase OS=Gallus gallus OX=9031 GN=LOX PE=1 SV=1	LOX	48.152	0.853	0.8515	1.254	0.7715	1.3135
Q5ZKY9	Mediator of RNA polymerase II transcription subunit 20 OS=Gallus gallus OX=9031 GN=MED20 PE=2 SV=1	MED20	23.289	0.905	1.065333333	0.976666667	0.997	1.100666667
Q5F3M0	Mediator of RNA polymerase II transcription subunit 24 OS=Gallus gallus OX=9031 GN=MED24 PE=2 SV=1	MED24	110.84	1.036333333	0.932333333	0.971333333	1.093666667	1.020333333
Q5ZMW6	Nuclear protein MDM1 OS=Gallus gallus OX=9031 GN=MDM1 PE=2 SV=1	MDM1	77.349	0.823333333	0.967666667	1.098666667	1.024	1.129333333
Q5ZLC7	Microtubule-associated protein RP/EB family member 1 OS=Gallus gallus OX=9031 GN=MAPRE1 PE=2 SV=1	MAPRE1	29.143	1.387	0.862	0.8765	0.951	0.9855
Q5ZKG5	Low molecular weight phosphotyrosine protein phosphatase OS=Gallus gallus OX=9031 GN=ACP1 PE=2 SV=3	ACP1	18.196	1.455333333	0.895666667	0.856333333	0.865333333	0.988333333
P34065	Proteasome subunit beta type-5 (Fragment) OS=Gallus gallus OX=9031 GN=PSMB5 PE=2 SV=2	PSMB5	27.045	0.958333333	1.036333333	0.982666667	0.998	1.023333333
P63247	Receptor of activated protein C kinase 1 OS=Gallus gallus OX=9031 GN=RACK1 PE=2 SV=1	RACK1	35.076	0.957	1.066666667	1.022666667	0.991	0.992
Q5ZL77	Synembryn-A OS=Gallus gallus OX=9031 GN=RIC8A PE=2 SV=1	RIC8A	61.503	1.129666667	0.904666667	1.082666667	1.032666667	0.954
Q5ZK14	DET1- and DDB1-associated protein 1 OS=Gallus gallus OX=9031 GN=DDA1 PE=3 SV=1	DDA1	11.884	1.071666667	0.943333333	0.961666667	1.056	1.019666667
Q5F334	Leucine-rich repeat-containing protein 59 OS=Gallus gallus OX=9031 GN=LRRC59 PE=2 SV=1	LRRC59	38.665	1.460666667	0.952333333	0.967666667	1.006	0.715666667
Q5ZLN1	Phosphoglycerate mutase 1 OS=Gallus gallus OX=9031 GN=PGAM1 PE=1 SV=3	PGAM1	28.898	1.877	0.688333333	0.759666667	0.827666667	0.971333333
Q5ZKR4	Rab-like protein 3 OS=Gallus gallus OX=9031 GN=RABL3 PE=2 SV=1	RABL3	26.002	0.965333333	1.045333333	0.975333333	1.065	1.023
P42558	GTP-binding nuclear protein Ran OS=Gallus gallus OX=9031 GN=RAN PE=2 SV=1	RAN	24.427	0.863	1.065333333	1.035	0.999666667	1.048333333
P13585	Sarcoplasmic/endoplasmic reticulum calcium ATPase 1 OS=Gallus gallus OX=9031 GN=ATP2A1 PE=2 SV=2	ATP2A1	109.02	3.893	0.3215	0.2735	0.309	0.3365
Q5ZHX7	NADH-cytochrome b5 reductase 2 OS=Gallus gallus OX=9031 GN=CYB5R2 PE=2 SV=1	CYB5R2	33.607	0.957666667	1.054	0.97	1.102666667	0.925333333
O73930	Pterin-4-alpha-carbinolamine dehydratase OS=Gallus gallus OX=9031 GN=PCBD1 PE=2 SV=3	PCBD1	11.997	1.365	0.802	1.03	0.816	1.064
P31335	Bifunctional purine biosynthesis protein ATIC OS=Gallus gallus OX=9031 GN=ATIC PE=1 SV=1	ATIC	64.414	1.39	1.722	0.7825	0.67	0.5
Q9W719	Hypoxanthine-guanine phosphoribosyltransferase OS=Gallus gallus OX=9031 GN=HPRT1 PE=2 SV=1	HPRT1	24.608	0.998	0.915	0.976666667	0.992666667	1.162
P08106	Heat shock 70 kDa protein OS=Gallus gallus OX=9031 PE=1 SV=1	--	69.75	1.135666667	0.862666667	1.119666667	1.075666667	0.87
Q9YH06	High mobility group protein B1 OS=Gallus gallus OX=9031 GN=HMGB1 PE=1 SV=1	HMGB1	24.909	0.951	1.078	1.045	1.038	0.947333333
P40618	High mobility group protein B3 OS=Gallus gallus OX=9031 GN=HMGB3 PE=2 SV=3	HMGB3	23.057	1.052666667	1.089333333	0.981666667	1.02	0.905333333
Q5F3N9	Protein ILRUN OS=Gallus gallus OX=9031 GN=ILRUN PE=2 SV=1	ILRUN	31.976	0.968333333	1.138666667	0.971666667	0.926333333	1.044
Q5ZLL1	Casein kinase I isoform epsilon OS=Gallus gallus OX=9031 GN=CSNK1E PE=2 SV=2	CSNK1E	47.471	1.056	1.026	1.023333333	1.018666667	0.936333333
Q9PTD5	Mitochondrial fission regulator 1 OS=Gallus gallus OX=9031 GN=MTFR1 PE=1 SV=2	MTFR1	36.978	0.8845	1.182	1.0025	0.962	1.0125
Q9PU45	Radixin OS=Gallus gallus OX=9031 GN=RDX PE=2 SV=1	RDX	68.554	1.581	0.796666667	0.839666667	0.961	0.932333333
Q5ZLY2	Hydroxyacylglutathione hydrolase-like protein OS=Gallus gallus OX=9031 GN=HAGHL PE=2 SV=1	HAGHL	32.228	NA	NA	NA	NA	NA
Q5ZMD6	Histone H2A.Z OS=Gallus gallus OX=9031 GN=H2AFZ PE=1 SV=3	H2AFZ	13.583	0.945666667	1.034333333	1.007333333	1.087	0.949333333
Q5ZK09	Protein Hikeshi OS=Gallus gallus OX=9031 GN=HIKESHI PE=2 SV=2	HIKESHI	21.773	0.76	1.084	1.008	1.132	1.055
Q5ZJS0	Casein kinase I isoform gamma-1 OS=Gallus gallus OX=9031 GN=CSNK1G1 PE=2 SV=1	CSNK1G1	52.194	0.837333333	1.009666667	1.051333333	1.051	1.084666667
E1C231	E3 ubiquitin-protein ligase listerin OS=Gallus gallus OX=9031 GN=LTN1 PE=3 SV=1	LTN1	199.44	1.072	0.972666667	0.936666667	1.054	1.015
Q5ZLL6	Methylsterol monooxygenase 1 OS=Gallus gallus OX=9031 GN=MSMO1 PE=2 SV=1	MSMO1	35.485	1.057666667	0.965	1.036333333	1.171333333	0.831
Q5ZJH2	Nicalin OS=Gallus gallus OX=9031 GN=NCLN PE=2 SV=1	NCLN	62.422	1.109	1.056	0.96	0.971	0.918
Q03237	Myb-related protein B OS=Gallus gallus OX=9031 GN=MYBL2 PE=1 SV=1	MYBL2	77.736	0.712666667	1.036666667	1.019	1.101	1.179
Q5ZMR3	Protein-L-isoaspartate O-methyltransferase domain-containing protein 1 OS=Gallus gallus OX=9031 GN=PCMTD1 PE=2 SV=1	PCMTD1	40.923	NA	NA	NA	NA	NA
P62597	Protection of telomeres protein 1 OS=Gallus gallus OX=9031 GN=POT1 PE=1 SV=1	POT1	87.483	0.828	0.9885	1.022	1.0795	1.117
Q90687	Tyrosine-protein phosphatase non-receptor type 11 OS=Gallus gallus OX=9031 GN=PTPN11 PE=2 SV=1	PTPN11	67.982	1.044333333	1.007	0.985666667	0.994666667	1.030333333
P40220	Cellular retinoic acid-binding protein 1 OS=Gallus gallus OX=9031 GN=CRABP1 PE=2 SV=4	CRABP1	15.663	1.868666667	1.209666667	0.669333333	0.634333333	0.659666667
Q5F3A4	RELT-like protein 1 OS=Gallus gallus OX=9031 GN=RELL1 PE=2 SV=1	RELL1	31.157	1.032666667	1.071	1.033666667	1.032666667	0.886666667
Q5F4A3	Acidic leucine-rich nuclear phosphoprotein 32 family member E OS=Gallus gallus OX=9031 GN=ANP32E PE=2 SV=1	ANP32E	28.925	0.868666667	0.99	1.071666667	1.06	1.022333333
Q5ZLX2	Eukaryotic translation initiation factor 2 subunit 1 OS=Gallus gallus OX=9031 GN=EIF2S1 PE=2 SV=2	EIF2S1	36.178	1.459	0.814666667	0.842	0.964333333	0.995
Q5ZIM5	Methionine aminopeptidase 1 OS=Gallus gallus OX=9031 GN=METAP1 PE=2 SV=1	METAP1	43.121	0.862333333	1.023	1.020666667	1.059666667	1.032
Q02173	M-protein, striated muscle OS=Gallus gallus OX=9031 PE=2 SV=1	--	163.4	3.483	0.456	0.44	0.421	0.445
P01103	Transcriptional activator Myb OS=Gallus gallus OX=9031 GN=MYB PE=1 SV=1	MYB	72.466	NA	NA	NA	NA	NA
Q03696	Neuronal-glial cell adhesion molecule OS=Gallus gallus OX=9031 PE=1 SV=2	--	136.57	1.3435	0.897	0.9315	1.007	0.886
P79795	Neuropilin-1 OS=Gallus gallus OX=9031 GN=NRP1 PE=2 SV=1	NRP1	102.48	1.196333333	0.910333333	0.912	1.1	0.964
Q5ZM25	Obg-like ATPase 1 OS=Gallus gallus OX=9031 GN=OLA1 PE=2 SV=1	OLA1	44.778	0.931666667	0.977	1.068	1.008333333	1.055
P21642	Phosphoenolpyruvate carboxykinase [GTP], mitochondrial OS=Gallus gallus OX=9031 GN=PCK2 PE=1 SV=2	PCK2	71.106	1.187333333	0.920333333	0.930333333	0.935	1.065666667
Q5ZKU0	PRKR-interacting protein 1 homolog OS=Gallus gallus OX=9031 GN=PRKRIP1 PE=2 SV=1	PRKRIP1	22.375	0.939333333	0.998	1.106666667	1.088666667	0.929333333
Q5ZKN2	Membrane-associated progesterone receptor component 1 OS=Gallus gallus OX=9031 GN=PGRMC1 PE=2 SV=3	PGRMC1	21.282	1.460333333	0.841333333	0.846333333	0.894666667	0.980333333
Q5ZL12	Protein phosphatase 1 regulatory subunit 21 OS=Gallus gallus OX=9031 GN=PPP1R21 PE=2 SV=1	PPP1R21	88.857	1.418	0.913	0.873	0.903	1.065
Q5F471	Serine/threonine-protein phosphatase 6 regulatory subunit 3 OS=Gallus gallus OX=9031 GN=PPP6R3 PE=2 SV=1	PPP6R3	98.309	0.946	1.040333333	0.998666667	0.989333333	1.077333333
Q5ZI34	Peroxiredoxin-like 2A OS=Gallus gallus OX=9031 GN=PRXL2A PE=2 SV=2	PRXL2A	24.947	0.924	0.986	1.048	1.070333333	0.971666667
Q5ZHM5	Protein RER1 OS=Gallus gallus OX=9031 GN=RER1 PE=2 SV=1	RER1	23.032	1.0425	0.9185	0.9825	1.0735	1.0295
P08285	Histone H1.03 OS=Gallus gallus OX=9031 PE=3 SV=2	--	22.526	0.8355	0.972	1.0895	1.0775	1.0605
Q08392	Glutathione S-transferase OS=Gallus gallus OX=9031 PE=2 SV=1	--	25.298	1.155	0.986	0.917	0.938	1.064
Q5ZK35	N6-adenosine-methyltransferase non-catalytic subunit OS=Gallus gallus OX=9031 GN=METTL14 PE=2 SV=1	METTL14	52.52	0.849	1.090666667	1.12	1.003	0.971
Q5ZIP6	Deubiquitinase OTUD6B OS=Gallus gallus OX=9031 GN=OTUD6B PE=2 SV=1	OTUD6B	34.542	1.1835	0.865	0.9575	1.028	1.0235
P09102	Protein disulfide-isomerase OS=Gallus gallus OX=9031 GN=P4HB PE=1 SV=3	P4HB	57.409	1.784333333	0.840333333	0.78	0.858333333	0.800333333
P00504	Aspartate aminotransferase, cytoplasmic OS=Gallus gallus OX=9031 GN=GOT1 PE=1 SV=3	GOT1	45.935	1.43	0.655	1.226	1.135	0.663
Q5ZM60	Cell cycle progression protein 1 OS=Gallus gallus OX=9031 GN=CCPG1 PE=2 SV=1	CCPG1	93.483	NA	NA	NA	NA	NA
Q5ZKB9	Probable ATP-dependent RNA helicase DDX6 OS=Gallus gallus OX=9031 GN=DDX6 PE=2 SV=1	DDX6	54.417	0.935	0.998	1.049333333	1.037333333	1.037666667
P12902	Non-histone chromosomal protein HMG-14A OS=Gallus gallus OX=9031 PE=3 SV=2	--	11.357	1.023	0.975666667	1.155666667	0.982666667	0.913
Q5ZLN8	ATP-dependent RNA helicase DDX55 OS=Gallus gallus OX=9031 GN=DDX55 PE=2 SV=1	DDX55	67.242	1.079	1.001666667	0.98	0.981	1.006666667
Q5ZIP3	Deoxyhypusine hydroxylase OS=Gallus gallus OX=9031 GN=DOHH PE=2 SV=1	DOHH	32.875	1.208	0.8445	0.7635	0.959	1.251
P79784	Ectonucleoside triphosphate diphosphohydrolase 2 OS=Gallus gallus OX=9031 GN=ENTPD2 PE=1 SV=2	ENTPD2	54.533	1.5805	0.9045	0.833	0.8275	0.923
Q5ZM33	Heterochromatin protein 1-binding protein 3 OS=Gallus gallus OX=9031 GN=HP1BP3 PE=2 SV=1	HP1BP3	61.851	1.112	0.99	0.973	0.998333333	0.968666667
Q05502	Hematopoietically-expressed homeobox protein HHEX OS=Gallus gallus OX=9031 GN=HHEX PE=1 SV=1	HHEX	30.213	NA	NA	NA	NA	NA
Q8AYS8	Calcium-activated potassium channel subunit alpha-1 OS=Gallus gallus OX=9031 GN=KCNMA1 PE=1 SV=2	KCNMA1	127.65	1.280666667	0.883666667	0.963333333	1.079333333	0.865333333
Q5ZKK1	Microtubule-associated protein RP/EB family member 2 OS=Gallus gallus OX=9031 GN=MAPRE2 PE=2 SV=1	MAPRE2	38.139	0.979666667	0.945333333	1.050333333	1.039666667	1.011666667
Q90611	72 kDa type IV collagenase OS=Gallus gallus OX=9031 GN=MMP2 PE=1 SV=1	MMP2	74.94	1.163666667	0.864666667	0.919	1.035333333	1.04
P48306	NADH dehydrogenase [ubiquinone] 1 beta subcomplex subunit 4 OS=Gallus gallus OX=9031 GN=NDUFB4 PE=3 SV=2	NDUFB4	14.938	1.137	0.973	0.8125	0.923	1.201
Q9PW72	PDZ and LIM domain protein 4 OS=Gallus gallus OX=9031 GN=PDLIM4 PE=1 SV=1	PDLIM4	35.838	1.141333333	0.815666667	1.033	1.167666667	0.914333333
P28675	Decorin OS=Gallus gallus OX=9031 GN=DCN PE=1 SV=1	DCN	39.686	1.652	0.780666667	0.872	0.956333333	0.799
Q5F3I0	Protein PRRC1 OS=Gallus gallus OX=9031 GN=PRRC1 PE=2 SV=2	PRRC1	45.943	1.027333333	1.089333333	0.971333333	1.021666667	0.923
Q5ZM65	Phosphatidylserine synthase 1 OS=Gallus gallus OX=9031 GN=PTDSS1 PE=2 SV=2	PTDSS1	55.51	1.195	1.015	0.957	1.056333333	0.831333333
Q8JGM4	Sulfhydryl oxidase 1 OS=Gallus gallus OX=9031 GN=QSOX1 PE=1 SV=1	QSOX1	83.078	0.923333333	1.057	0.994	1.080666667	1.019333333
Q5ZHX1	Ras-related protein Rap-1b OS=Gallus gallus OX=9031 GN=RAP1B PE=2 SV=1	RAP1B	20.825	0.985	0.885333333	1.032	1.066333333	1.050666667
P32882	Tubulin beta-2 chain OS=Gallus gallus OX=9031 PE=1 SV=1	--	49.953	1.326333333	0.858	0.994333333	0.888666667	0.989
P09244	Tubulin beta-7 chain OS=Gallus gallus OX=9031 PE=2 SV=1	--	49.67	0.921	1.077	1.025333333	0.996	1.015
Q5ZLR5	Cytochrome b-c1 complex subunit Rieske, mitochondrial OS=Gallus gallus OX=9031 GN=UQCRFS1 PE=1 SV=1	UQCRFS1	29.386	1.102666667	1.023	0.993333333	0.958333333	0.939333333
Q5ZLL0	Vacuolar ATPase assembly integral membrane protein VMA21 OS=Gallus gallus OX=9031 GN=VMA21 PE=3 SV=1	VMA21	11.578	1.479	0.926	0.674	0.886	1.078
Q90952	Serum paraoxonase/arylesterase 2 OS=Gallus gallus OX=9031 GN=PON2 PE=2 SV=1	PON2	39.408	NA	NA	NA	NA	NA
P15143	POU domain, class 2, transcription factor 1 OS=Gallus gallus OX=9031 GN=POU2F1 PE=2 SV=1	POU2F1	75.981	0.809	1.104666667	1.062	1.007666667	1.068
P38024	Multifunctional protein ADE2 OS=Gallus gallus OX=9031 GN=AIRC PE=2 SV=1	AIRC	47.24	0.900666667	1.046666667	1.001666667	1.008	1.044333333
Q5F3Z1	CTP synthase 2 OS=Gallus gallus OX=9031 GN=CTPS2 PE=2 SV=1	CTPS2	66.068	1.084333333	0.955666667	0.956333333	1.045666667	1.007
Q5ZMM3	Rho GTPase-activating protein 15 OS=Gallus gallus OX=9031 GN=ARHGAP15 PE=2 SV=1	ARHGAP15	54.609	0.712666667	1.008	1.108333333	1.027	1.153
Q5ZI69	39S ribosomal protein L37, mitochondrial OS=Gallus gallus OX=9031 GN=MRPL37 PE=2 SV=2	MRPL37	49.317	1.1515	0.941	0.9545	0.9305	1.048
Q5ZLC1	39S ribosomal protein L50, mitochondrial OS=Gallus gallus OX=9031 GN=MRPL50 PE=2 SV=1	MRPL50	17.975	1.496	0.969	0.897	0.829	0.893
Q90WG2	Spindlin-W OS=Gallus gallus OX=9031 GN=SPINW PE=2 SV=1	SPINW	29.78	1.066	0.87	0.975	1.057	1.086
P19966	Transgelin OS=Gallus gallus OX=9031 GN=TAGLN PE=1 SV=3	TAGLN	22.314	1.215	0.619666667	1.012666667	1.151333333	1.064333333
Q5F3L9	Rho family-interacting cell polarization regulator 2 OS=Gallus gallus OX=9031 GN=RIPOR2 PE=2 SV=1	RIPOR2	66.896	1.534	0.42	1.4715	1.088	0.5565
Q5ZJJ8	Ubiquitin-like domain-containing CTD phosphatase 1 OS=Gallus gallus OX=9031 GN=UBLCP1 PE=2 SV=1	UBLCP1	36.799	1.546666667	0.806666667	0.877666667	0.883333333	0.945333333
Q5ZKX6	NEDD8-conjugating enzyme UBE2F OS=Gallus gallus OX=9031 GN=UBE2F PE=2 SV=1	UBE2F	21.229	1.208333333	0.906333333	0.981333333	0.956333333	0.988333333
Q5ZJN4	Ubiquitin carboxyl-terminal hydrolase 10 OS=Gallus gallus OX=9031 GN=USP10 PE=2 SV=1	USP10	86.555	0.890333333	1.088	1.021	1.008333333	1.019666667
Q5ZMK7	Ubiquitin-fold modifier 1 OS=Gallus gallus OX=9031 GN=UFM1 PE=3 SV=1	UFM1	9.0874	0.939	1.076333333	0.984	1.045333333	1.015666667
P27089	DNA repair protein complementing XP-A cells homolog OS=Gallus gallus OX=9031 GN=XPA PE=2 SV=1	XPA	30.978	NA	NA	NA	NA	NA
Q5ZMV7	WD repeat-containing protein 82 OS=Gallus gallus OX=9031 GN=WDR82 PE=2 SV=1	WDR82	35.105	0.900666667	1.058666667	1.038333333	1.023333333	1.016
P08636	40S ribosomal protein S17 OS=Gallus gallus OX=9031 GN=RPS17 PE=2 SV=3	RPS17	15.538	1.26	0.947666667	0.975333333	0.924666667	0.945666667
P31395	Stathmin OS=Gallus gallus OX=9031 GN=STMN1 PE=1 SV=1	STMN1	17.082	1.395	0.86	0.883666667	0.989666667	0.912666667
Q6EE31	T-complex protein 1 subunit theta OS=Gallus gallus OX=9031 GN=CCT8 PE=1 SV=3	CCT8	59.374	1.262333333	0.865333333	0.926333333	0.822666667	1.182
Q9DD78	Toll-like receptor 2 type-1 OS=Gallus gallus OX=9031 GN=TLR2-1 PE=2 SV=1	TLR2-1	90.766	NA	NA	NA	NA	NA
Q5ZIG3	Solute carrier family 25 member 46 OS=Gallus gallus OX=9031 GN=SLC25A46 PE=2 SV=1	SLC25A46	44.641	0.913333333	0.973333333	1.070666667	0.980333333	1.104666667
E1C5V0	N-lysine methyltransferase SMYD2 OS=Gallus gallus OX=9031 GN=SMYD2 PE=3 SV=1	SMYD2	49.947	1.026333333	0.948333333	0.916333333	1.043666667	1.113333333
P48433	Transcription factor SOX-3 OS=Gallus gallus OX=9031 GN=SOX3 PE=2 SV=1	SOX3	34.456	1.473	0.909	0.874	0.956	0.875
Q5ZIE6	NEDD8-activating enzyme E1 regulatory subunit OS=Gallus gallus OX=9031 GN=NAE1 PE=2 SV=1	NAE1	60.483	1.019333333	1.021333333	0.997666667	1.006333333	0.996666667
Q91957	Xin actin-binding repeat-containing protein 1 OS=Gallus gallus OX=9031 GN=Xirp1 PE=2 SV=3	Xirp1	216.27	3.611	0.283	0.442	0.452	0.446
Q5ZJU5	Nucleolar and spindle-associated protein 1 OS=Gallus gallus OX=9031 GN=NUSAP1 PE=2 SV=1	NUSAP1	52.267	0.660333333	1.149333333	1.041	1.098666667	1.083333333
Q5ZIV5	Programmed cell death protein 10 OS=Gallus gallus OX=9031 GN=PDCD10 PE=2 SV=1	PDCD10	24.701	2.011	0.779	0.669	0.803	0.856
Q5F3V3	Sister chromatid cohesion protein PDS5 homolog A OS=Gallus gallus OX=9031 GN=PDS5A PE=2 SV=2	PDS5A	150.13	0.724	1.078	1.08	1.061	1.079
P13731	Serpin H1 OS=Gallus gallus OX=9031 GN=SERPINH1 PE=1 SV=2	SERPINH1	45.682	1.453666667	0.930666667	0.884666667	0.974333333	0.795
Q6DV79	Signal transducer and activator of transcription 3 OS=Gallus gallus OX=9031 GN=STAT3 PE=1 SV=2	STAT3	88.17	0.969333333	1.020666667	1.109666667	0.988333333	0.970666667
Q5ZJQ2	Phenylalanine--tRNA ligase alpha subunit OS=Gallus gallus OX=9031 GN=FARSA PE=1 SV=1	FARSA	49.55	1.140333333	0.932666667	0.993	0.972666667	1.037333333
P18519	Tumor necrosis factor receptor superfamily member 16 OS=Gallus gallus OX=9031 GN=NGFR PE=2 SV=1	NGFR	44.654	1.747	0.647	0.8155	1.1385	0.8445
Q5ZLJ4	Transmembrane protein 70, mitochondrial OS=Gallus gallus OX=9031 GN=TMEM70 PE=2 SV=1	TMEM70	27.432	1.295	1.026	0.828	0.963	0.958
Q90999	TGF-beta receptor type-2 OS=Gallus gallus OX=9031 GN=TGFBR2 PE=1 SV=1	TGFBR2	63.308	0.950666667	0.957333333	1.041333333	1.004	1.040666667
Q5ZKP4	Trafficking protein particle complex subunit 2 OS=Gallus gallus OX=9031 GN=TRAPPC2 PE=2 SV=2	TRAPPC2	16.586	1.075666667	0.933	0.97	1.052666667	0.965333333
P63283	SUMO-conjugating enzyme UBC9 OS=Gallus gallus OX=9031 GN=UBE2I PE=1 SV=1	UBE2I	18.007	1.262	0.832666667	0.953666667	1.032666667	0.910666667
O12944	DNA repair and recombination protein RAD54-like (Fragment) OS=Gallus gallus OX=9031 GN=RAD54L PE=2 SV=1	RAD54L	82.764	0.745	1.033	1.034	1.105	1.166
Q5ZLG1	Ras-related protein Rab-18 OS=Gallus gallus OX=9031 GN=RAB18 PE=2 SV=1	RAB18	22.954	1.176333333	0.954	0.926333333	0.988	1.015
Q8AV58	Protein sidekick-1 OS=Gallus gallus OX=9031 GN=SDK1 PE=1 SV=1	SDK1	239.47	1.180666667	0.982	0.976333333	1.071333333	0.896
P98152	Transcription factor p65 OS=Gallus gallus OX=9031 GN=RELA PE=1 SV=1	RELA	60.071	0.984	1.071	1.025	0.981333333	1.001333333
P09531	Transforming growth factor beta-1 proprotein OS=Gallus gallus OX=9031 GN=TGFB1 PE=2 SV=3	TGFB1	44.437	0.818666667	1.079666667	1.057333333	1.023666667	1.058333333
Q01841	Protein-glutamine gamma-glutamyltransferase 2 OS=Gallus gallus OX=9031 GN=TGL2 PE=1 SV=3	TGL2	77.969	1.025333333	1.273	1.018333333	1.015333333	0.728333333
Q5ZIJ8	Uracil phosphoribosyltransferase homolog OS=Gallus gallus OX=9031 GN=UPRT PE=2 SV=1	UPRT	30.085	0.965666667	1.151	1.050666667	0.964666667	0.916
O57535	Nucleoside diphosphate kinase OS=Gallus gallus OX=9031 PE=2 SV=1	--	17.288	1.15	0.916666667	0.956	0.964	1.061333333
P14105	Myosin-9 OS=Gallus gallus OX=9031 GN=MYH9 PE=2 SV=1	MYH9	226.5	1.332333333	0.838	0.913	0.981333333	0.976
Q5ZM19	Nuclear cap-binding protein subunit 3 OS=Gallus gallus OX=9031 GN=NCBP3 PE=2 SV=1	NCBP3	68.725	0.973666667	1.082	1.022333333	0.979666667	1.001333333
Q5ZIK0	Phosphatidylinositol 4-kinase type 2-beta OS=Gallus gallus OX=9031 GN=PI4K2B PE=2 SV=1	PI4K2B	53.921	0.930666667	1.028	0.988666667	1.081	0.955
Q5ZHW4	Ras-related protein Rab-5B OS=Gallus gallus OX=9031 GN=RAB5B PE=2 SV=1	RAB5B	23.614	1.071	0.970666667	1.043333333	0.973333333	0.994333333
Q98932	Ras-related protein Rab-5C OS=Gallus gallus OX=9031 GN=RAB5C PE=1 SV=1	RAB5C	23.553	1.731	0.772	0.847333333	0.844666667	0.820333333
P27003	Protein S100-A10 OS=Gallus gallus OX=9031 GN=S100A10 PE=3 SV=2	S100A10	11.29	1.891333333	0.773666667	0.784666667	0.912333333	0.708
P24479	Protein S100-A11 OS=Gallus gallus OX=9031 GN=S100A11 PE=1 SV=2	S100A11	11.413	1.666666667	0.829333333	0.758	0.889	0.907666667
Q5ZML9	Actin-histidine N-methyltransferase OS=Gallus gallus OX=9031 GN=SETD3 PE=2 SV=1	SETD3	67.195	1.068	0.954666667	0.998333333	1.041666667	0.99
Q04678	FACT complex subunit SSRP1 OS=Gallus gallus OX=9031 GN=SSRP1 PE=2 SV=2	SSRP1	80.025	0.870333333	1.100666667	1.001666667	1.023666667	1.042666667
Q7T0L4	Telomeric repeat-binding factor 2-interacting protein 1 OS=Gallus gallus OX=9031 GN=TERF2IP PE=1 SV=1	TERF2IP	36.181	0.933666667	0.995666667	0.980666667	1.032666667	1.071
Q5ZK63	Activated RNA polymerase II transcriptional coactivator p15 OS=Gallus gallus OX=9031 GN=SUB1 PE=2 SV=1	SUB1	14.237	1.3865	0.7695	1.111	0.9075	0.915
Q5ZII9	Tuftelin-interacting protein 11 OS=Gallus gallus OX=9031 GN=TFIP11 PE=2 SV=1	TFIP11	95.573	0.970666667	1.069666667	1.027333333	0.985	0.976666667
Q5ZJI0	Protein-tyrosine sulfotransferase 2 OS=Gallus gallus OX=9031 GN=TPST2 PE=2 SV=1	TPST2	42.042	0.761666667	1.146666667	0.997333333	1.014333333	1.110333333
P04268	Tropomyosin alpha-1 chain OS=Gallus gallus OX=9031 GN=TPM1 PE=1 SV=2	TPM1	32.765	1.818333333	0.652333333	0.728	0.862	1.060333333
Q5ZKK3	Anaphase-promoting complex subunit 5 OS=Gallus gallus OX=9031 GN=ANAPC5 PE=2 SV=1	ANAPC5	85.305	1.126	0.976	1.006	0.992333333	0.957666667
Q5ZIJ0	BUD13 homolog OS=Gallus gallus OX=9031 GN=BUD13 PE=2 SV=1	BUD13	64.409	0.68	1.093	1.137	1.06	1.063
Q90762	Cadherin-6 OS=Gallus gallus OX=9031 GN=CDH6 PE=2 SV=1	CDH6	88.659	NA	NA	NA	NA	NA
Q5R1T0	Chromatin assembly factor 1 subunit A OS=Gallus gallus OX=9031 GN=CHAF1A PE=1 SV=1	CHAF1A	105.13	0.852333333	1.143333333	0.992	0.963	1.074
P00789	Calpain-1 catalytic subunit OS=Gallus gallus OX=9031 PE=1 SV=2	--	80.351	1.002666667	0.945	1.006333333	1.048	1.036666667
Q92179	Carbohydrate sulfotransferase 3 OS=Gallus gallus OX=9031 GN=CHST3 PE=1 SV=1	CHST3	52.253	0.991	1.0505	1.02	0.894	1.0935
Q5ZHP5	Charged multivesicular body protein 4b OS=Gallus gallus OX=9031 GN=CHMP4B PE=2 SV=1	CHMP4B	25.155	1.488666667	0.815666667	0.864333333	0.938333333	0.992666667
Q5ZL18	N-fatty-acyl-amino acid synthase/hydrolase PM20D1 OS=Gallus gallus OX=9031 GN=PM20D1 PE=2 SV=1	PM20D1	57.161	0.884333333	1.132333333	0.919333333	1.128666667	0.974666667
Q8JHZ8	Paladin OS=Gallus gallus OX=9031 GN=PALD1 PE=2 SV=2	PALD1	99.631	1.026	0.987	1.062	0.984	0.978
Q05437	Paired mesoderm homeobox protein 1 OS=Gallus gallus OX=9031 GN=PRRX1 PE=1 SV=2	PRRX1	27.201	NA	NA	NA	NA	NA
P32429	60S ribosomal protein L7a OS=Gallus gallus OX=9031 GN=RPL7A PE=2 SV=2	RPL7A	29.999	1.013666667	1.115333333	0.975333333	0.989333333	0.915333333
P62846	40S ribosomal protein S15 OS=Gallus gallus OX=9031 GN=RPS15 PE=2 SV=2	RPS15	17.04	0.901	1.074666667	1.003333333	1.001666667	1.009333333
Q64HY5	Transcription factor Sp8 OS=Gallus gallus OX=9031 GN=SP8 PE=2 SV=1	SP8	47.402	1.034	1.2405	0.8105	1.087	0.867
Q90997	Transferrin receptor protein 1 OS=Gallus gallus OX=9031 GN=TFRC PE=2 SV=2	TFRC	85.658	0.801	0.806	1.215	1.095	1.148
Q91955	Myotrophin OS=Gallus gallus OX=9031 GN=MTPN PE=3 SV=1	MTPN	12.886	0.873	0.880666667	1.040666667	1.003333333	1.286666667
Q679P3	PDZ and LIM domain protein 7 OS=Gallus gallus OX=9031 GN=PDLIM7 PE=1 SV=1	PDLIM7	45.724	1.034333333	0.972333333	0.973333333	1.038666667	1.026333333
Q5F356	Phosphatidylinositol 5-phosphate 4-kinase type-2 alpha OS=Gallus gallus OX=9031 GN=PIP4K2A PE=2 SV=1	PIP4K2A	46.091	1.162333333	0.804	0.957333333	1.068333333	1.029333333
Q8QGX4	DNA-dependent protein kinase catalytic subunit OS=Gallus gallus OX=9031 GN=PRKDC PE=2 SV=1	PRKDC	472.65	1.074666667	0.995666667	0.944333333	0.990333333	0.987666667
Q4JIM4	Presenilin-1 OS=Gallus gallus OX=9031 GN=PSEN1 PE=1 SV=1	PSEN1	52.83	1.35	0.974	0.938	0.892	0.922
Q5ZK88	Paraspeckle component 1 OS=Gallus gallus OX=9031 GN=PSPC1 PE=2 SV=1	PSPC1	58.47	1.024	1.034	0.985666667	0.973	1.01
Q5ZIT5	Ras-related protein Rab-10 OS=Gallus gallus OX=9031 GN=RAB10 PE=2 SV=1	RAB10	22.549	1.216	0.883333333	0.966333333	0.964666667	1.012333333
Q5ZKU5	Ras-related protein Rab-14 OS=Gallus gallus OX=9031 GN=RAB14 PE=2 SV=3	RAB14	23.897	1.548	0.789333333	0.843333333	0.878333333	0.894
Q1KME6	Ras-related protein Rab-6A OS=Gallus gallus OX=9031 GN=RAB6A PE=2 SV=3	RAB6A	23.49	1.550666667	0.826333333	0.849	0.859333333	0.935
P41125	60S ribosomal protein L13 OS=Gallus gallus OX=9031 GN=RPL13 PE=2 SV=2	RPL13	24.395	0.95	1.117666667	1.002333333	0.978333333	0.977666667
Q98TF8	60S ribosomal protein L22 OS=Gallus gallus OX=9031 GN=RPL22 PE=2 SV=1	RPL22	14.729	1.047333333	1.117333333	1.015333333	0.954333333	0.893666667
Q98TF7	60S ribosomal protein L35 OS=Gallus gallus OX=9031 GN=RPL35 PE=2 SV=3	RPL35	14.551	0.881333333	1.141666667	1.057	1.061666667	0.915666667
Q5ZHQ1	Small ubiquitin-related modifier 3 OS=Gallus gallus OX=9031 GN=SUMO3 PE=3 SV=1	SUMO3	10.711	0.931333333	1.082666667	1.026666667	0.948666667	1.013666667
P32760	Pleiotrophin OS=Gallus gallus OX=9031 GN=PTN PE=1 SV=2	PTN	18.512	NA	NA	NA	NA	NA
Q5ZJX4	RNA-binding protein 38 OS=Gallus gallus OX=9031 GN=RBM38 PE=2 SV=1	RBM38	23.453	0.73	1.056333333	1.044666667	1.047666667	1.120333333
Q5ZHV1	Ras-related protein Rab-33B OS=Gallus gallus OX=9031 GN=RAB33B PE=2 SV=1	RAB33B	25.735	1.1105	0.9025	1.0285	0.9855	1.0185
Q5ZL38	SAGA-associated factor 29 OS=Gallus gallus OX=9031 GN=SGF29 PE=2 SV=1	SGF29	33.111	0.976	0.905	1.1215	1.048	0.996
Q5ZK40	SWI/SNF-related matrix-associated actin-dependent regulator of chromatin subfamily B member 1 OS=Gallus gallus OX=9031 GN=SMARCB1 PE=2 SV=1	SMARCB1	44.495	1.126333333	0.918666667	1.001	1.000666667	1.001666667
Q5F413	Stromal membrane-associated protein 2 OS=Gallus gallus OX=9031 GN=SMAP2 PE=2 SV=1	SMAP2	46.314	0.972333333	1.018666667	1.075	0.993333333	0.976
P08629	Thioredoxin OS=Gallus gallus OX=9031 GN=TXN PE=3 SV=2	TXN	11.7	1.102666667	1.236	0.977	0.765666667	0.914666667
Q5F418	26S proteasome non-ATPase regulatory subunit 1 OS=Gallus gallus OX=9031 GN=PSMD1 PE=2 SV=1	PSMD1	106.06	1.159666667	0.932333333	0.949333333	0.995666667	0.993
P08642	GTPase HRas OS=Gallus gallus OX=9031 GN=HRAS PE=1 SV=1	HRAS	21.365	1.684	0.813	0.788	0.8685	0.9245
Q9I8G9	Histone-binding protein RBBP7 OS=Gallus gallus OX=9031 GN=RBBP7 PE=1 SV=1	RBBP7	47.702	1.156	1.026333333	0.929666667	0.984666667	0.952
Q08200	60S ribosomal protein L10 (Fragment) OS=Gallus gallus OX=9031 GN=RPL10 PE=2 SV=1	RPL10	23.987	0.976333333	1.134	0.980666667	0.977666667	0.952
Q5ZIR1	Endophilin-B1 OS=Gallus gallus OX=9031 GN=SH3GLB1 PE=2 SV=1	SH3GLB1	40.795	0.911333333	0.974	1.070666667	1.041333333	1.002333333
E1BRE2	NAD-dependent protein deacylase sirtuin-5, mitochondrial OS=Gallus gallus OX=9031 GN=SIRT5 PE=3 SV=1	SIRT5	33.956	1.216	0.877666667	0.993	1.027666667	0.944666667
Q9YHT2	Succinate dehydrogenase [ubiquinone] iron-sulfur subunit, mitochondrial OS=Gallus gallus OX=9031 GN=SDHB PE=1 SV=1	SDHB	32.597	1.348	0.818	0.931	0.97	0.978666667
Q5ZIG2	Pre-mRNA-splicing factor SLU7 OS=Gallus gallus OX=9031 GN=SLU7 PE=2 SV=1	SLU7	65.364	0.883	1.092333333	1.068	0.998	0.972333333
Q5ZMC2	Unconventional myosin-Ig OS=Gallus gallus OX=9031 GN=MYO1G PE=2 SV=1	MYO1G	114.97	0.883666667	0.925666667	1.074666667	1.009333333	1.162333333
P01014	Ovalbumin-related protein Y OS=Gallus gallus OX=9031 GN=SERPINB14B PE=1 SV=1	SERPINB14B	43.772	3.582666667	0.387666667	0.377333333	0.337	0.356333333
Q5XXA9	Lens epithelium-derived growth factor OS=Gallus gallus OX=9031 GN=PSIP1 PE=2 SV=1	PSIP1	64.926	0.836	1.145	1.028333333	0.946333333	1.057333333
P47826	60S acidic ribosomal protein P0 OS=Gallus gallus OX=9031 GN=RPLP0 PE=2 SV=1	RPLP0	34.285	1.003333333	1.041	0.995666667	0.974666667	1.019
Q5F3P8	Histone-lysine N-methyltransferase SETD1B OS=Gallus gallus OX=9031 GN=SETD1B PE=2 SV=1	SETD1B	223.08	0.997	1.133666667	1.017666667	1.041666667	0.856
Q5ZMH1	Septin-2 OS=Gallus gallus OX=9031 GN=SEPTIN2 PE=2 SV=1	SEPTIN2	40.225	1.326333333	0.879333333	0.926	0.990333333	0.894
Q5ZIZ2	SET and MYND domain-containing protein 5 OS=Gallus gallus OX=9031 GN=SMYD5 PE=2 SV=1	SMYD5	46.967	1.166	0.877666667	1.047333333	0.992	0.960666667
E1C6Q1	Pachytene checkpoint protein 2 homolog OS=Gallus gallus OX=9031 GN=TRIP13 PE=3 SV=1	TRIP13	49.079	1.202333333	0.865666667	0.960666667	0.936666667	1.079666667
P53033	Replication factor C subunit 2 OS=Gallus gallus OX=9031 GN=RFC2 PE=2 SV=1	RFC2	39.706	1.209	0.891	0.945666667	0.930666667	1.082666667
P30352	Serine/arginine-rich splicing factor 2 OS=Gallus gallus OX=9031 GN=SRSF2 PE=2 SV=1	SRSF2	25.524	0.963666667	0.906333333	1.210666667	1.010333333	0.962
Q5ZKM1	pre-rRNA 2'-O-ribose RNA methyltransferase FTSJ3 OS=Gallus gallus OX=9031 GN=FTSJ3 PE=2 SV=2	FTSJ3	95.005	0.942333333	1.091333333	1.021333333	0.986333333	1.002666667
Q5F3V0	SET and MYND domain-containing protein 4 OS=Gallus gallus OX=9031 GN=SMYD4 PE=2 SV=1	SMYD4	82.026	0.9085	1.0525	1.056	0.9655	1.065
Q5ZI67	NHL repeat-containing protein 2 OS=Gallus gallus OX=9031 GN=NHLRC2 PE=2 SV=1	NHLRC2	79.606	0.933666667	1.010666667	0.999	1.011333333	1.066666667
Q5ZI22	Nucleoporin NUP42 OS=Gallus gallus OX=9031 GN=NUP42 PE=2 SV=1	NUP42	42.317	0.825333333	1.035666667	1.003333333	1.105666667	1.039333333
P27177	Major prion protein homolog OS=Gallus gallus OX=9031 GN=PRNP PE=1 SV=2	PRNP	29.908	0.977333333	1.014333333	0.963	1.053333333	1.004666667
P50890	40S ribosomal protein SA OS=Gallus gallus OX=9031 GN=RPSA PE=3 SV=1	RPSA	33.021	0.963333333	1.055333333	0.982333333	1.009	1.013333333
Q5F4C4	Leucine-rich repeat protein SHOC-2 OS=Gallus gallus OX=9031 GN=SHOC2 PE=2 SV=1	SHOC2	59.162	1.219	0.963333333	1.105333333	0.965666667	0.801333333
P84023	Mothers against decapentaplegic homolog 3 OS=Gallus gallus OX=9031 GN=SMAD3 PE=2 SV=1	SMAD3	48.251	1.036333333	0.992	1.073	0.978666667	0.951
Q5F4B2	Switch-associated protein 70 OS=Gallus gallus OX=9031 GN=SWAP70 PE=2 SV=1	SWAP70	68.411	1.642	0.771	0.843	0.836333333	0.987333333
Q5ZI87	Tubulin-specific chaperone D OS=Gallus gallus OX=9031 GN=TBCD PE=2 SV=1	TBCD	113.66	1.495	0.966	0.84	0.856	0.966
Q8JG64	Protein disulfide-isomerase A3 OS=Gallus gallus OX=9031 GN=PDIA3 PE=2 SV=1	PDIA3	56.181	1.229	0.912333333	0.969	1.022666667	0.921333333
Q5F450	PAN2-PAN3 deadenylation complex catalytic subunit PAN2 OS=Gallus gallus OX=9031 GN=PAN2 PE=2 SV=1	PAN2	134.86	1.103666667	0.904333333	1.006	0.844333333	1.215666667
Q5ZKU8	p21-activated protein kinase-interacting protein 1-like OS=Gallus gallus OX=9031 GN=PAK1IP1 PE=2 SV=1	PAK1IP1	41.232	0.873666667	1.004	1.049	1.037333333	1.041666667
Q5ZLY0	Phosphorylated adapter RNA export protein OS=Gallus gallus OX=9031 GN=PHAX PE=2 SV=1	PHAX	45.392	0.889666667	1.235333333	1.022666667	0.848	1.024666667
Q90665	Semaphorin-4D (Fragment) OS=Gallus gallus OX=9031 GN=SEMA4D PE=2 SV=1	SEMA4D	33.524	0.688	1.12	1.093	1.166	0.972
Q90744	Alpha-N-acetylgalactosaminidase OS=Gallus gallus OX=9031 GN=NAGA PE=1 SV=1	NAGA	45.615	0.884333333	1.047	0.987666667	1.069333333	1.048
Q5ZIN1	Nuclear migration protein nudC OS=Gallus gallus OX=9031 GN=NUDC PE=2 SV=1	NUDC	39.209	1.239666667	0.922666667	1.023	1.052666667	0.813333333
Q25C36	Olfactomedin-like protein 3 OS=Gallus gallus OX=9031 GN=OLFML3 PE=2 SV=1	OLFML3	44.846	1.384333333	0.880666667	0.951666667	0.888	0.943333333
Q98953	Protein S100-A6 OS=Gallus gallus OX=9031 GN=S100A6 PE=3 SV=1	S100A6	10.276	1.486	0.911666667	0.837	0.925	0.908666667
Q5ZIY4	Ribosome maturation protein SBDS OS=Gallus gallus OX=9031 GN=SBDS PE=2 SV=1	SBDS	28.823	1.452	0.884666667	0.846	0.916333333	0.953333333
Q8JG30	Sulfotransferase family cytosolic 1B member 1 OS=Gallus gallus OX=9031 GN=SULT1B1 PE=2 SV=1	SULT1B1	34.073	1.700666667	0.665666667	0.884333333	0.861666667	0.936333333
P33145	B-cadherin (Fragment) OS=Gallus gallus OX=9031 GN=K-CAM PE=2 SV=1	K-CAM	80.612	1.074666667	1.113666667	0.898	1.021	0.915
P50146	Guanine nucleotide-binding protein G(i) subunit alpha-1 OS=Gallus gallus OX=9031 GN=GNAI1 PE=2 SV=2	GNAI1	40.378	2.166	0.637	0.709666667	0.704	0.865666667
Q5ZMC6	GSK3-beta interaction protein OS=Gallus gallus OX=9031 GN=GSKIP PE=2 SV=1	GSKIP	15.885	1.05	0.755	0.853	1.471	0.949
Q6QLQ5	Cathelicidin-1 OS=Gallus gallus OX=9031 GN=CATHL1 PE=1 SV=1	CATHL1	16.072	4.048666667	0.303	0.395333333	0.170333333	0.164
Q5ZLP8	Insulin-like growth factor 2 mRNA-binding protein 3 OS=Gallus gallus OX=9031 GN=IGF2BP3 PE=2 SV=1	IGF2BP3	64.372	1.153	1.211333333	1.003333333	0.874	0.771333333
Q90631	Kinectin OS=Gallus gallus OX=9031 GN=KTN1 PE=1 SV=1	KTN1	155.97	0.987	1.097333333	1.040666667	1.001	0.895333333
Q5ZIX8	Lysine-specific demethylase 3A OS=Gallus gallus OX=9031 GN=KDM3A PE=2 SV=1	KDM3A	149.33	0.885	1.023	1.003	1.014	1.04
Q5ZIL9	KIF-binding protein OS=Gallus gallus OX=9031 GN=Kifbp PE=2 SV=1	Kifbp	69.081	1.4185	0.823	0.9005	0.8795	1.049
P13648	Lamin-A OS=Gallus gallus OX=9031 GN=LMNA PE=2 SV=1	LMNA	73.164	1.15	1.004333333	0.969	1.107	0.829
I0IUP3	DNA helicase MCM8 OS=Gallus gallus OX=9031 GN=MCM8 PE=1 SV=1	MCM8	92.808	0.961333333	0.800666667	1.223333333	0.903666667	1.168333333
Q5F495	MOB-like protein phocein OS=Gallus gallus OX=9031 GN=MOB4 PE=2 SV=1	MOB4	25.816	1.224666667	0.881666667	0.976	0.972333333	0.991333333
O57604	Podocalyxin OS=Gallus gallus OX=9031 GN=PODXL PE=1 SV=1	PODXL	61.014	1.333	1.039	0.873	0.961	0.871
P05083	Argininosuccinate lyase OS=Gallus gallus OX=9031 GN=ASL2 PE=2 SV=1	ASL2	51.043	1.455	0.921666667	0.875333333	0.964333333	0.807
Q5ZMP7	AP-3 complex subunit mu-1 OS=Gallus gallus OX=9031 GN=AP3M1 PE=2 SV=1	AP3M1	46.972	0.985333333	1.077666667	1.005	0.987	0.980333333
Q75R65	Tyrosine-protein kinase JAK2 OS=Gallus gallus OX=9031 GN=JAK2 PE=2 SV=1	JAK2	129.85	1.072	0.856	1.041	1.031	1.062
Q5ZJ74	Iron-sulfur cluster assembly 1 homolog, mitochondrial OS=Gallus gallus OX=9031 GN=ISCA1 PE=2 SV=1	ISCA1	14.125	1.025	1.1025	1.0975	0.93	0.8895
Q5ZKE7	UMP-CMP kinase OS=Gallus gallus OX=9031 GN=CMPK PE=2 SV=1	CMPK	22.172	1.243666667	0.901	0.967	0.999	0.987333333
Q5ZKW2	Protein LZIC OS=Gallus gallus OX=9031 GN=LZIC PE=2 SV=1	LZIC	21.47	1.636333333	0.765	0.823333333	0.841	0.980333333
Q5ZIU1	Mapk-regulated corepressor-interacting protein 1 OS=Gallus gallus OX=9031 GN=MCRIP1 PE=3 SV=1	MCRIP1	10.786	1.275	0.801333333	0.966333333	1.042666667	0.999666667
P52162	Protein max OS=Gallus gallus OX=9031 GN=MAX PE=3 SV=1	MAX	18.184	0.833	1.065333333	1.055	1.029333333	1.045333333
Q5ZIU8	Katanin p80 WD40 repeat-containing subunit B1 OS=Gallus gallus OX=9031 GN=KATNB1 PE=2 SV=2	KATNB1	72.737	0.885	1.082	1.116	1.011	1.025
Q5ZLN0	Leucine-rich repeat-containing protein 40 OS=Gallus gallus OX=9031 GN=LRRC40 PE=2 SV=1	LRRC40	67.475	1.439666667	0.898666667	0.851	0.919666667	0.980666667
Q9DEA3	Proliferating cell nuclear antigen OS=Gallus gallus OX=9031 GN=PCNA PE=1 SV=1	PCNA	28.888	0.888333333	0.983333333	0.983666667	1.014	1.162
Q5ZLM2	Lariat debranching enzyme OS=Gallus gallus OX=9031 GN=DBR1 PE=2 SV=1	DBR1	60.776	1.0475	0.9775	1.0185	0.9965	0.948
P50147	Guanine nucleotide-binding protein G(i) subunit alpha-2 OS=Gallus gallus OX=9031 GN=GNAI2 PE=2 SV=2	GNAI2	40.577	2.001333333	0.602	0.783333333	0.780333333	0.917666667
P56517	Histone deacetylase 1 OS=Gallus gallus OX=9031 GN=HDAC1 PE=2 SV=1	HDAC1	54.938	1.041333333	0.96	1.019666667	1.032666667	0.972
P01994	Hemoglobin subunit alpha-A OS=Gallus gallus OX=9031 GN=HBAA PE=1 SV=2	HBAA	15.429	1.508	0.745333333	0.937	1.173	0.706666667
Q90850	Hypermethylated in cancer 1 protein (Fragment) OS=Gallus gallus OX=9031 GN=HIC1 PE=2 SV=2	HIC1	73.758	1.243	0.942	0.925	1.099	0.89
Q5ZIP2	Ragulator complex protein LAMTOR3 OS=Gallus gallus OX=9031 GN=LAMTOR3 PE=2 SV=1	LAMTOR3	13.68	1.007	1.032666667	1.030666667	1.028333333	0.945333333
Q5ZJD3	Large subunit GTPase 1 homolog OS=Gallus gallus OX=9031 GN=LSG1 PE=2 SV=1	LSG1	73.83	1.056	1.048333333	0.955	0.979	1.007666667
Q5ZKL6	Membrane-bound O-acyltransferase domain-containing protein 2 OS=Gallus gallus OX=9031 GN=mboat2 PE=2 SV=1	mboat2	59.552	2.538	0.923	0.55	0.666	0.477
Q02960	Macrophage migration inhibitory factor OS=Gallus gallus OX=9031 GN=MIF PE=3 SV=3	MIF	12.484	0.795333333	0.985333333	1.010666667	1.088	1.096
Q91049	Occludin OS=Gallus gallus OX=9031 GN=OCLN PE=1 SV=1	OCLN	55.863	1.23	0.991333333	0.836666667	1.172333333	0.827666667
Q90Z16	Optineurin OS=Gallus gallus OX=9031 GN=OPTN PE=1 SV=1	OPTN	64.087	1.395	0.888	0.972666667	0.989333333	0.859
Q5ZIK2	PDZ domain-containing protein 11 OS=Gallus gallus OX=9031 GN=PDZD11 PE=2 SV=1	PDZD11	15.831	1.1635	0.9225	1.022	0.9745	0.97
Q5ZMN3	Prohibitin-2 OS=Gallus gallus OX=9031 GN=PHB2 PE=2 SV=1	PHB2	33.336	1.598	0.773	0.861	0.85	0.985666667
Q5ZLQ4	Iron-responsive element-binding protein 2 OS=Gallus gallus OX=9031 GN=IREB2 PE=2 SV=1	IREB2	105.36	1.053	0.886	0.990333333	1.059	1.067
Q5ZJX5	MTOR-associated protein MEAK7 OS=Gallus gallus OX=9031 GN=MEAK7 PE=2 SV=1	MEAK7	52.115	1.083666667	1.000333333	0.930333333	1.151	0.861333333
Q90YI1	Ovocalyxin-32 OS=Gallus gallus OX=9031 PE=1 SV=1	--	30.634	1.202666667	1.708666667	0.677333333	0.844666667	0.611666667
Q5ZM72	Fatty acyl-CoA reductase 1 OS=Gallus gallus OX=9031 GN=FAR1 PE=2 SV=1	FAR1	59.449	1.4385	0.8345	0.7875	0.874	1.1255
Q5ZJ43	Exocyst complex component 8 OS=Gallus gallus OX=9031 GN=EXOC8 PE=2 SV=1	EXOC8	80.429	1.5485	0.746	0.9375	0.8655	0.9805
P70081	Histone H4 type VIII OS=Gallus gallus OX=9031 GN=H4-VIII PE=3 SV=3	H4-VIII	11.439	0.695666667	1.073	1.139	1.208	0.905
P02112	Hemoglobin subunit beta OS=Gallus gallus OX=9031 GN=HBB PE=1 SV=2	HBB	16.466	1.42	0.75	1.006333333	1.203666667	0.728
P0C1H5	Histone H2B 7 OS=Gallus gallus OX=9031 GN=H2B-VII PE=1 SV=2	H2B-VII	13.964	1.04	0.986333333	0.998333333	0.968	1.010333333
P02612	Myosin regulatory light chain 2, smooth muscle major isoform OS=Gallus gallus OX=9031 PE=1 SV=2	--	19.845	1.92	0.626666667	0.79	0.922333333	0.815666667
Q5ZLP2	Methylthioribulose-1-phosphate dehydratase OS=Gallus gallus OX=9031 GN=APIP PE=2 SV=1	APIP	26.821	0.928666667	1.045	1.028	1.004666667	1.042333333
P16053	Neurofilament medium polypeptide OS=Gallus gallus OX=9031 GN=NEFM PE=2 SV=2	NEFM	95.834	2.719	0.936	0.587	0.4865	0.401
Q5ZMU6	Serine/threonine-protein phosphatase 4 regulatory subunit 2 OS=Gallus gallus OX=9031 GN=PPP4R2 PE=2 SV=1	PPP4R2	44.962	0.858666667	1.062	1.054666667	1.037666667	1.028
Q5ZLV2	Peptidyl-prolyl cis-trans isomerase-like 3 OS=Gallus gallus OX=9031 GN=PPIL3 PE=2 SV=1	PPIL3	18.051	0.982	0.966666667	1.085	0.96	1.052666667
P0CB50	Peroxiredoxin-1 OS=Gallus gallus OX=9031 GN=PRDX1 PE=1 SV=1	PRDX1	22.314	1.051333333	1.049666667	1.006	0.968333333	0.961
P24032	Myosin regulatory light chain 2, smooth muscle minor isoform OS=Gallus gallus OX=9031 PE=2 SV=2	--	19.911	1.743	0.752333333	0.888333333	0.849333333	0.875666667
Q5F398	E3 ubiquitin-protein transferase MAEA OS=Gallus gallus OX=9031 GN=MAEA PE=2 SV=1	MAEA	45.388	0.969	0.984	0.97	1.016333333	1.070666667
Q5F3C8	Pleckstrin homology domain-containing family O member 1 OS=Gallus gallus OX=9031 GN=PLEKHO1 PE=2 SV=1	PLEKHO1	48.151	0.931666667	0.878	1.132333333	0.986666667	1.089333333
Q9DG45	Pterin-4-alpha-carbinolamine dehydratase 2 OS=Gallus gallus OX=9031 GN=PCBD2 PE=2 SV=1	PCBD2	11.768	NA	NA	NA	NA	NA
A0A1D5P556	Disheveled-associated activator of morphogenesis 2 OS=Gallus gallus OX=9031 GN=DAAM2 PE=1 SV=2	DAAM2	123.87	1.184666667	0.893333333	1.050666667	1.041333333	0.867666667
P35915	Hydroxymethylglutaryl-CoA lyase, mitochondrial OS=Gallus gallus OX=9031 GN=HMGCL PE=1 SV=1	HMGCL	31.436	1.029	0.981666667	1.020666667	1.045666667	0.968333333
Q5ZKY4	Inhibitor of growth protein 4 OS=Gallus gallus OX=9031 GN=ING4 PE=2 SV=1	ING4	28.556	0.99	1.019	1.038	1.005666667	0.997666667
P26009	Integrin alpha-8 OS=Gallus gallus OX=9031 GN=ITGA8 PE=1 SV=1	ITGA8	116.14	2.033	0.812	0.676	0.792	0.807
P02609	Myosin regulatory light chain 2, skeletal muscle isoform OS=Gallus gallus OX=9031 GN=MYLPF PE=1 SV=2	MYLPF	18.839	3.417	0.434	0.455333333	0.412666667	0.421333333
Q5ZLH0	NTF2-related export protein 2 OS=Gallus gallus OX=9031 GN=NXT2 PE=2 SV=1	NXT2	16.162	0.923	1.069	1.075666667	0.937333333	1.035
P01012	Ovalbumin OS=Gallus gallus OX=9031 GN=SERPINB14 PE=1 SV=2	SERPINB14	42.881	4.012	0.255333333	0.193	0.158	0.15
O13154	Protein kinase C and casein kinase substrate in neurons protein 2 OS=Gallus gallus OX=9031 GN=PACSIN2 PE=1 SV=1	PACSIN2	51.97	1.043	0.907	1.139	0.998	0.976
Q5ZJF6	Probable ATP-dependent RNA helicase DDX10 OS=Gallus gallus OX=9031 GN=DDX10 PE=2 SV=1	DDX10	100.16	0.954333333	1.089	1.007666667	1.004	0.993666667
P10184	Ovoinhibitor OS=Gallus gallus OX=9031 GN=SPINK5 PE=1 SV=3	SPINK5	57.004	2.474333333	0.968333333	0.587	0.521333333	0.473666667
P08023	Actin, aortic smooth muscle OS=Gallus gallus OX=9031 GN=ACTA2 PE=3 SV=2	ACTA2	41.994	2.1975	0.531	0.701	1.075	0.696
Q5ZJ23	Argininosuccinate synthase OS=Gallus gallus OX=9031 GN=ASS1 PE=2 SV=1	ASS1	46.903	0.714	1.093333333	1.050333333	1.127	1.114333333
Q5ZK21	Integrator complex subunit 14 OS=Gallus gallus OX=9031 GN=INTS14 PE=2 SV=1	INTS14	57.532	1.024	1.020333333	0.970666667	1.016	1.012
Q1HGK7	Katanin p60 ATPase-containing subunit A1 OS=Gallus gallus OX=9031 GN=KATNA1 PE=2 SV=1	KATNA1	56.038	1.1495	0.923	0.983	1.06	0.9275
P27042	Lysozyme g OS=Gallus gallus OX=9031 PE=2 SV=1	--	23.238	3.599666667	0.366333333	0.443	0.339	0.320333333
Q5ZI42	Malignant T-cell-amplified sequence 1 OS=Gallus gallus OX=9031 GN=MCTS1 PE=2 SV=1	MCTS1	20.571	1.313333333	0.872333333	0.901	0.909666667	1.054333333
Q98UI9	Mucin-5B OS=Gallus gallus OX=9031 GN=MUC5B PE=1 SV=1	MUC5B	233.55	NA	NA	NA	NA	NA
Q5ZKW0	Mitochondrial tRNA-specific 2-thiouridylase 1 OS=Gallus gallus OX=9031 GN=TRMU PE=2 SV=1	TRMU	48.37	NA	NA	NA	NA	NA
P18937	NADH-ubiquinone oxidoreductase chain 2 OS=Gallus gallus OX=9031 GN=MT-ND2 PE=3 SV=1	MT-ND2	38.333	1.609	0.816	0.882	0.73	1.049
Q5ZK10	NSFL1 cofactor p47 OS=Gallus gallus OX=9031 GN=NSFL1C PE=2 SV=1	NSFL1C	40.64	0.934333333	1.024	1.004666667	0.998	1.062666667
P08287	Histone H1.11L OS=Gallus gallus OX=9031 PE=1 SV=2	--	22.528	0.888	0.999333333	1.056333333	1.116666667	0.987
Q5ZML5	Protein LSM12 homolog OS=Gallus gallus OX=9031 GN=LSM12 PE=2 SV=1	LSM12	21.519	0.988666667	0.963333333	1.025333333	0.936	1.120333333
Q90596	Transcription factor MafK OS=Gallus gallus OX=9031 GN=MAFK PE=2 SV=1	MAFK	17.538	0.957	0.929666667	1.095666667	0.993333333	1.060333333
Q76I89	Kinetochore protein NDC80 homolog OS=Gallus gallus OX=9031 GN=NDC80 PE=1 SV=1	NDC80	73.74	0.662	1.038	1.040666667	1.066333333	1.228
Q5ZKC9	14-3-3 protein zeta OS=Gallus gallus OX=9031 GN=YWHAZ PE=2 SV=1	YWHAZ	27.775	1.395666667	0.809666667	0.899666667	0.922333333	1.010666667
Q5F452	Myotubularin-related protein 8 OS=Gallus gallus OX=9031 GN=MTMR8 PE=2 SV=1	MTMR8	71.967	1.029	0.883	1.1305	0.9885	1.0185
Q5ZKD4	N-acetylneuraminate lyase OS=Gallus gallus OX=9031 GN=NPL PE=2 SV=1	NPL	33.646	1.3645	0.9785	0.936	0.843	0.997
P62149	Calmodulin OS=Gallus gallus OX=9031 GN=CALM PE=1 SV=2	CALM	16.837	1.243	0.811	0.883333333	0.836666667	1.188333333
Q1T764	Centromere protein Q OS=Gallus gallus OX=9031 GN=CENPQ PE=2 SV=1	CENPQ	32.203	0.773333333	1.061	1.057	1.052	1.118666667
Q2Z1W2	Centromere protein U OS=Gallus gallus OX=9031 GN=CENPU PE=1 SV=1	CENPU	39.637	0.56	1.049	0.967	0.968	1.354
P00340	L-lactate dehydrogenase A chain OS=Gallus gallus OX=9031 GN=LDHA PE=1 SV=3	LDHA	36.514	1.127333333	0.99	0.98	1.013	0.945333333
Q9PTR5	Lissencephaly-1 homolog OS=Gallus gallus OX=9031 GN=PAFAH1B1 PE=2 SV=3	PAFAH1B1	46.664	0.990666667	1.018	1.032666667	1.042333333	0.956666667
Q5ZME2	Malate dehydrogenase, cytoplasmic OS=Gallus gallus OX=9031 GN=MDH1 PE=2 SV=1	MDH1	36.543	0.983666667	0.978666667	1.024666667	0.994	1.062666667
P11799	Myosin light chain kinase, smooth muscle OS=Gallus gallus OX=9031 GN=Mylk PE=1 SV=2	Mylk	210.44	1.295333333	0.741	0.923333333	1.083666667	0.984
P25207	Nuclear transcription factor Y subunit beta OS=Gallus gallus OX=9031 GN=NFYB PE=2 SV=2	NFYB	22.585	0.966666667	0.933666667	1.036333333	0.965	1.111333333
Q6JHU8	Prolyl 3-hydroxylase 1 OS=Gallus gallus OX=9031 GN=P3H1 PE=1 SV=1	P3H1	81.675	1.534333333	0.921666667	0.836333333	0.953	0.833666667
Q5ZI03	Corepressor interacting with RBPJ 1 OS=Gallus gallus OX=9031 GN=CIR1 PE=2 SV=1	CIR1	53.377	0.849333333	1.020666667	1.170666667	0.922666667	1.082
Q5ZM91	cAMP-dependent protein kinase type I-alpha regulatory subunit OS=Gallus gallus OX=9031 GN=PRKAR1A PE=2 SV=1	PRKAR1A	43.35	1.011333333	0.914	1.023666667	0.999666667	1.101666667
P01005	Ovomucoid OS=Gallus gallus OX=9031 PE=1 SV=1	--	22.591	3.614	0.2725	0.2375	0.2835	0.271
Q5F425	Protein lin-7 homolog C OS=Gallus gallus OX=9031 GN=LIN7C PE=1 SV=1	LIN7C	21.847	1.314666667	0.939	0.914666667	1.033	0.846333333
P20763	Ig lambda chain C region OS=Gallus gallus OX=9031 PE=4 SV=1	--	11.361	0.530333333	0.746	0.992333333	1.075666667	1.572333333
Q5F464	Lipoma-preferred partner homolog OS=Gallus gallus OX=9031 GN=LPP PE=2 SV=1	LPP	65.139	1.322333333	0.891666667	0.934333333	1.026666667	0.885
Q5ZJ06	Magnesium transporter protein 1 OS=Gallus gallus OX=9031 GN=MAGT1 PE=2 SV=1	MAGT1	36.762	1.089	1.069333333	1.012666667	1.073666667	0.832666667
P68497	Metallothionein OS=Gallus gallus OX=9031 PE=1 SV=1	--	6.4616	0.747333333	0.952666667	1.307666667	1.079666667	0.953666667
Q5ZKW8	Highly divergent homeobox OS=Gallus gallus OX=9031 GN=HDX PE=2 SV=1	HDX	77.251	0.865	1.032	1.252	0.858	1.036
Q5ZI72	Heterogeneous nuclear ribonucleoprotein D-like OS=Gallus gallus OX=9031 GN=HNRNPDL PE=2 SV=1	HNRNPDL	33.443	0.908666667	1.088	1.023666667	0.984666667	1.029333333
P67962	Casein kinase I isoform alpha OS=Gallus gallus OX=9031 GN=CSNK1A1 PE=2 SV=1	CSNK1A1	38.9	1.033666667	0.958	1.016333333	0.992666667	1.023333333
P02604	Myosin light chain 1, skeletal muscle isoform OS=Gallus gallus OX=9031 PE=1 SV=3	--	20.899	4.1785	0.265	0.206	0.2045	0.192
P09540	Myosin light chain, embryonic OS=Gallus gallus OX=9031 PE=2 SV=1	--	20.619	2.856666667	0.551666667	0.585	0.612666667	0.507666667
P08250	Apolipoprotein A-I OS=Gallus gallus OX=9031 GN=APOA1 PE=1 SV=2	APOA1	30.68	1.428333333	0.733	0.929	0.862	1.126333333
P14315	F-actin-capping protein subunit beta isoforms 1 and 2 OS=Gallus gallus OX=9031 GN=CAPZB PE=1 SV=3	CAPZB	31.364	1.517333333	0.830333333	0.863666667	0.933333333	0.927
Q5ZIH9	Coiled-coil domain-containing protein 174 OS=Gallus gallus OX=9031 GN=CCDC174 PE=2 SV=1	CCDC174	59.322	0.974	1.088	1.018333333	0.924666667	1.037333333
F1NPG5	Centromere protein T OS=Gallus gallus OX=9031 GN=CENPT PE=1 SV=2	CENPT	70.67	0.56	0.701	1.151	1.27	1.351
P02467	Collagen alpha-2(I) chain OS=Gallus gallus OX=9031 GN=COL1A2 PE=1 SV=3	COL1A2	128.99	2.307666667	0.936	0.729666667	0.621666667	0.477666667
Q5ZJL4	Polyribonucleotide 5'-hydroxyl-kinase Clp1 OS=Gallus gallus OX=9031 GN=CLP1 PE=2 SV=2	CLP1	47.593	0.938666667	1.052	0.999333333	1.032666667	1.011666667
P18944	Cytochrome c oxidase subunit 2 OS=Gallus gallus OX=9031 GN=MT-CO2 PE=3 SV=1	MT-CO2	25.568	1.044	0.991333333	1.022	1.004333333	0.980666667
Q5F485	ATP-dependent RNA helicase DDX42 OS=Gallus gallus OX=9031 GN=DDX42 PE=2 SV=1	DDX42	103.05	0.894333333	1.082	1.016	0.989	1.028
P02607	Myosin light polypeptide 6 OS=Gallus gallus OX=9031 GN=MYL6 PE=1 SV=3	MYL6	16.987	1.689	0.993	0.879	0.68	0.852
Q5ZMN0	Acidic leucine-rich nuclear phosphoprotein 32 family member B OS=Gallus gallus OX=9031 GN=ANP32B PE=2 SV=1	ANP32B	29.943	0.938333333	1.059333333	1.029	1.02	0.939666667
Q5ZKB6	Cysteine-rich PDZ-binding protein OS=Gallus gallus OX=9031 GN=CRIPT PE=3 SV=1	CRIPT	11.256	0.897	1.045	1.045333333	1.034333333	0.992
P0CF65	Protein cereblon OS=Gallus gallus OX=9031 GN=CRBN PE=1 SV=1	CRBN	51.118	1.1	0.766	1.181	0.891	1.1295
Q04929	Adapter molecule crk OS=Gallus gallus OX=9031 GN=CRK PE=1 SV=1	CRK	33.805	1.199333333	0.983333333	0.977666667	1.007	0.936333333
Q5ZLR2	Zinc finger protein Pegasus OS=Gallus gallus OX=9031 GN=IKZF5 PE=2 SV=1	IKZF5	46.942	1.34	0.922	0.997	1.028	0.8
O42252	LIM domain-binding protein 1 OS=Gallus gallus OX=9031 GN=LDB1 PE=2 SV=1	LDB1	46.605	0.891666667	1.089333333	1.021666667	0.981666667	1.062
O57579	Aminopeptidase Ey OS=Gallus gallus OX=9031 GN=ANPEP PE=1 SV=2	ANPEP	109.13	1.257333333	0.994666667	0.901	0.99	0.922333333
Q5ZL54	KH homology domain-containing protein 4 OS=Gallus gallus OX=9031 GN=KHDC4 PE=2 SV=1	KHDC4	65.051	0.828666667	1.091333333	1.071333333	0.988666667	1.056666667
P53666	LIM domain kinase 2 OS=Gallus gallus OX=9031 GN=LIMK2 PE=2 SV=1	LIMK2	72.467	1.015333333	0.916	0.894333333	1.207333333	1.008333333
P28318	Protein MRP-126 OS=Gallus gallus OX=9031 PE=2 SV=1	--	14.065	4.472333333	0.25	0.230333333	0.105	0.124
Q5ZKZ9	Lipase maturation factor 2 OS=Gallus gallus OX=9031 GN=LMF2 PE=2 SV=2	LMF2	81.565	0.934	1.128666667	1.069	1.069666667	0.848333333
P13216	Adrenodoxin, mitochondrial (Fragment) OS=Gallus gallus OX=9031 GN=FDX1 PE=1 SV=1	FDX1	15.482	1.005	1.089	0.958	0.925	1.07
Q802T2	Dolichyl pyrophosphate Man9GlcNAc2 alpha-1,3-glucosyltransferase OS=Gallus gallus OX=9031 GN=ALG6 PE=2 SV=1	ALG6	57.437	NA	NA	NA	NA	NA
Q5F428	Eukaryotic translation initiation factor 3 subunit L OS=Gallus gallus OX=9031 GN=EIF3L PE=2 SV=1	EIF3L	66.682	1.811666667	0.800666667	0.82	0.815666667	0.900666667
Q5ZKN5	Protein FAM53A OS=Gallus gallus OX=9031 GN=FAM53A PE=2 SV=2	FAM53A	46.247	0.6935	1.024	1.1005	1.0895	1.121
Q5ZMB2	Heme-binding protein 1 OS=Gallus gallus OX=9031 GN=HEBP1 PE=2 SV=1	HEBP1	21.105	1.143333333	0.954	0.918333333	1.123333333	0.924333333
Q9W6H0	Mimecan OS=Gallus gallus OX=9031 GN=OGN PE=2 SV=1	OGN	33.179	1.447	0.815666667	0.912666667	1.012	0.864333333
Q5ZMI4	Major vault protein OS=Gallus gallus OX=9031 GN=MVP PE=2 SV=1	MVP	93.821	0.976666667	1.058666667	1.025333333	0.999333333	0.950333333
Q5ZIZ4	Cytosolic purine 5'-nucleotidase OS=Gallus gallus OX=9031 GN=NT5C2 PE=2 SV=1	NT5C2	65.894	0.982333333	0.957	1.044333333	1.032	1.015666667
P53488	Actin-related protein 2 OS=Gallus gallus OX=9031 GN=ACTR2 PE=2 SV=1	ACTR2	44.701	0.864333333	0.944333333	1.027333333	1.069	1.122666667
Q5ZKI6	Glucoside xylosyltransferase 1 OS=Gallus gallus OX=9031 GN=GXYLT1 PE=2 SV=1	GXYLT1	49.982	0.826	1.116666667	0.952666667	0.678333333	1.310666667
P02259	Histone H5 OS=Gallus gallus OX=9031 PE=1 SV=2	--	20.733	0.844666667	1.003666667	1.105666667	1.573333333	0.523666667
Q5ZLQ6	14-3-3 protein beta/alpha OS=Gallus gallus OX=9031 GN=YWHAB PE=2 SV=1	YWHAB	27.907	1.636333333	0.750666667	0.876	0.858333333	0.971
Q5ZLC6	Ankyrin repeat domain-containing protein 10 OS=Gallus gallus OX=9031 GN=ANKRD10 PE=2 SV=1	ANKRD10	44.457	0.948333333	1.072	1.019	0.880666667	1.086
P00337	L-lactate dehydrogenase B chain OS=Gallus gallus OX=9031 GN=LDHB PE=1 SV=3	LDHB	36.318	0.785333333	0.969666667	1.093666667	1.108666667	1.073
Q5F3F5	G-protein coupled receptor-associated protein LMBRD2 OS=Gallus gallus OX=9031 GN=LMBRD2 PE=2 SV=1	LMBRD2	80.29	1.036666667	1.15	1.052666667	0.901666667	0.906
P50594	Protein mago nashi homolog OS=Gallus gallus OX=9031 GN=MAGOH PE=2 SV=2	MAGOH	17.105	0.860666667	0.98	1.062666667	1.087	1.09
Q5ZLG0	Acetoacetyl-CoA synthetase OS=Gallus gallus OX=9031 GN=AACS PE=2 SV=1	AACS	74.369	0.766333333	1.005	1.072	1.119333333	1.105666667
Q5ZMW3	Apoptosis inhibitor 5 OS=Gallus gallus OX=9031 GN=API5 PE=2 SV=1	API5	58.608	0.914333333	1.018666667	1.064	1.012333333	0.999666667
Q5ZKB7	Probable cation-transporting ATPase 13A4 OS=Gallus gallus OX=9031 GN=ATP13A4 PE=2 SV=1	ATP13A4	134.06	NA	NA	NA	NA	NA
P70082	Histone H2A.J OS=Gallus gallus OX=9031 GN=H2A-IX PE=3 SV=1	H2A-IX	14.016	0.935	0.963	1.166666667	1.057	0.908666667
Q5ZIJ9	E3 ubiquitin-protein ligase MIB2 OS=Gallus gallus OX=9031 GN=MIB2 PE=2 SV=1	MIB2	106.34	0.953333333	0.997333333	1.021333333	1.017333333	1.059333333
Q5ZLY8	cAMP-regulated phosphoprotein 19 OS=Gallus gallus OX=9031 GN=ARPP19 PE=3 SV=3	ARPP19	12.349	1.245666667	0.993666667	0.986666667	1.012666667	0.732
Q8JIS3	D-erythrulose reductase OS=Gallus gallus OX=9031 GN=DER PE=1 SV=1	DER	26.167	1.062666667	0.894	0.998	1.137333333	0.961333333
Q5ZLA5	Eukaryotic translation initiation factor 3 subunit E OS=Gallus gallus OX=9031 GN=EIF3E PE=2 SV=1	EIF3E	52.135	1.660666667	0.823666667	0.825	0.836	0.954
Q5ZJ64	Eukaryotic translation initiation factor 3 subunit M OS=Gallus gallus OX=9031 GN=EIF3M PE=2 SV=1	EIF3M	42.591	1.879	0.716333333	0.798333333	0.762666667	0.914
Q5ZLR4	Epithelial splicing regulatory protein 2 OS=Gallus gallus OX=9031 GN=ESRP2 PE=2 SV=1	ESRP2	76.946	1.187	1.185	1.0075	0.8255	0.843
Q5ZLN4	Flap endonuclease 1 OS=Gallus gallus OX=9031 GN=FEN1 PE=2 SV=1	FEN1	42.983	1.152	0.867666667	1.044333333	0.989	1.002333333
Q5ZL35	Arginine and glutamate-rich protein 1 OS=Gallus gallus OX=9031 GN=ARGLU1 PE=2 SV=1	ARGLU1	33.543	0.85	1.090333333	1.043333333	1.016	1.017333333
P17153	Annexin A5 OS=Gallus gallus OX=9031 GN=ANXA5 PE=1 SV=2	ANXA5	36.198	1.856666667	0.666	0.734	0.973333333	0.835333333
P21869	Casein kinase II subunit alpha' OS=Gallus gallus OX=9031 PE=2 SV=1	--	41.246	1.113666667	0.934333333	0.990666667	1.026333333	1.004666667
Q90871	Interferon regulatory factor 8 OS=Gallus gallus OX=9031 GN=IRF8 PE=2 SV=1	IRF8	49.17	0.878666667	0.949666667	1.128333333	1.037333333	1.007666667
F1NLH9	Inosine triphosphate pyrophosphatase OS=Gallus gallus OX=9031 GN=ITPA PE=3 SV=2	ITPA	22.262	1.003	1.062666667	1.085333333	0.945666667	0.922
Q5F3L1	Ribosomal protein S6 kinase alpha-5 OS=Gallus gallus OX=9031 GN=RPS6KA5 PE=2 SV=1	RPS6KA5	89.039	1.197666667	0.980333333	1.018666667	0.955666667	0.923666667
Q5ZK33	Mitochondrial proton/calcium exchanger protein OS=Gallus gallus OX=9031 GN=LETM1 PE=2 SV=1	LETM1	85.848	1.3355	0.8755	0.9215	0.975	0.96
P07583	Beta-galactoside-binding lectin OS=Gallus gallus OX=9031 GN=CG-1B PE=1 SV=2	CG-1B	15.063	1.197666667	0.975333333	0.976333333	0.993333333	0.904
Q5ZKY2	Ubiquitin-like modifier-activating enzyme ATG7 OS=Gallus gallus OX=9031 GN=ATG7 PE=2 SV=1	ATG7	78.8	0.978	0.999666667	1.013333333	1.03	1.013333333
Q98SH2	Plasma membrane calcium-transporting ATPase 1 OS=Gallus gallus OX=9031 GN=ATP2B1 PE=2 SV=2	ATP2B1	133.02	1.105	0.969333333	1.001	0.964333333	0.982
P13914	Arylamine N-acetyltransferase, pineal gland isozyme NAT-3 OS=Gallus gallus OX=9031 PE=2 SV=1	--	33.663	0.961666667	0.928333333	1.016	1.054666667	1.063333333
Q9PSW9	Histone H2B 8 OS=Gallus gallus OX=9031 GN=H2B-VIII PE=1 SV=3	H2B-VIII	13.964	0.868333333	1.022666667	1.049	1.064666667	1.036
Q5ZJ60	3-hydroxyisobutyryl-CoA hydrolase, mitochondrial OS=Gallus gallus OX=9031 GN=HIBCH PE=2 SV=1	HIBCH	42.828	1.153	0.980333333	0.951666667	0.996333333	1.001333333
P02314	Non-histone chromosomal protein HMG-17 OS=Gallus gallus OX=9031 GN=HMGN2 PE=1 SV=3	HMGN2	9.4526	0.997666667	1.307	0.893666667	0.776333333	0.915666667
P05122	Creatine kinase B-type OS=Gallus gallus OX=9031 GN=CKB PE=1 SV=1	CKB	42.87	0.814666667	0.953666667	1.083	1.080333333	1.074666667
P11009	Creatine kinase S-type, mitochondrial OS=Gallus gallus OX=9031 GN=CKMT2 PE=1 SV=2	CKMT2	47.083	3.293	0.505	0.592	0.438	0.385
Q5ZMF3	Deoxycytidine kinase OS=Gallus gallus OX=9031 GN=DCK PE=1 SV=1	DCK	30.373	0.7865	1.095	1.0365	1.0505	1.061
Q5ZJM7	Deoxycytidine kinase 2 OS=Gallus gallus OX=9031 GN=DCK2 PE=1 SV=1	DCK2	31.24	1.056666667	0.96	0.973333333	0.936666667	1.045
P18302	Drebrin OS=Gallus gallus OX=9031 GN=DBN1 PE=2 SV=4	DBN1	71.534	1.246333333	0.965333333	0.896	1.063	0.874333333
P00698	Lysozyme C OS=Gallus gallus OX=9031 GN=LYZ PE=1 SV=1	LYZ	16.238	2.054	1.328	0.613666667	0.523	0.494333333
Q5ZJX7	Multivesicular body subunit 12A OS=Gallus gallus OX=9031 GN=MVB12A PE=2 SV=1	MVB12A	28.062	1.012666667	1.109666667	1.093666667	0.997666667	0.850333333
P79996	Mitogen-activated protein kinase 9 OS=Gallus gallus OX=9031 GN=MAPK9 PE=2 SV=1	MAPK9	44.008	1.3255	0.9165	0.901	0.988	0.934
Q5ZHT1	Acyl-CoA dehydrogenase family member 11 OS=Gallus gallus OX=9031 GN=ACAD11 PE=2 SV=1	ACAD11	87.001	1.071	0.878	1.1	0.926	1.058
P28337	Aminomethyltransferase, mitochondrial OS=Gallus gallus OX=9031 GN=AMT PE=1 SV=2	AMT	42.058	1.068666667	1.007333333	0.978666667	1.071333333	0.967
Q8QFQ8	Interleukin-18 OS=Gallus gallus OX=9031 GN=IL18 PE=2 SV=1	IL18	22.787	0.552333333	0.862333333	1.290333333	1.175	1.106666667
Q5ZIH0	Integrator complex subunit 11 OS=Gallus gallus OX=9031 GN=INTS11 PE=2 SV=1	INTS11	68.187	1.009666667	0.997	0.969	1.037	1.036666667
Q5ZL91	Integrator complex subunit 7 OS=Gallus gallus OX=9031 GN=INTS7 PE=2 SV=1	INTS7	106.53	0.955666667	1.086333333	1.014	0.95	1.02
P05081	Adenylate kinase isoenzyme 1 OS=Gallus gallus OX=9031 GN=AK1 PE=1 SV=1	AK1	21.683	1.273333333	0.841333333	0.913666667	0.989	1.009333333
Q5ZKG8	Golgi to ER traffic protein 4 homolog OS=Gallus gallus OX=9031 GN=GET4 PE=2 SV=1	GET4	34.648	1.143333333	0.958666667	1.009	0.975666667	0.941333333
Q02391	Golgi apparatus protein 1 OS=Gallus gallus OX=9031 GN=GLG1 PE=1 SV=1	GLG1	129.71	1.151	1.038333333	0.942666667	1.008	0.906333333
P98157	Low-density lipoprotein receptor-related protein 1 OS=Gallus gallus OX=9031 GN=LRP1 PE=2 SV=1	LRP1	507.13	1.242666667	0.955333333	0.946666667	0.950666667	0.937666667
Q800L3	Mediator of RNA polymerase II transcription subunit 22 OS=Gallus gallus OX=9031 GN=MED22 PE=3 SV=1	MED22	23.048	1.0695	0.9295	1.0945	0.8935	1.0705
P28568	Solute carrier family 2, facilitated glucose transporter member 3 OS=Gallus gallus OX=9031 GN=SLC2A3 PE=2 SV=1	SLC2A3	54.174	0.9555	1.053	0.945	1.0695	1.012
Q5ZIR5	High mobility group nucleosome-binding domain-containing protein 3 OS=Gallus gallus OX=9031 GN=HMGN3 PE=3 SV=1	HMGN3	10.549	1.2035	0.865	1.156	0.9265	0.8995
Q5ZML0	BRISC and BRCA1-A complex member 2 OS=Gallus gallus OX=9031 GN=BABAM2 PE=2 SV=1	BABAM2	43.429	0.971	0.988	1.059666667	1.015666667	1.027333333
Q805F9	DNA damage-binding protein 1 OS=Gallus gallus OX=9031 GN=DDB1 PE=1 SV=1	DDB1	126.95	0.987	1.049	1.019666667	0.998	0.979666667
Q8JHU0	Homeodomain-only protein OS=Gallus gallus OX=9031 GN=HOPX PE=3 SV=1	HOPX	8.3423	NA	NA	NA	NA	NA
P27092	Inhibin beta A chain OS=Gallus gallus OX=9031 GN=INHBA PE=1 SV=2	INHBA	47.574	1.0235	1.0015	1.115	1.098	0.8055
P09482	Neuronal acetylcholine receptor subunit alpha-4 OS=Gallus gallus OX=9031 GN=CHRNA4 PE=1 SV=1	CHRNA4	70.837	1.031333333	0.926666667	1.062666667	1.022	1.004666667
P07031	Acylphosphatase-2 OS=Gallus gallus OX=9031 GN=ACYP2 PE=1 SV=2	ACYP2	11.409	0.980666667	0.961666667	1.126	0.959333333	1.024
Q5ZJT1	Abasic site processing protein HMCES OS=Gallus gallus OX=9031 GN=HMCES PE=2 SV=1	HMCES	38.221	0.643333333	1.052666667	1.075	1.125333333	1.113
P07354	Hyaluronan and proteoglycan link protein 1 OS=Gallus gallus OX=9031 GN=HAPLN1 PE=1 SV=1	HAPLN1	40.532	NA	NA	NA	NA	NA
Q5ZKK2	Integrator complex subunit 9 OS=Gallus gallus OX=9031 GN=INTS9 PE=2 SV=1	INTS9	73.762	0.923666667	1.071	0.978	1.036333333	1.024
Q98925	Interferon regulatory factor 2 OS=Gallus gallus OX=9031 GN=IRF2 PE=2 SV=1	IRF2	39.351	0.924	0.980333333	1.172333333	0.963333333	1.006666667
Q5ZMK5	Bifunctional arginine demethylase and lysyl-hydroxylase JMJD6 OS=Gallus gallus OX=9031 GN=JMJD6 PE=2 SV=1	JMJD6	47.759	0.767333333	1.094666667	1.048	1.021333333	1.122666667
P27921	Transcription factor jun-D OS=Gallus gallus OX=9031 GN=JUND PE=3 SV=1	JUND	33.205	0.938333333	1.080333333	1.061666667	1.021	0.905333333
Q5QJC3	5' exonuclease Apollo OS=Gallus gallus OX=9031 GN=DCLRE1B PE=2 SV=1	DCLRE1B	50.83	0.913	1.170666667	0.966	0.911666667	1.072
O73775	Fibulin-1 OS=Gallus gallus OX=9031 GN=FBLN1 PE=2 SV=2	FBLN1	78.137	1.341666667	0.974333333	0.899333333	0.990666667	0.855
P00356	Glyceraldehyde-3-phosphate dehydrogenase OS=Gallus gallus OX=9031 GN=GAPDH PE=2 SV=3	GAPDH	35.704	1.062666667	1.004666667	0.993333333	1.027	0.955
O42410	DNA-binding protein Ikaros OS=Gallus gallus OX=9031 GN=IKZF1 PE=2 SV=1	IKZF1	57.586	0.794333333	1.034333333	1.036333333	1.004333333	1.119
P01875	Ig mu chain C region OS=Gallus gallus OX=9031 PE=2 SV=2	--	48.173	0.403	0.947	1.190666667	0.945333333	1.502
Q90640	Chromosome-associated kinesin KIF4 OS=Gallus gallus OX=9031 GN=KIF4 PE=2 SV=1	KIF4	138.92	0.691666667	1.141666667	1.016666667	1.093666667	1.092
P00565	Creatine kinase M-type OS=Gallus gallus OX=9031 GN=CKM PE=2 SV=1	CKM	43.328	3.431333333	0.609	0.374666667	0.371333333	0.329666667
Q01636	Laminin subunit beta-1 variant (Fragment) OS=Gallus gallus OX=9031 PE=2 SV=1	--	21.83	1.138	1.058	0.917	0.911	1.034
Q9I9R0	Intracellular hyaluronan-binding protein 4 OS=Gallus gallus OX=9031 GN=HABP4 PE=2 SV=1	HABP4	39.967	0.868666667	1.219666667	1.192	0.791	0.956
Q90X25	Homeobox protein Hox-A13 OS=Gallus gallus OX=9031 GN=HOXA13 PE=2 SV=1	HOXA13	31.944	1.421	0.968	0.914	0.883	0.897
Q5ZJW6	NF-kappa-B inhibitor-interacting Ras-like protein 2 OS=Gallus gallus OX=9031 GN=NKIRAS2 PE=2 SV=1	NKIRAS2	21.502	1.199	1.116	0.976	0.859	0.911
O93510	Gelsolin OS=Gallus gallus OX=9031 GN=GSN PE=2 SV=1	GSN	85.831	1.230666667	0.897333333	0.983	1.047333333	0.874333333
Q5ZLS7	Putative oxidoreductase GLYR1 OS=Gallus gallus OX=9031 GN=GLYR1 PE=2 SV=1	GLYR1	60.601	0.909666667	1.035	1.057333333	0.985	1.027333333
O73885	Heat shock cognate 71 kDa protein OS=Gallus gallus OX=9031 GN=HSPA8 PE=1 SV=1	HSPA8	70.826	0.794666667	1.071	1.1	1.028666667	0.993333333
O93532	Keratin, type II cytoskeletal cochleal OS=Gallus gallus OX=9031 PE=2 SV=1	--	53.803	1.192333333	1.144333333	0.904666667	1.035	0.757333333
Q5ZLK6	Kinesin-like protein KIF18B OS=Gallus gallus OX=9031 GN=KIF18B PE=2 SV=1	KIF18B	86.581	0.805	0.821333333	1.251	0.891666667	1.273
Q5ZHQ2	Galectin-related protein OS=Gallus gallus OX=9031 GN=LGALSL PE=1 SV=1	LGALSL	19.045	0.921	1.011	1.018333333	1.041	1.051666667
Q5ZKQ5	Protein GOLM2 OS=Gallus gallus OX=9031 GN=GOLM2 PE=2 SV=1	GOLM2	42.497	0.83	1.1115	0.964	1.1275	0.9785
P08284	Histone H1.01 OS=Gallus gallus OX=9031 PE=1 SV=2	--	22.044	1.258	0.963	1.007	0.955	0.892
P31258	Homeobox protein Hox-A11 OS=Gallus gallus OX=9031 GN=HOXA11 PE=2 SV=1	HOXA11	33.273	1.281	1.122	0.92	0.933	0.815
Q5ZKU4	Integrator complex subunit 2 OS=Gallus gallus OX=9031 GN=INTS2 PE=2 SV=1	INTS2	132.88	1.172666667	0.922666667	0.854333333	1.109666667	1.029666667
Q5ZIX3	Chromatin modification-related protein MEAF6 OS=Gallus gallus OX=9031 GN=MEAF6 PE=2 SV=1	MEAF6	20.458	0.848	1.062	1.031	1.038	1.064
Q5ZK28	DNA polymerase delta subunit 3 OS=Gallus gallus OX=9031 GN=POLD3 PE=1 SV=2	POLD3	50.75	0.877333333	1.134	1.057	0.979333333	0.998
Q6K1L7	Probable RNA-binding protein EIF1AD OS=Gallus gallus OX=9031 GN=eif1ad PE=2 SV=1	eif1ad	21.235	0.937	1.039666667	1.039666667	1.002666667	1.024
Q8UVD9	Far upstream element-binding protein 2 OS=Gallus gallus OX=9031 GN=KHSRP PE=1 SV=1	KHSRP	80.643	0.917666667	1.069666667	0.985333333	0.997333333	1.036666667
O13156	GDNF family receptor alpha-1 OS=Gallus gallus OX=9031 GN=GFRA1 PE=2 SV=1	GFRA1	52.043	0.7945	0.9385	1.1885	1.0375	1.098
E1C2P3	Heat shock 70 kDa protein 14 OS=Gallus gallus OX=9031 GN=HSPA14 PE=3 SV=1	HSPA14	54.112	0.930333333	1.047666667	1.043333333	0.968	1.075666667
P14791	Heme oxygenase 1 OS=Gallus gallus OX=9031 GN=HMOX1 PE=1 SV=2	HMOX1	33.509	0.949666667	0.907666667	1.074333333	1.031666667	1.065
Q07460	Eukaryotic translation initiation factor 5A-2 OS=Gallus gallus OX=9031 GN=EIF5A2 PE=1 SV=3	EIF5A2	16.72	0.887	1.038	1.025333333	0.960333333	1.097666667
Q5ZL26	Phosphoribosyl pyrophosphate synthase-associated protein 2 OS=Gallus gallus OX=9031 GN=PRPSAP2 PE=2 SV=1	PRPSAP2	40.803	1.060333333	0.876333333	0.917666667	0.935333333	1.211666667
Q5ZKF4	High mobility group protein 20A OS=Gallus gallus OX=9031 GN=HMG20A PE=2 SV=1	HMG20A	40.12	1.004333333	1.048	0.962666667	0.999666667	1.010333333
Q5ZM36	Eukaryotic initiation factor 4A-III OS=Gallus gallus OX=9031 GN=EIF4A3 PE=2 SV=1	EIF4A3	46.815	1.077333333	0.967333333	0.955666667	1.014	1.016333333
P85000	Trypsin inhibitor ClTI-1 OS=Gallus gallus OX=9031 PE=1 SV=1	--	6.0328	4.023666667	0.300666667	0.342333333	0.235333333	0.234
Q5ZHP7	ELL-associated factor 2 OS=Gallus gallus OX=9031 GN=EAF2 PE=2 SV=1	EAF2	29.007	0.718666667	1.136	1.1	0.968333333	1.106
Q5ZKQ6	DNA polymerase epsilon subunit 2 OS=Gallus gallus OX=9031 GN=POLE2 PE=2 SV=1	POLE2	59.626	0.795666667	1.003666667	1.045333333	0.997	1.177333333
P51887	Fibromodulin OS=Gallus gallus OX=9031 GN=FMOD PE=2 SV=1	FMOD	43.866	NA	NA	NA	NA	NA
P53352	Inner centromere protein OS=Gallus gallus OX=9031 GN=INCENP PE=1 SV=1	INCENP	100.94	0.729333333	1.041	1.066333333	0.913666667	1.217333333
Q09121	Eukaryotic translation initiation factor 5A-1 OS=Gallus gallus OX=9031 GN=EIF5A1 PE=1 SV=3	EIF5A1	15.889	0.960333333	1.065666667	0.995333333	0.938333333	1.023333333
P12957	Caldesmon OS=Gallus gallus OX=9031 GN=CALD1 PE=1 SV=2	CALD1	88.746	1.415666667	0.757	0.956666667	1.034333333	0.934333333
Q5ZM57	Very-long-chain (3R)-3-hydroxyacyl-CoA dehydratase OS=Gallus gallus OX=9031 GN=HACD3 PE=2 SV=1	HACD3	42.835	1.346666667	0.916666667	0.932	0.949333333	0.935666667
P09987	Histone H1 OS=Gallus gallus OX=9031 PE=1 SV=2	--	21.881	0.890666667	0.926666667	1.206	0.96	1.062666667
O42479	Ferrochelatase, mitochondrial OS=Gallus gallus OX=9031 GN=FECH PE=1 SV=1	FECH	45.429	1.272333333	0.961333333	0.897666667	0.950666667	0.965666667
Q5ZMS3	Eukaryotic translation initiation factor 2 subunit 3 OS=Gallus gallus OX=9031 GN=EIF2S3 PE=1 SV=1	EIF2S3	51.076	0.9015	1.084	1.0205	1.0095	0.9965
Q5ZJA4	Actin-related protein 5 OS=Gallus gallus OX=9031 GN=ACTR5 PE=2 SV=1	ACTR5	69.353	1.046	1.022	0.9965	0.9935	0.983
Q5ZIK6	BSD domain-containing protein 1 OS=Gallus gallus OX=9031 GN=BSDC1 PE=2 SV=1	BSDC1	49.419	0.894	1.014666667	1.171666667	1.002666667	0.989666667
Q5ZJG3	Transcription factor BTF3 homolog 4 OS=Gallus gallus OX=9031 GN=BTF3L4 PE=2 SV=1	BTF3L4	17.232	0.816333333	1.047333333	1.042666667	0.996	1.095333333
Q5ZL42	Basic leucine zipper and W2 domain-containing protein 2 OS=Gallus gallus OX=9031 GN=BZW2 PE=2 SV=1	BZW2	47.842	1.198333333	0.935666667	0.98	0.99	0.966666667
Q5ZM44	Calcineurin B homologous protein 1 OS=Gallus gallus OX=9031 GN=CHP1 PE=1 SV=3	CHP1	22.447	1.910333333	0.684333333	0.811666667	0.816666667	0.814666667
P84229	Histone H3.2 OS=Gallus gallus OX=9031 GN=H3-I PE=1 SV=2	H3-I	15.388	0.643	1.009666667	1.119666667	1.163	1.084
P42324	Hippocalcin-like protein 1 OS=Gallus gallus OX=9031 GN=HPCAL1 PE=1 SV=2	HPCAL1	22.269	1.636666667	0.837666667	0.874333333	0.884666667	0.89
E1C1L6	Ectonucleoside triphosphate diphosphohydrolase 5 OS=Gallus gallus OX=9031 GN=ENTPD5 PE=3 SV=1	ENTPD5	47.96	1.02	0.9275	0.994	1.1755	0.9295
F1ND48	F-box DNA helicase 1 OS=Gallus gallus OX=9031 GN=FBH1 PE=2 SV=2	FBH1	114.96	0.935	1.088	1.026	1.095	0.889
Q5ZMD1	14-3-3 protein theta OS=Gallus gallus OX=9031 GN=YWHAQ PE=1 SV=1	YWHAQ	27.782	1.418666667	0.832	0.87	0.919	1.001333333
Q5ZK74	Ashwin OS=Gallus gallus OX=9031 GN=RCJMB04_12m8 PE=2 SV=1	RCJMB04_12m8	26.536	0.871	1.093	0.873	1.1265	1.073
P12275	Arylamine N-acetyltransferase, liver isozyme OS=Gallus gallus OX=9031 PE=1 SV=1	--	32.914	1.552	0.786	0.922	0.769	1.012
P43233	Cathepsin B OS=Gallus gallus OX=9031 GN=CTSB PE=2 SV=1	CTSB	37.587	0.739666667	0.943333333	1.076666667	1.133333333	1.138
O93319	Cadherin-11 OS=Gallus gallus OX=9031 GN=CDH11 PE=2 SV=1	CDH11	87.572	1.353333333	0.931	0.873	0.959666667	0.951666667
P67966	Cysteine and glycine-rich protein 1 OS=Gallus gallus OX=9031 GN=CSRP1 PE=1 SV=2	CSRP1	20.385	0.942666667	0.789	1.048	1.186666667	1.082666667
P08288	Histone H1.11R OS=Gallus gallus OX=9031 PE=3 SV=2	--	21.803	0.756333333	1.167	1.225	0.634666667	1.092
P84247	Histone H3.3 OS=Gallus gallus OX=9031 GN=H3-IX PE=1 SV=2	H3-IX	15.328	0.971	0.969666667	1.093	1.053333333	0.944
P20785	Collagen alpha-1(VI) chain OS=Gallus gallus OX=9031 GN=COL6A1 PE=2 SV=1	COL6A1	107.98	1.738	0.794	0.870666667	0.881666667	0.782666667
Q5F478	Serine/threonine-protein phosphatase 6 regulatory ankyrin repeat subunit B OS=Gallus gallus OX=9031 GN=ANKRD44 PE=2 SV=1	ANKRD44	107.4	0.826333333	0.971333333	1.04	1.041666667	1.159666667
Q5ZK90	Arylsulfatase K OS=Gallus gallus OX=9031 GN=ARSK PE=2 SV=1	ARSK	61.401	1.22	1.101	1.146	0.8065	0.772
P15988	Collagen alpha-2(VI) chain OS=Gallus gallus OX=9031 GN=COL6A2 PE=2 SV=1	COL6A2	109.18	1.76	0.780333333	0.874333333	0.887333333	0.778
Q5F3Z7	CTD small phosphatase-like protein 2 OS=Gallus gallus OX=9031 GN=CTDSPL2 PE=2 SV=2	CTDSPL2	52.869	0.952666667	1.083666667	0.968666667	0.961	1.013666667
P46158	Gallinacin-2 OS=Gallus gallus OX=9031 GN=GAL2 PE=1 SV=2	GAL2	7.1415	3.408333333	0.408333333	0.542	0.350666667	0.396666667
P08286	Histone H1.10 OS=Gallus gallus OX=9031 PE=1 SV=3	--	22.003	0.843	1.071666667	1.096666667	1.093333333	0.938666667
P02001	Hemoglobin subunit alpha-D OS=Gallus gallus OX=9031 GN=HBAD PE=1 SV=1	HBAD	15.695	1.459333333	0.752333333	0.945	1.189333333	0.725333333
P26697	Glutathione S-transferase 3 OS=Gallus gallus OX=9031 PE=1 SV=2	--	26.326	1.4065	0.99	0.8915	0.7465	1.0165
Q5ZML6	Protein FAM210A OS=Gallus gallus OX=9031 GN=FAM210A PE=2 SV=1	FAM210A	30.449	1.109	0.906666667	1.007333333	1.112	0.927666667
P14448	Fibrinogen alpha chain OS=Gallus gallus OX=9031 GN=FGA PE=1 SV=4	FGA	82.438	1.338	0.949333333	0.896333333	1.286666667	0.591333333
P46157	Gallinacin-1 alpha OS=Gallus gallus OX=9031 PE=1 SV=2	--	7.2858	3.867	0.3905	0.3385	0.29	0.2815
Q3C1E9	Histone chaperone ASF1 OS=Gallus gallus OX=9031 GN=ASF1 PE=1 SV=1	ASF1	22.968	0.842333333	1.132	1.077333333	0.845	1.126
Q02020	Fibrinogen beta chain (Fragment) OS=Gallus gallus OX=9031 GN=FGB PE=1 SV=1	FGB	52.678	1.332666667	0.941333333	0.916	1.248	0.624666667
P11183	Glycine cleavage system H protein, mitochondrial OS=Gallus gallus OX=9031 GN=GCSH PE=1 SV=2	GCSH	18.01	0.964666667	1.079	0.992333333	0.984333333	1.026
Q5ZLC9	Golgin subfamily A member 7 OS=Gallus gallus OX=9031 GN=GOLGA7 PE=2 SV=1	GOLGA7	15.762	1.124333333	0.911	1.024	1.014	0.961666667
P83038	Histone deacetylase 4 OS=Gallus gallus OX=9031 GN=HDAC4 PE=2 SV=1	HDAC4	119.47	1.273333333	0.911	0.943666667	1.03	0.881666667
O93327	Core histone macro-H2A.1 OS=Gallus gallus OX=9031 GN=MACROH2A1 PE=1 SV=3	MACROH2A1	39.656	0.931666667	1.053333333	0.996	1.048666667	0.982333333
P24798	Sodium/potassium-transporting ATPase subunit alpha-3 OS=Gallus gallus OX=9031 GN=ATP1A3 PE=2 SV=1	ATP1A3	111.28	2.182	0.748	0.695	0.868	0.646
Q5F339	Cytochrome c-type heme lyase OS=Gallus gallus OX=9031 GN=HCCS PE=2 SV=1	HCCS	31.438	1.189666667	0.907	1.010666667	0.968666667	0.995333333
Q5R1S9	Chromatin assembly factor 1 subunit B OS=Gallus gallus OX=9031 GN=CHAF1B PE=1 SV=1	CHAF1B	62.577	0.854666667	1.121666667	0.991333333	0.972333333	1.111666667
P00174	Cytochrome b5 OS=Gallus gallus OX=9031 GN=CYB5A PE=1 SV=4	CYB5A	15.545	1.124333333	0.915	0.813666667	0.987	1.166666667
P20136	Glutathione S-transferase 2 OS=Gallus gallus OX=9031 GN=GSTM2 PE=1 SV=4	GSTM2	25.893	1.380333333	0.768666667	0.845666667	0.995333333	0.994
Q90593	Endoplasmic reticulum chaperone BiP OS=Gallus gallus OX=9031 GN=HSPA5 PE=1 SV=1	HSPA5	72.018	0.904333333	1.111	1.011	1.039666667	0.972
Q90YB1	DNA ligase 4 OS=Gallus gallus OX=9031 GN=LIG4 PE=2 SV=2	LIG4	104.45	1.163	0.904	0.923	0.999	1.049
Q5ZMP6	AP-2 complex subunit mu OS=Gallus gallus OX=9031 GN=AP2M1 PE=2 SV=1	AP2M1	49.389	0.99	1.031333333	1.032333333	1.009333333	0.973
P21760	Extracellular fatty acid-binding protein OS=Gallus gallus OX=9031 GN=EXFABP PE=1 SV=2	EXFABP	20.201	2.104	0.928	0.961	0.5605	0.5175
Q5ZK44	Cotranscriptional regulator FAM172A homolog OS=Gallus gallus OX=9031 GN=FAM172A PE=2 SV=1	FAM172A	48.353	1.17	1.15	1.097	0.773	0.87
P24797	Sodium/potassium-transporting ATPase subunit alpha-2 OS=Gallus gallus OX=9031 GN=ATP1A2 PE=2 SV=1	ATP1A2	112.05	NA	NA	NA	NA	NA
Q8AYD0	Cadherin-5 OS=Gallus gallus OX=9031 GN=CDH5 PE=1 SV=2	CDH5	86.781	1.152333333	0.979	0.998666667	1.004	0.908333333
Q5ZIF8	Alpha-endosulfine OS=Gallus gallus OX=9031 GN=ENSA PE=3 SV=1	ENSA	12.725	1.196	0.816333333	1.118333333	1.109333333	0.827333333
Q5ZKC1	Eukaryotic translation initiation factor 2A OS=Gallus gallus OX=9031 GN=EIF2A PE=2 SV=1	EIF2A	64.503	0.942	1.094333333	0.980333333	0.974666667	1.017333333
O93602	Cyclic AMP-dependent transcription factor ATF-2 OS=Gallus gallus OX=9031 GN=ATF2 PE=2 SV=1	ATF2	52.406	0.857666667	1.062	1.036	1.022	1.075333333
P07322	Beta-enolase OS=Gallus gallus OX=9031 GN=ENO3 PE=1 SV=3	ENO3	47.196	1.932666667	0.670333333	0.739333333	0.841	0.898333333
Q05423	Fatty acid-binding protein, brain OS=Gallus gallus OX=9031 GN=FABP7 PE=2 SV=2	FABP7	14.927	1.468	0.974333333	0.978	0.735666667	0.902
Q8AWC7	Alpha-(1,3)-fucosyltransferase 11 OS=Gallus gallus OX=9031 GN=FUT11 PE=2 SV=1	FUT11	57.515	1.0285	1.0795	0.971	0.994	0.9705
Q5ZKI2	2-(3-amino-3-carboxypropyl)histidine synthase subunit 2 OS=Gallus gallus OX=9031 GN=DPH2 PE=2 SV=1	DPH2	52.163	1.091	0.931	0.925666667	0.995333333	1.104666667
Q5ZHS1	Elongator complex protein 3 OS=Gallus gallus OX=9031 GN=ELP3 PE=2 SV=1	ELP3	62.091	0.970333333	1.028333333	1.033	1.031333333	1.001666667
P08267	Ferritin heavy chain OS=Gallus gallus OX=9031 GN=FTH PE=2 SV=2	FTH	21.092	1.056333333	0.898	1.065333333	1.060666667	0.981666667
Q5ZMC0	Endothelial differentiation-related factor 1 homolog OS=Gallus gallus OX=9031 GN=EDF1 PE=2 SV=1	EDF1	16.363	0.855333333	1.075	1.053666667	1.122666667	0.958666667
Q5ZKH3	Polycomb protein EED OS=Gallus gallus OX=9031 GN=EED PE=2 SV=1	EED	50.377	0.824	1.091	1.017333333	1.013	1.048
Q5ZJ65	Protein FAM76A OS=Gallus gallus OX=9031 GN=FAM76A PE=2 SV=1	FAM76A	34.92	0.882666667	1.031	1.077333333	1.036333333	0.998333333
Q5ZKQ8	ADP-ribosylation factor-like protein 8A OS=Gallus gallus OX=9031 GN=ARL8A PE=2 SV=1	ARL8A	21.444	1.183333333	0.852666667	0.917333333	1.02	1.040666667
Q5ZJJ5	AKT-interacting protein OS=Gallus gallus OX=9031 GN=AKTIP PE=2 SV=1	AKTIP	33.304	0.839	0.621	1.152	1.168	1.29
Q5ZMG0	D-dopachrome decarboxylase OS=Gallus gallus OX=9031 GN=DDT PE=3 SV=1	DDT	12.835	0.794666667	1.017333333	1.022666667	1.201666667	1.013333333
P0C7A1	Cytosolic endo-beta-N-acetylglucosaminidase OS=Gallus gallus OX=9031 GN=ENGASE PE=1 SV=1	ENGASE	80.888	0.983333333	1.152	1.035	0.994333333	0.865
Q5ZKA4	Eukaryotic translation initiation factor 3 subunit J OS=Gallus gallus OX=9031 GN=EIF3J PE=2 SV=1	EIF3J	28.724	1.034333333	0.942333333	1.003	1.052333333	1.026666667
Q5ZLF0	Hsc70-interacting protein OS=Gallus gallus OX=9031 GN=ST13 PE=2 SV=1	ST13	40.158	0.882	1.063	1.055666667	1.054666667	0.996
P21566	Cofilin-2 OS=Gallus gallus OX=9031 GN=CFL2 PE=1 SV=2	CFL2	18.661	1.715666667	0.655666667	0.813	0.971666667	0.933666667
P32018	Collagen alpha-1(XIV) chain OS=Gallus gallus OX=9031 GN=COL14A1 PE=1 SV=2	COL14A1	202.67	2.673666667	0.563	0.608333333	0.677333333	0.585666667
Q90734	Alpha-actinin-4 OS=Gallus gallus OX=9031 GN=ACTN4 PE=1 SV=1	ACTN4	104.21	1.702666667	0.819666667	0.837333333	0.872	0.893666667
Q5ZM39	B-cell lymphoma 6 protein homolog OS=Gallus gallus OX=9031 GN=BCL6 PE=2 SV=1	BCL6	79.586	0.875	1.059	0.944	1.042	1.123
Q5ZMJ7	Protein CIP2A homolog OS=Gallus gallus OX=9031 GN=RCJMB04_1n3 PE=2 SV=2	RCJMB04_1n3	101.76	NA	NA	NA	NA	NA
Q5ZLA9	Transmembrane protein 263 OS=Gallus gallus OX=9031 GN=TMEM263 PE=3 SV=1	TMEM263	11.712	0.876666667	1.113	1.129	0.895	0.984666667
Q5F416	TIMELESS-interacting protein OS=Gallus gallus OX=9031 GN=TIPIN PE=2 SV=1	TIPIN	31.827	0.758	1.145333333	1.034	0.98	1.109666667
O42130	DNA topoisomerase 2-alpha OS=Gallus gallus OX=9031 GN=TOP2A PE=2 SV=2	TOP2A	174.99	0.899	1.152333333	0.974	0.947	1.061666667
P09652	Tubulin beta-4 chain OS=Gallus gallus OX=9031 PE=1 SV=1	--	50.42	0.902666667	0.993	1.078	0.998333333	1.028666667
P02588	Troponin C, skeletal muscle OS=Gallus gallus OX=9031 GN=TNNC2 PE=1 SV=3	TNNC2	18.375	3.8295	0.223	0.367	0.2115	0.194
Q5F3K0	Tetratricopeptide repeat protein 27 OS=Gallus gallus OX=9031 GN=TTC27 PE=2 SV=1	TTC27	96.306	1.403666667	0.776	0.821333333	1.037333333	1.012333333
Q5ZJM9	Small ubiquitin-related modifier 2 OS=Gallus gallus OX=9031 GN=SUMO2 PE=3 SV=1	SUMO2	10.871	0.901	1.047666667	1.023333333	1.024666667	1.046333333
Q90YH9	Testin OS=Gallus gallus OX=9031 GN=TES PE=2 SV=1	TES	47.983	1.182	0.931333333	1.000333333	1.01	0.937666667
Q5ZJ25	Vacuolar protein sorting-associated protein 51 homolog OS=Gallus gallus OX=9031 GN=VPS51 PE=2 SV=1	VPS51	86.058	0.953666667	0.974	1.029333333	1.034333333	1.031666667
Q5ZL74	Vesicle-associated membrane protein 7 OS=Gallus gallus OX=9031 GN=VAMP7 PE=2 SV=1	VAMP7	24.681	1.045666667	0.949333333	0.957666667	1.002666667	1.060333333
Q5F3K4	WD repeat-containing protein 48 OS=Gallus gallus OX=9031 GN=WDR48 PE=2 SV=1	WDR48	76.313	0.934333333	1.051333333	0.994666667	1.032	1.016
P47990	Xanthine dehydrogenase/oxidase OS=Gallus gallus OX=9031 GN=XDH PE=1 SV=1	XDH	149.61	0.936666667	1.130666667	1.081666667	1.063333333	0.823666667
P79762	Zona pellucida sperm-binding protein 3 OS=Gallus gallus OX=9031 GN=ZP3 PE=1 SV=4	ZP3	46.765	0.7795	0.8535	0.7795	1.2885	1.3445
F1NBT0	Serine/threonine-protein kinase 10 OS=Gallus gallus OX=9031 GN=STK10 PE=3 SV=2	STK10	112.5	0.933	0.955333333	1.125	1.013	0.984
P79777	T-box transcription factor T OS=Gallus gallus OX=9031 GN=TBXT PE=2 SV=1	TBXT	47.288	1.005	0.8995	0.986	1.0895	1.0725
F1NTD6	Activating signal cointegrator 1 complex subunit 3 OS=Gallus gallus OX=9031 GN=ascc3 PE=3 SV=2	ascc3	251.85	1.120333333	1.012	0.964333333	0.975666667	0.981666667
Q5ZIA5	Coatomer subunit beta OS=Gallus gallus OX=9031 GN=COPB1 PE=2 SV=1	COPB1	107.12	1.108	0.968	0.966666667	1.005666667	1.01
Q5F3Z5	DnaJ homolog subfamily B member 6 OS=Gallus gallus OX=9031 GN=DNAJB6 PE=2 SV=1	DNAJB6	36.675	0.809	0.992666667	1.086666667	1.024666667	1.116333333
Q5ZIM6	Protein AATF OS=Gallus gallus OX=9031 GN=AATF PE=2 SV=1	AATF	65.046	0.899333333	1.095	0.988666667	0.964666667	1.054333333
P33879	Sodium/potassium-transporting ATPase subunit beta-3 OS=Gallus gallus OX=9031 GN=ATP1B3 PE=2 SV=1	ATP1B3	31.858	1.037333333	1.090333333	0.952666667	0.987666667	0.980333333
Q5F3L4	Protein DENND6A OS=Gallus gallus OX=9031 GN=DENND6A PE=2 SV=1	DENND6A	67.05	1.031	1.077333333	0.918	1.004666667	1.011333333
P07916	Elastin (Fragment) OS=Gallus gallus OX=9031 GN=ELN PE=1 SV=1	ELN	63.696	1.3055	1.0115	0.9545	1.042	0.766
Q5F381	Epithelial cell adhesion molecule OS=Gallus gallus OX=9031 GN=EPCAM PE=2 SV=1	EPCAM	34.359	0.973666667	1.064333333	0.986	1.114	0.896666667
P84407	Alpha-fetoprotein OS=Gallus gallus OX=9031 GN=AFP PE=1 SV=1	AFP	70.68	3.651	0.318333333	0.272666667	0.318333333	0.271
Q5ZK62	Arf-GAP with coiled-coil, ANK repeat and PH domain-containing protein 2 OS=Gallus gallus OX=9031 GN=ACAP2 PE=2 SV=1	ACAP2	88.453	0.979333333	0.940333333	1.041	1.037333333	1.053
Q5ZI51	ADP-ribose glycohydrolase ARH3 OS=Gallus gallus OX=9031 GN=ADPRS PE=2 SV=1	ADPRS	39.909	0.917	0.9185	1.1715	0.9405	1.0755
P11533	Dystrophin OS=Gallus gallus OX=9031 GN=DMD PE=2 SV=1	DMD	422.88	1.5065	0.754	0.8635	0.9015	0.9955
Q71R50	Dehydrogenase/reductase SDR family member 11 OS=Gallus gallus OX=9031 GN=DHRS11 PE=2 SV=1	DHRS11	27.727	NA	NA	NA	NA	NA
P84172	Elongation factor Tu, mitochondrial (Fragment) OS=Gallus gallus OX=9031 GN=TUFM PE=1 SV=1	TUFM	38.249	1.017333333	1.019666667	0.984666667	1.009333333	1.007666667
P67869	Casein kinase II subunit beta OS=Gallus gallus OX=9031 GN=CSNK2B PE=2 SV=1	CSNK2B	24.942	1.006	0.981	0.990333333	1.031666667	1.012333333
Q5ZLE6	Eukaryotic translation initiation factor 3 subunit H OS=Gallus gallus OX=9031 GN=EIF3H PE=2 SV=1	EIF3H	39.536	1.137333333	0.973666667	1.026	0.942	0.956333333
O73612	Ephrin-B1 OS=Gallus gallus OX=9031 GN=EFNB1 PE=2 SV=1	EFNB1	36.858	0.791666667	1.058	1.076	1.045	1.014666667
P08251	Sodium/potassium-transporting ATPase subunit beta-1 OS=Gallus gallus OX=9031 GN=ATP1B1 PE=1 SV=1	ATP1B1	34.94	0.856333333	0.941333333	1.413333333	1.019333333	0.825666667
Q5ZHX9	2-(3-amino-3-carboxypropyl)histidine synthase subunit 1 OS=Gallus gallus OX=9031 GN=DPH1 PE=2 SV=1	DPH1	45.014	1.203	0.971	0.938	0.954	0.98
Q5ZJH9	H/ACA ribonucleoprotein complex subunit DKC1 OS=Gallus gallus OX=9031 GN=DKC1 PE=2 SV=1	DKC1	58.15	0.995333333	1.113666667	1.007	0.951333333	0.97
Q90835	Elongation factor 1-alpha 1 OS=Gallus gallus OX=9031 GN=EEF1A PE=2 SV=1	EEF1A	50.156	0.971	1.079666667	1.036	0.932333333	0.988333333
P81628	Endoplasmic reticulum resident protein 29 (Fragment) OS=Gallus gallus OX=9031 GN=ERP29 PE=1 SV=2	ERP29	25.373	1.092666667	0.827	0.921666667	1.085333333	1.097333333
O13113	Dolichyl-diphosphooligosaccharide--protein glycosyltransferase subunit DAD1 OS=Gallus gallus OX=9031 GN=DAD1 PE=2 SV=1	DAD1	12.926	1.134666667	0.987333333	0.954333333	0.946666667	1.028
Q08705	Transcriptional repressor CTCF OS=Gallus gallus OX=9031 GN=CTCF PE=1 SV=1	CTCF	82.828	0.938333333	1.039666667	1.02	1.014333333	1.047666667
Q5ZL57	Coatomer subunit delta OS=Gallus gallus OX=9031 GN=ARCN1 PE=2 SV=1	ARCN1	57.17	0.986333333	1.082	1.013333333	1.007666667	0.949333333
Q804X6	Coagulation factor IX OS=Gallus gallus OX=9031 GN=F9 PE=2 SV=1	F9	51.804	1.283333333	1.044333333	1.085	0.825	0.821666667
Q90875	Cytoplasmic aconitate hydratase OS=Gallus gallus OX=9031 GN=ACO1 PE=2 SV=1	ACO1	98.073	0.978333333	1.017333333	0.966	1.038666667	1.028333333
Q5ZLK1	DDB1- and CUL4-associated factor 13 OS=Gallus gallus OX=9031 GN=DCAF13 PE=2 SV=1	DCAF13	51.428	0.954333333	1.048	1.013	1.000333333	1.006
Q4W5Z4	DNA (cytosine-5)-methyltransferase 3A OS=Gallus gallus OX=9031 GN=DNMT3A PE=2 SV=1	DNMT3A	98.943	1.599666667	0.926333333	0.897666667	0.893666667	0.745333333
P08110	Endoplasmin OS=Gallus gallus OX=9031 GN=HSP90B1 PE=1 SV=1	HSP90B1	91.554	1.054666667	0.976	0.99	1.022333333	0.977333333
Q5ZMQ0	Armadillo repeat-containing protein 1 OS=Gallus gallus OX=9031 GN=ARMC1 PE=2 SV=1	ARMC1	31.063	1.186333333	0.892	0.984	0.945333333	1.052
Q90694	Cell division control protein 42 homolog OS=Gallus gallus OX=9031 GN=CDC42 PE=2 SV=1	CDC42	21.272	0.934666667	0.975333333	1.006	1.024333333	1.053666667
P07032	Acylphosphatase-1 OS=Gallus gallus OX=9031 GN=ACYP1 PE=1 SV=2	ACYP1	11.15	0.970333333	0.993333333	1.044666667	1.059	0.986666667
P00378	Dihydrofolate reductase OS=Gallus gallus OX=9031 GN=DHFR PE=1 SV=1	DHFR	21.65	1.037	1.116333333	1.022666667	0.793333333	1.031333333
Q5ZHZ0	Spliceosome RNA helicase DDX39B OS=Gallus gallus OX=9031 GN=DDX39B PE=2 SV=1	DDX39B	49.003	1.106333333	0.913666667	0.975333333	0.998	1.044666667
Q5ZK95	Coiled-coil domain-containing protein 43 OS=Gallus gallus OX=9031 GN=CCDC43 PE=2 SV=1	CCDC43	24.609	1.176333333	0.898333333	0.946666667	1.051666667	0.978333333
Q5ZHP3	Cilia- and flagella-associated protein 20 OS=Gallus gallus OX=9031 GN=CFAP20 PE=2 SV=1	CFAP20	22.734	1.303	0.881666667	0.971	0.96	0.944
Q5ZJV9	CCR4-NOT transcription complex subunit 7 OS=Gallus gallus OX=9031 GN=CNOT7 PE=2 SV=1	CNOT7	32.745	0.891	0.921	1.041666667	1.011	1.090333333
Q5ZLL5	2-methoxy-6-polyprenyl-1,4-benzoquinol methylase, mitochondrial OS=Gallus gallus OX=9031 GN=COQ5 PE=2 SV=1	COQ5	35.178	1.470333333	0.866333333	0.858	0.861	1.002
P21868	Casein kinase II subunit alpha OS=Gallus gallus OX=9031 GN=CSNK2A1 PE=2 SV=1	CSNK2A1	45.19	0.937333333	0.992333333	1.068	0.999	1.048333333
Q5ZMQ2	Actin, cytoplasmic 2 OS=Gallus gallus OX=9031 GN=ACTG1 PE=1 SV=1	ACTG1	41.792	0.8955	0.984	1.0475	1.06	1.057
Q5ZKP6	Adenosine deaminase OS=Gallus gallus OX=9031 GN=ADA PE=2 SV=1	ADA	40.678	1.210666667	0.828	0.943	0.960666667	1.081666667
Q6PZ02	Cysteine protease ATG4B OS=Gallus gallus OX=9031 GN=ATG4B PE=2 SV=1	ATG4B	44.53	1.045	0.932333333	0.948666667	1.006	1.114333333
P13127	F-actin-capping protein subunit alpha-1 OS=Gallus gallus OX=9031 GN=CAPZA1 PE=1 SV=1	CAPZA1	32.959	0.879333333	0.966666667	1.062333333	1.019666667	1.100666667
Q2LK54	Collectin-12 OS=Gallus gallus OX=9031 GN=COLEC12 PE=2 SV=1	COLEC12	81.836	1.473	0.963	0.833333333	0.977333333	0.827333333
Q5ZKU1	DCN1-like protein 1 OS=Gallus gallus OX=9031 GN=DCUN1D1 PE=2 SV=1	DCUN1D1	30.109	1.476333333	0.835666667	0.859	0.945666667	0.983666667
Q5ZKI4	Coiled-coil domain-containing protein 93 OS=Gallus gallus OX=9031 GN=CCDC93 PE=2 SV=1	CCDC93	71.718	1.808	0.679	0.892	0.847	0.828
Q5ZJE4	UPF0454 protein C12orf49 homolog OS=Gallus gallus OX=9031 GN=RCJMB04_18o22 PE=2 SV=1	RCJMB04_18o22	23.565	NA	NA	NA	NA	NA
Q5F3W6	14-3-3 protein gamma OS=Gallus gallus OX=9031 GN=YWHAG PE=1 SV=1	YWHAG	28.23	2.013333333	0.704	0.775333333	0.768333333	0.820666667
Q9PRL8	Acyl-CoA-binding protein OS=Gallus gallus OX=9031 GN=DBI PE=1 SV=1	DBI	9.6448	0.894	0.94	0.928	1.042	1.219333333
P19121	Albumin OS=Gallus gallus OX=9031 GN=ALB PE=1 SV=2	ALB	69.918	0.743333333	0.927666667	1.173666667	1.173666667	1.041
Q5ZLW3	Dymeclin OS=Gallus gallus OX=9031 GN=DYM PE=2 SV=1	DYM	76.16	1.165	1.072	1.026	0.944	0.861
P17785	Annexin A2 OS=Gallus gallus OX=9031 GN=ANXA2 PE=1 SV=2	ANXA2	38.64	1.807666667	0.707	0.807666667	0.884666667	0.859
Q5ZJZ5	D-beta-hydroxybutyrate dehydrogenase, mitochondrial OS=Gallus gallus OX=9031 GN=BDH1 PE=2 SV=1	BDH1	38.237	1.021333333	1.077	0.948666667	1.001	0.943333333
Q5ZLT7	Basic leucine zipper and W2 domain-containing protein 1 OS=Gallus gallus OX=9031 GN=BZW1 PE=2 SV=1	BZW1	48.019	1.430333333	0.866666667	0.858333333	0.906666667	0.987
Q5ZJ00	55 kDa erythrocyte membrane protein OS=Gallus gallus OX=9031 GN=MPP1 PE=2 SV=1	MPP1	52.519	0.86	0.990666667	1.014333333	1.022333333	1.154666667
P27463	Retinal dehydrogenase 1 OS=Gallus gallus OX=9031 GN=ALDH1A1 PE=2 SV=1	ALDH1A1	55.809	3.58	0.355	0.496	0.412	0.39
Q5ZIF1	Adipocyte plasma membrane-associated protein OS=Gallus gallus OX=9031 GN=APMAP PE=2 SV=1	APMAP	46.115	1.082333333	1.016333333	1.012666667	1.01	0.911666667
P33150	Cadherin-13 OS=Gallus gallus OX=9031 GN=CDH13 PE=1 SV=1	CDH13	78.38	1.155	0.846	1.003	1.056	0.991333333
Q98943	Caspase-2 OS=Gallus gallus OX=9031 GN=CASP2 PE=2 SV=2	CASP2	47.959	1.1225	0.924	1.028	0.9985	0.973
Q5ZL72	60 kDa heat shock protein, mitochondrial OS=Gallus gallus OX=9031 GN=HSPD1 PE=1 SV=1	HSPD1	60.972	1.11	0.901666667	0.961333333	0.942333333	1.115666667
Q8AYS7	Centromere protein I OS=Gallus gallus OX=9031 GN=CENPI PE=1 SV=1	CENPI	86.893	0.993666667	0.942666667	1.009	0.988	1.103333333
Q2KN97	Cytospin-A OS=Gallus gallus OX=9031 GN=SPECC1L PE=2 SV=2	SPECC1L	124.91	0.981	1.024	1.005666667	0.999	1.037
Q8AYC9	Serine/threonine-protein kinase Chk1 OS=Gallus gallus OX=9031 GN=CHEK1 PE=1 SV=1	CHEK1	53.848	0.768333333	1.102	1.043333333	0.975	1.073333333
Q5ZHN1	Charged multivesicular body protein 2a OS=Gallus gallus OX=9031 GN=CHMP2A PE=2 SV=1	CHMP2A	24.732	1.126	0.756	0.961	1.062	1.148
Q5ZKJ0	Cleft lip and palate transmembrane protein 1-like protein OS=Gallus gallus OX=9031 GN=CLPTM1L PE=2 SV=1	CLPTM1L	61.648	1.241333333	1.043333333	0.994666667	0.94	0.825333333
Q5ZI04	CYFIP-related Rac1 interactor A OS=Gallus gallus OX=9031 GN=CYRIA PE=2 SV=1	CYRIA	37.313	1.318333333	0.768333333	0.905333333	0.959	1.047666667
Q9PTJ6	CTD small phosphatase-like protein OS=Gallus gallus OX=9031 GN=NFI1 PE=2 SV=2	NFI1	31.243	1.214	0.8525	1.0495	1.028	0.959
Q90828	Cytoplasmic dynein 1 light intermediate chain 1 OS=Gallus gallus OX=9031 GN=DYNC1LI1 PE=1 SV=1	DYNC1LI1	55.893	0.928666667	1.069333333	1.017	1.024333333	1.010333333
P26990	ADP-ribosylation factor 6 OS=Gallus gallus OX=9031 GN=ARF6 PE=2 SV=3	ARF6	20.096	0.906	0.983333333	1.040333333	1.067	1.088666667
P07630	Carbonic anhydrase 2 OS=Gallus gallus OX=9031 GN=CA2 PE=2 SV=3	CA2	29.007	0.816333333	0.957333333	1.113333333	1.327333333	0.812
Q92072	DNA (cytosine-5)-methyltransferase 1 OS=Gallus gallus OX=9031 GN=DNMT1 PE=1 SV=1	DNMT1	172.91	1.044333333	0.993666667	1.049333333	0.937333333	1.022
Q9DDT2	Phosphoinositide 3-kinase adapter protein 1 OS=Gallus gallus OX=9031 GN=PIK3AP1 PE=1 SV=1	PIK3AP1	90.155	0.774333333	1.061666667	1.085666667	1.032333333	1.104
Q5F3A2	Charged multivesicular body protein 2b OS=Gallus gallus OX=9031 GN=CHMP2B PE=2 SV=1	CHMP2B	24.059	1.68	0.765	0.922	0.876	0.8435
Q1T7C0	Centromere protein L OS=Gallus gallus OX=9031 GN=CENPL PE=1 SV=1	CENPL	37.892	NA	NA	NA	NA	NA
Q5ZJA2	Anamorsin OS=Gallus gallus OX=9031 GN=CIAPIN1 PE=2 SV=1	CIAPIN1	32.637	0.962	1.065	1.019	1.04	0.994
Q5ZKA3	Pre-mRNA-splicing factor CWC22 homolog OS=Gallus gallus OX=9031 GN=CWC22 PE=2 SV=2	CWC22	108.67	0.69	0.892	1.178666667	0.903333333	1.118666667
Q5ZLC5	ATP synthase subunit beta, mitochondrial OS=Gallus gallus OX=9031 GN=ATP5F1B PE=1 SV=1	ATP5F1B	56.627	1.131333333	0.977333333	0.985666667	0.952333333	0.979333333
Q5ZLL9	Breast cancer metastasis-suppressor 1-like protein OS=Gallus gallus OX=9031 GN=BRMS1L PE=2 SV=1	BRMS1L	37.766	0.980666667	1.060666667	0.963	0.980333333	1.040333333
P50460	Cysteine and glycine-rich protein 2 OS=Gallus gallus OX=9031 GN=CSRP2 PE=2 SV=3	CSRP2	20.925	1.024	0.997666667	0.918666667	1.153666667	0.972333333
Q2IAL7	Cathelicidin-2 OS=Gallus gallus OX=9031 GN=CATHL2 PE=2 SV=1	CATHL2	16.974	3.915333333	0.311	0.327666667	0.196333333	0.166333333
P09648	Cathepsin L1 (Fragments) OS=Gallus gallus OX=9031 GN=CTSL PE=1 SV=1	CTSL	23.963	1.193666667	0.953666667	0.963666667	1.008	0.939333333
P28497	F-actin-capping protein subunit alpha-2 OS=Gallus gallus OX=9031 GN=CAPZA2 PE=1 SV=1	CAPZA2	32.844	0.903	0.983666667	1.035	1.036	1.051
E1C065	Centrosomal protein of 41 kDa OS=Gallus gallus OX=9031 GN=CEP41 PE=3 SV=1	CEP41	40.627	NA	NA	NA	NA	NA
Q5ZJ73	Protein CREG1 OS=Gallus gallus OX=9031 GN=CREG1 PE=2 SV=1	CREG1	21.106	0.970666667	1.023333333	0.993	0.984333333	1.097
P23614	Brain acid soluble protein 1 homolog OS=Gallus gallus OX=9031 GN=BASP1 PE=2 SV=4	BASP1	25.438	0.906	0.922666667	1.04	1.080666667	1.041666667
Q5F3G7	Glycoprotein-N-acetylgalactosamine 3-beta-galactosyltransferase 1 OS=Gallus gallus OX=9031 GN=C1GALT1 PE=2 SV=1	C1GALT1	42.62	NA	NA	NA	NA	NA
Q5ZJF1	COP9 signalosome complex subunit 3 OS=Gallus gallus OX=9031 GN=COPS3 PE=2 SV=1	COPS3	47.962	1.430333333	0.874333333	0.838	0.935	0.983666667
Q90733	COUP transcription factor 2 OS=Gallus gallus OX=9031 GN=NR2F2 PE=2 SV=1	NR2F2	45.427	1.280333333	0.991333333	0.943333333	0.978333333	0.839666667
Q75QI0	Craniofacial development protein 1 OS=Gallus gallus OX=9031 GN=CFDP1 PE=2 SV=1	CFDP1	32.78	1.088	0.958	1.06	0.932	1.016
P26932	Calponin-1 OS=Gallus gallus OX=9031 GN=CNN1 PE=1 SV=2	CNN1	32.36	1.014666667	0.799333333	0.988666667	1.262666667	1.013666667
Q5ZMG5	Active regulator of SIRT1 OS=Gallus gallus OX=9031 GN=RPS19BP1 PE=2 SV=1	RPS19BP1	15.587	1.231	0.724	1.233	0.887	0.961
Q5ZL34	Cleavage and polyadenylation specificity factor subunit 6 OS=Gallus gallus OX=9031 GN=CPSF6 PE=2 SV=1	CPSF6	59.359	0.947333333	1.065666667	0.965	0.983	1.040666667
Q5ZIB9	Protein arginine N-methyltransferase 7 OS=Gallus gallus OX=9031 GN=PRMT7 PE=2 SV=1	PRMT7	78.07	0.822	1.024666667	1.058333333	1.024333333	1.083666667
Q05826	CCAAT/enhancer-binding protein beta OS=Gallus gallus OX=9031 GN=CEBPB PE=1 SV=1	CEBPB	35.03	1.248	1.329	0.84	0.826	0.788
Q1T765	Centromere protein N OS=Gallus gallus OX=9031 GN=CENPN PE=2 SV=1	CENPN	40.344	0.943	0.9915	0.9845	1.044	1.0825
Q5ZMT0	14-3-3 protein epsilon OS=Gallus gallus OX=9031 GN=YWHAE PE=1 SV=1	YWHAE	29.174	1.823	0.709333333	0.769666667	0.798666667	0.954666667
Q5ZL98	DNA-directed RNA polymerase III subunit RPC1 OS=Gallus gallus OX=9031 GN=POLR3A PE=2 SV=1	POLR3A	155.7	1.012333333	0.886	1.067	1.028	1.053666667
Q5ZIJ2	28S ribosomal protein S6, mitochondrial OS=Gallus gallus OX=9031 GN=MRPS6 PE=2 SV=3	MRPS6	13.85	1.179	0.951	0.955	0.909	1.069
Q5F371	Protein strawberry notch homolog 1 OS=Gallus gallus OX=9031 GN=SBNO1 PE=2 SV=1	SBNO1	137.18	0.849666667	1.081333333	1.026666667	0.981333333	1.084333333
Q5ZI78	Tumor necrosis factor alpha-induced protein 8 OS=Gallus gallus OX=9031 GN=TNFAIP8 PE=2 SV=1	TNFAIP8	21.776	NA	NA	NA	NA	NA
O73895	Tapasin OS=Gallus gallus OX=9031 GN=TAPBP PE=2 SV=2	TAPBP	45.455	0.726	1.069	1.087	0.949333333	1.181666667
E1C213	Ubiquitin carboxyl-terminal hydrolase 37 OS=Gallus gallus OX=9031 GN=USP37 PE=3 SV=1	USP37	110.86	1.07	1.132	0.948	0.904	0.975
Q04861	Nuclear factor NF-kappa-B p105 subunit OS=Gallus gallus OX=9031 GN=NFKB1 PE=2 SV=2	NFKB1	107.99	0.882333333	0.988	1.035	1.080333333	1.057333333
Q5F3A6	Ubiquitin thioesterase OTU1 OS=Gallus gallus OX=9031 GN=YOD1 PE=2 SV=1	YOD1	33.384	1.136	0.944	0.889	1.015	1.078
Q5ZI43	Snurportin-1 OS=Gallus gallus OX=9031 GN=SNUPN PE=2 SV=1	SNUPN	40.742	1.030666667	0.965	1.03	0.942333333	1.062666667
Q710A0	Secreted phosphoprotein 24 OS=Gallus gallus OX=9031 GN=SPP2 PE=2 SV=1	SPP2	21.648	0.709	0.904	0.7735	1.6365	1.033
P57074	Transcription factor SOX-8 OS=Gallus gallus OX=9031 GN=SOX8 PE=2 SV=1	SOX8	50.829	1.559	0.969	0.725	0.936	0.901
Q5ZJZ6	Nuclear cap-binding protein subunit 1 OS=Gallus gallus OX=9031 GN=NCBP1 PE=2 SV=1	NCBP1	92.563	1.183333333	0.901333333	0.933	1.035	0.956
Q5ZJR3	Oligosaccharyltransferase complex subunit OSTC OS=Gallus gallus OX=9031 GN=OSTC PE=2 SV=1	OSTC	16.743	1.438	0.878666667	0.888666667	0.893	0.957333333
P48463	Serine/threonine-protein phosphatase 2A catalytic subunit alpha isoform OS=Gallus gallus OX=9031 GN=PPP2CA PE=2 SV=1	PPP2CA	35.563	1.253	0.982666667	0.909666667	0.957	0.944666667
P61355	60S ribosomal protein L27 OS=Gallus gallus OX=9031 GN=RPL27 PE=2 SV=2	RPL27	15.798	0.929666667	1.126666667	1.050666667	1.035333333	0.895666667
Q5ZHV7	SPRY domain-containing protein 7 OS=Gallus gallus OX=9031 GN=SPRYD7 PE=2 SV=1	SPRYD7	21.735	0.9715	1.083	0.9905	1.0165	0.9785
P81476	Ribonuclease CL2 OS=Gallus gallus OX=9031 PE=1 SV=1	--	13.433	NA	NA	NA	NA	NA
Q8QGH2	Small ubiquitin-related modifier 1 OS=Gallus gallus OX=9031 GN=SUMO1 PE=3 SV=1	SUMO1	11.557	0.995	1.035	1.067333333	0.978666667	0.968333333
Q5ZLD4	Transmembrane protein 11, mitochondrial OS=Gallus gallus OX=9031 GN=TMEM11 PE=2 SV=1	TMEM11	21.734	1.349	0.874666667	0.957666667	0.878	0.994
Q5ZM45	Ubiquitin carboxyl-terminal hydrolase 48 OS=Gallus gallus OX=9031 GN=USP48 PE=2 SV=1	USP48	118.69	0.974333333	0.988666667	1.004333333	1.061333333	1.017666667
Q5ZL36	Protrudin OS=Gallus gallus OX=9031 GN=ZFYVE27 PE=2 SV=1	ZFYVE27	44.926	1.022	1.107	0.942	1.064	0.92
P21872	Trifunctional purine biosynthetic protein adenosine-3 OS=Gallus gallus OX=9031 GN=GART PE=2 SV=1	GART	106.54	1.083333333	0.91	0.868333333	1.051666667	1.102333333
Q6ITC7	40S ribosomal protein S13 OS=Gallus gallus OX=9031 GN=RPS13 PE=2 SV=3	RPS13	17.222	0.871333333	1.087	1.066333333	1.046333333	0.956
Q5ZM30	Regulation of nuclear pre-mRNA domain-containing protein 1A OS=Gallus gallus OX=9031 GN=RPRD1A PE=2 SV=1	RPRD1A	30.836	1.713	0.8165	0.8335	0.897	0.8345
Q5ZI08	Transcription elongation factor SPT5 OS=Gallus gallus OX=9031 GN=SUPT5H PE=2 SV=1	SUPT5H	119.98	0.928666667	1.090333333	1.002333333	1.016	1.008
P68246	Troponin I, fast skeletal muscle OS=Gallus gallus OX=9031 GN=TNNI2 PE=1 SV=2	TNNI2	21.234	4.717	0.162	0.155	0.111	0.157
Q5ZI57	Trafficking protein particle complex subunit 3 OS=Gallus gallus OX=9031 GN=TRAPPC3 PE=2 SV=1	TRAPPC3	20.276	1.103333333	0.979	0.948666667	1.140666667	0.880666667
Q5F3Z3	Ubiquitin-conjugating enzyme E2 variant 2 OS=Gallus gallus OX=9031 GN=UBE2V2 PE=2 SV=1	UBE2V2	16.305	0.987	1.012	0.988666667	1.041666667	0.993666667
Q06066	Y-box-binding protein 1 OS=Gallus gallus OX=9031 GN=YBX1 PE=2 SV=1	YBX1	35.799	0.789333333	1.144333333	1.009333333	1.029333333	1.037666667
Q5ZJJ1	Zinc finger CCCH domain-containing protein 11A OS=Gallus gallus OX=9031 GN=ZC3H11A PE=2 SV=1	ZC3H11A	79.073	0.749	1.033	0.998	1.355	0.912
Q5ZM74	RING finger protein 141 OS=Gallus gallus OX=9031 GN=RNF141 PE=2 SV=1	RNF141	25.394	0.865	1.158	1.256	0.8185	0.939
Q5ZKD5	RRP12-like protein OS=Gallus gallus OX=9031 GN=RRP12 PE=2 SV=1	RRP12	144.05	1.055333333	1.021333333	0.654666667	1.163666667	1.154333333
P30374	Ribonuclease homolog OS=Gallus gallus OX=9031 PE=2 SV=1	--	15.947	3.597	0.380666667	0.448	0.418	0.337
Q5ZKF5	S-phase kinase-associated protein 1 OS=Gallus gallus OX=9031 GN=SKP1 PE=2 SV=1	SKP1	18.658	1.449333333	0.822	0.812666667	0.953	1.008
Q5F3W5	Histone-lysine N-methyltransferase SUV39H2 OS=Gallus gallus OX=9031 GN=SUV39H2 PE=2 SV=1	SUV39H2	46.659	NA	NA	NA	NA	NA
Q5ZJ20	UAP56-interacting factor OS=Gallus gallus OX=9031 GN=FYTTD1 PE=2 SV=1	FYTTD1	34.331	0.821333333	1.082333333	0.926	1.110666667	1.064666667
Q5ZIR9	E3 ubiquitin-protein ligase RNF185 OS=Gallus gallus OX=9031 GN=RNF185 PE=2 SV=1	RNF185	20.828	0.932	1.052333333	1.025333333	1.047666667	0.994333333
P79781	Ubiquitin-40S ribosomal protein S27a OS=Gallus gallus OX=9031 GN=RPS27A PE=2 SV=3	RPS27A	17.979	0.931333333	1.069666667	0.997333333	1.005666667	1.011
Q5ZJL9	Deoxynucleoside triphosphate triphosphohydrolase SAMHD1 OS=Gallus gallus OX=9031 GN=SAMHD1 PE=2 SV=2	SAMHD1	70.232	1.121666667	1.001	1.029	1	0.878333333
Q5F361	TBC domain-containing protein kinase-like protein OS=Gallus gallus OX=9031 GN=TBCK PE=2 SV=2	TBCK	100.45	0.885666667	1.033	1.007666667	1.005666667	1.100333333
Q9PU53	Telomeric repeat-binding factor 2 OS=Gallus gallus OX=9031 GN=TERF2 PE=1 SV=2	TERF2	80.162	0.781666667	1.019333333	1.007666667	1.074666667	1.153
Q5ZMM5	Zinc finger protein 706 OS=Gallus gallus OX=9031 GN=ZNF706 PE=3 SV=1	ZNF706	8.5698	0.872	1.094333333	1.056666667	1.032333333	0.940333333
E1BUG7	Protein SPT2 homolog OS=Gallus gallus OX=9031 GN=SPTY2D1 PE=1 SV=3	SPTY2D1	74.059	0.743666667	1.117333333	1.077666667	1.039333333	1.025333333
Q5ZKA2	Isoleucine--tRNA ligase, mitochondrial OS=Gallus gallus OX=9031 GN=IARS2 PE=2 SV=1	IARS2	112.01	1.029333333	0.986333333	1.010666667	1.023333333	0.969333333
Q5ZMS6	Tudor domain-containing protein 3 OS=Gallus gallus OX=9031 GN=TDRD3 PE=2 SV=1	TDRD3	83.806	0.951666667	1.057333333	1.02	1.02	1.000666667
Q5ZK25	SUZ domain-containing protein 1 OS=Gallus gallus OX=9031 GN=SZRD1 PE=2 SV=1	SZRD1	17.068	1.064333333	0.993	1.05	1.160333333	0.771
Q5ZJH5	WD repeat-containing protein 61 OS=Gallus gallus OX=9031 GN=WDR61 PE=2 SV=1	WDR61	33.274	0.9485	1.1505	1.0525	0.9505	0.971
Q5F415	TBC1 domain family member 23 OS=Gallus gallus OX=9031 GN=TBC1D23 PE=2 SV=1	TBC1D23	76.01	0.986333333	1.111333333	0.945666667	0.931	1.014333333
Q5ZM41	Testis-expressed protein 10 homolog OS=Gallus gallus OX=9031 GN=TEX10 PE=2 SV=1	TEX10	105.39	1.143666667	0.907	0.881666667	1.084666667	0.994
Q5ZK05	Toll-interacting protein OS=Gallus gallus OX=9031 GN=TOLLIP PE=2 SV=1	TOLLIP	30.54	1.040666667	1.082333333	0.966333333	1.005	0.945666667
Q5F3T9	UDP-glucose 6-dehydrogenase OS=Gallus gallus OX=9031 GN=UGDH PE=2 SV=1	UGDH	55.064	1.247666667	1.014333333	0.960666667	0.923333333	0.923333333
P02640	Villin-1 OS=Gallus gallus OX=9031 GN=VIL1 PE=1 SV=2	VIL1	92.478	2.598	0.87	0.605	0.695	0.521
P09324	Tyrosine-protein kinase Yes OS=Gallus gallus OX=9031 GN=YES1 PE=1 SV=3	YES1	60.792	1.291	1.027	0.884	1.083	0.795
P12003	Vinculin OS=Gallus gallus OX=9031 GN=VCL PE=1 SV=4	VCL	124.56	2.341666667	0.567333333	0.676	0.842	0.715666667
Q56I99	Mothers against decapentaplegic homolog 5 OS=Gallus gallus OX=9031 GN=SMAD5 PE=1 SV=1	SMAD5	52.228	1.148	1.025333333	1.003666667	1.05	0.804666667
P27731	Transthyretin OS=Gallus gallus OX=9031 GN=TTR PE=1 SV=1	TTR	16.309	0.890666667	0.937	0.957666667	1.079333333	1.168
Q5ZIF3	Ufm1-specific protease 2 OS=Gallus gallus OX=9031 GN=UFSP2 PE=2 SV=1	UFSP2	52.098	1.048666667	0.988666667	0.997666667	0.987333333	1.010666667
Q5ZIW5	Protein VAC14 homolog OS=Gallus gallus OX=9031 GN=VAC14 PE=2 SV=1	VAC14	87.822	0.928666667	0.950666667	1.085333333	1.019333333	1.052666667
Q5ZJ02	DBIRD complex subunit ZNF326 OS=Gallus gallus OX=9031 GN=ZNF326 PE=2 SV=3	ZNF326	63.54	0.909	1.023333333	1.03	1.010333333	1.049666667
P43347	Translationally-controlled tumor protein homolog OS=Gallus gallus OX=9031 GN=TPT1 PE=2 SV=1	TPT1	19.53	0.962333333	1.035666667	0.983333333	0.984	1.054
Q90679	Thymocyte nuclear protein 1 OS=Gallus gallus OX=9031 GN=THYN1 PE=1 SV=1	THYN1	27.966	0.898333333	1	1.065666667	1.061333333	0.982
Q5ZI89	Trafficking protein particle complex subunit 11 OS=Gallus gallus OX=9031 GN=TRAPPC11 PE=2 SV=1	TRAPPC11	128.55	0.974333333	1.042	1.013666667	0.953333333	1.037666667
Q5ZJH6	Serine/threonine-protein kinase ULK3 OS=Gallus gallus OX=9031 GN=ULK3 PE=2 SV=1	ULK3	53.065	1.187333333	0.799666667	0.819666667	1.148666667	1.102333333
Q8QHL3	Vascular endothelial growth factor receptor 1 OS=Gallus gallus OX=9031 GN=FLT1 PE=2 SV=1	FLT1	149.42	1.174333333	1.235333333	0.985666667	0.868	0.755666667
Q5ZLD7	Vacuolar protein sorting-associated protein 53 homolog OS=Gallus gallus OX=9031 GN=VPS53 PE=2 SV=1	VPS53	93.704	1.636333333	0.756	0.847	0.873333333	0.875333333
Q5ZLL7	WD repeat-containing protein 91 OS=Gallus gallus OX=9031 GN=WDR91 PE=2 SV=1	WDR91	83.418	0.928333333	1.046333333	1.070333333	1.017	0.989
O93277	WD repeat-containing protein 1 OS=Gallus gallus OX=9031 GN=WDR1 PE=2 SV=1	WDR1	66.566	0.9295	0.9865	1.0555	1.018	1.0325
Q5ZHN3	WD repeat domain phosphoinositide-interacting protein 2 OS=Gallus gallus OX=9031 GN=WIPI2 PE=2 SV=1	WIPI2	47.775	1.105	0.9785	1.132	0.863	0.9885
Q5ZIP4	5'-3' exoribonuclease 2 OS=Gallus gallus OX=9031 GN=XRN2 PE=2 SV=1	XRN2	108.54	0.989	1.041333333	1.033666667	1.028	0.971333333
P49140	Ski oncogene OS=Gallus gallus OX=9031 GN=SKI PE=1 SV=1	SKI	84.281	1.441	1.05	0.9435	0.92	0.705
P09203	Tubulin beta-1 chain OS=Gallus gallus OX=9031 PE=2 SV=1	--	49.908	1.353	0.950666667	0.925	0.972	0.853666667
E1C7T6	tRNA wybutosine-synthesizing protein 5 OS=Gallus gallus OX=9031 GN=TYW5 PE=3 SV=1	TYW5	37.244	1.136666667	0.85	0.980333333	0.966	1.117666667
Q90879	Ubiquitin-conjugating enzyme E2 variant 1 OS=Gallus gallus OX=9031 GN=UBE2V1 PE=2 SV=2	UBE2V1	16.335	0.849333333	1.031666667	1.041333333	1.024666667	1.061333333
P48143	VIP peptides OS=Gallus gallus OX=9031 GN=VIP PE=1 SV=1	VIP	22.539	NA	NA	NA	NA	NA
Q5ZJU4	Ubiquitin-related modifier 1 OS=Gallus gallus OX=9031 GN=URM1 PE=3 SV=1	URM1	11.427	1.1465	0.9775	0.899	1.033	0.996
Q9I8D0	V-type proton ATPase 116 kDa subunit a1 OS=Gallus gallus OX=9031 GN=ATP6V0A1 PE=1 SV=1	ATP6V0A1	95.983	0.923333333	1.002	1.028	1.017	1.079
Q5ZLG9	GATOR complex protein WDR59 OS=Gallus gallus OX=9031 GN=WDR59 PE=2 SV=1	WDR59	109.88	1.059	1.026333333	0.975666667	1.054333333	0.986
O93567	Zinc finger and BTB domain-containing protein 7A OS=Gallus gallus OX=9031 GN=ZBTB7A PE=2 SV=1	ZBTB7A	59.841	0.977666667	1.043666667	1.034333333	0.926666667	1.057333333
P28687	Signal peptidase complex subunit 3 OS=Gallus gallus OX=9031 GN=SPC22 PE=1 SV=1	SPC22	20.23	0.981	1.070666667	0.981	1.041666667	0.967
Q5ZM71	Transcription factor SPT20 homolog OS=Gallus gallus OX=9031 GN=SUPT20H PE=2 SV=1	SUPT20H	74.889	0.909	0.936666667	1.100666667	1.132	0.972
Q5ZJ32	SOSS complex subunit C OS=Gallus gallus OX=9031 GN=INIP PE=3 SV=1	INIP	11.292	0.89	0.853666667	1.216	0.994	1.1
Q90987	Stathmin-2 OS=Gallus gallus OX=9031 GN=STMN2 PE=2 SV=1	STMN2	20.882	1.403	0.844333333	0.854	1.014333333	0.944666667
Q5ZLG8	Transmembrane anterior posterior transformation protein 1 homolog OS=Gallus gallus OX=9031 GN=TAPT1 PE=2 SV=2	TAPT1	65.775	1.050333333	1.079333333	0.997333333	1.026	0.893
Q5F389	WW domain-containing oxidoreductase OS=Gallus gallus OX=9031 GN=WWOX PE=2 SV=2	WWOX	46.729	1.017	0.9955	1	1.08	0.9645
Q5ZHN4	Protein XRP2 OS=Gallus gallus OX=9031 GN=RP2 PE=2 SV=3	RP2	39.722	0.951333333	0.953	1.027	1.053	1.067
Q5F3D7	U3 small nucleolar RNA-associated protein 15 homolog OS=Gallus gallus OX=9031 GN=UTP15 PE=2 SV=1	UTP15	58.392	0.938666667	1.039333333	1.035333333	0.969333333	1.036666667
P98165	Very low-density lipoprotein receptor OS=Gallus gallus OX=9031 GN=VLDLR PE=1 SV=1	VLDLR	94.904	NA	NA	NA	NA	NA
O42392	Vitamin D3 receptor OS=Gallus gallus OX=9031 GN=VDR PE=2 SV=1	VDR	51.299	NA	NA	NA	NA	NA
Q5F457	WW domain-binding protein 4 OS=Gallus gallus OX=9031 GN=WBP4 PE=2 SV=1	WBP4	45.45	0.920333333	1.091333333	0.972666667	1.039666667	1.029
Q5F384	Protein YIPF3 OS=Gallus gallus OX=9031 GN=YIPF3 PE=2 SV=1	YIPF3	36.942	1.437333333	0.947666667	0.908666667	0.902	0.845666667
P09653	Tubulin beta-5 chain OS=Gallus gallus OX=9031 PE=3 SV=1	--	49.971	0.919	0.965333333	1.012333333	1.106333333	1.071666667
P10039	Tenascin OS=Gallus gallus OX=9031 GN=TNC PE=1 SV=2	TNC	198.86	0.788	1.02	1.288	1.028	0.948
Q5ZID5	Ubiquitin carboxyl-terminal hydrolase 28 OS=Gallus gallus OX=9031 GN=USP28 PE=2 SV=1	USP28	118.75	1.0395	1.0525	0.9195	0.9345	1.143
F1NW29	Tyrosyl-DNA phosphodiesterase 2 OS=Gallus gallus OX=9031 GN=TDP2 PE=3 SV=2	TDP2	41.002	1.093	0.933333333	0.947666667	0.955666667	1.096333333
Q7T2U9	Transcription factor CP2 OS=Gallus gallus OX=9031 GN=TFCP2 PE=2 SV=1	TFCP2	56.472	0.969	1.009333333	0.982666667	0.988666667	1.065
Q9IAY5	Tudor-interacting repair regulator protein OS=Gallus gallus OX=9031 GN=NUDT16L1 PE=1 SV=3	NUDT16L1	33.296	1.079666667	0.924666667	0.965666667	1.028	1.036333333
Q5ZKA6	WASH complex subunit 1 OS=Gallus gallus OX=9031 GN=WASHC1 PE=2 SV=1	WASHC1	51.682	0.922333333	1.082666667	1.082666667	0.989333333	0.948666667
Q5ZLX5	Zinc finger Ran-binding domain-containing protein 2 OS=Gallus gallus OX=9031 GN=ZRANB2 PE=2 SV=1	ZRANB2	37.863	0.813333333	1.081666667	1.058	1.019666667	1.081333333
F1NID3	ZZ-type zinc finger-containing protein 3 (Fragment)(predicted) OS=Gallus gallus OX=9031 GN=ZZZ3 PE=4 SV=2	ZZZ3	102.29	0.987	1.057666667	0.892	1.076	1.074333333
A0A1L1RLR2	IST1 factor associated with ESCRT-III OS=Gallus gallus OX=9031 GN=IST1 PE=4 SV=2	IST1	39.739	1.273666667	0.9	1.019666667	1.042666667	0.836333333
A0A3Q2UIP8	Inositol polyphosphate 1-phosphatase(predicted) OS=Gallus gallus OX=9031 GN=INPP1 PE=4 SV=1	INPP1	39.805	0.903	1.010333333	1.000666667	1.062	1.011333333
E1C218	Dedicator of cytokinesis 7 OS=Gallus gallus OX=9031 GN=DOCK7 PE=3 SV=4	DOCK7	232	1.138666667	0.998333333	0.954	1.013333333	0.979666667
E1C2T7	Serine/threonine-protein phosphatase OS=Gallus gallus OX=9031 GN=PPP3CB PE=3 SV=4	PPP3CB	58.631	1.042	0.959	1.002	0.974	1.062
A0A1D5PXS5	Trafficking protein particle complex 12 OS=Gallus gallus OX=9031 GN=TRAPPC12 PE=4 SV=2	TRAPPC12	82.498	0.966	1.044333333	1.072	0.941666667	0.967
F1NE09	Cytoplasmic FMR1-interacting protein OS=Gallus gallus OX=9031 GN=CYFIP2 PE=3 SV=4	CYFIP2	145.7	1.054666667	0.875333333	1.017666667	0.983666667	1.108666667
A0A1D5PDJ8	Corrinoid adenosyltransferase OS=Gallus gallus OX=9031 PE=3 SV=2	--	24.242	0.9895	1.0045	1.239	0.894	0.9145
E1C0T1	Trafficking from ER to golgi regulator OS=Gallus gallus OX=9031 GN=TFG PE=4 SV=1	TFG	42.587	1.063333333	1.053333333	1.025	0.933	0.954666667
A0A3Q2TS99	S1 motif domain-containing protein (Fragment)(predicted) OS=Gallus gallus OX=9031 PE=4 SV=1	--	8.8443	0.897666667	1.077666667	0.984	1.043666667	1.026333333
A0A1D5P1U1	Dystonin OS=Gallus gallus OX=9031 GN=DST PE=4 SV=2	DST	686.12	1.01	1.023333333	0.952	1.026666667	1.002
A0A1D5PSW6	Amino_oxidase domain-containing protein OS=Gallus gallus OX=9031 GN=RNLS PE=4 SV=2	RNLS	37.56	0.781	1.139	1.07	0.996	1.05
E1C9B1	Wiskott-Aldrich syndrome protein family member OS=Gallus gallus OX=9031 GN=WASF1 PE=3 SV=1	WASF1	61.935	0.971333333	0.937333333	1.176333333	0.974666667	0.994
A0A1D5PC94	Heat shock factor protein 2 OS=Gallus gallus OX=9031 GN=HSF2 PE=3 SV=2	HSF2	60.7	NA	NA	NA	NA	NA
A0A3Q2U7I2	Tetratricopeptide repeat domain 39B OS=Gallus gallus OX=9031 GN=TTC39B PE=4 SV=1	TTC39B	58.403	1.176	1.082	1.265	0.529	1.003
F1NHB9	TATA element modulatory factor 1 OS=Gallus gallus OX=9031 GN=TMF1 PE=4 SV=4	TMF1	123.57	0.962666667	1.066666667	1.059333333	0.988666667	0.964666667
A0A1D5NW23	EFR3 homolog A OS=Gallus gallus OX=9031 GN=EFR3A PE=4 SV=2	EFR3A	92.516	1.168	0.969	0.837	1.004	1.082
F1NXQ1	URB1 ribosome biogenesis homolog OS=Gallus gallus OX=9031 GN=URB1 PE=4 SV=5	URB1	258.74	0.981666667	1.001	0.983333333	1.081666667	1.016333333
A0A1D5PV36	Tetratricopeptide repeat domain 38(predicted) OS=Gallus gallus OX=9031 GN=TTC38 PE=4 SV=2	TTC38	52.415	1.227666667	0.860333333	0.943333333	0.987333333	0.991333333
E1BU29	TGF-beta activated kinase 1 (MAP3K7) binding protein 3 OS=Gallus gallus OX=9031 GN=TAB3 PE=4 SV=4	TAB3	75.13	1.038666667	0.938	1.095666667	0.913333333	1.067
R4GGU0	Platelet endothelial aggregation receptor 1(predicted) OS=Gallus gallus OX=9031 GN=PEAR1 PE=4 SV=2	PEAR1	62.151	1.091	0.867	1.068	0.969	1.06
A0A1D5PZL4	Z-linked neural cell expressed, developmentally down-regulated 4-like, E3 ubiquitin protein ligase(predicted) OS=Gallus gallus OX=9031 GN=NEDD4L PE=4 SV=2	NEDD4L	111.79	0.963	1.206	1.044	0.931	0.859
F1NV47	EH domain containing 4 OS=Gallus gallus OX=9031 GN=EHD4 PE=3 SV=4	EHD4	61.285	1.131333333	0.968666667	1.025333333	1.007333333	0.900666667
A0A3Q2TYC8	FYVE, RhoGEF and PH domain containing 4 OS=Gallus gallus OX=9031 GN=FGD4 PE=4 SV=1	FGD4	95.644	0.982	1.0235	1.0315	0.9665	1.0495
E1C2G1	Transcription factor 25 OS=Gallus gallus OX=9031 GN=TCF25 PE=4 SV=2	TCF25	77.089	0.92	1.059666667	1.002333333	1.080333333	0.944333333
A0A3Q2UAK8	REST corepressor 3 OS=Gallus gallus OX=9031 GN=RCOR3 PE=4 SV=1	RCOR3	55.877	0.974333333	1.163666667	0.91	0.993333333	0.995333333
E1BSW6	Pleckstrin homology and FYVE domain containing 1 OS=Gallus gallus OX=9031 GN=PLEKHF1 PE=4 SV=4	PLEKHF1	31.315	NA	NA	NA	NA	NA
A0A1L1RPR3	WD repeat domain 13 OS=Gallus gallus OX=9031 PE=4 SV=2	--	39.174	0.99	0.958	1.048	1.018	1.042
A0A3Q2UFC6	SIL1 nucleotide exchange factor OS=Gallus gallus OX=9031 GN=SIL1 PE=4 SV=1	SIL1	51.325	1.042666667	0.961666667	1.164333333	0.878	1.001333333
F1NZA2	Translocator protein(predicted) OS=Gallus gallus OX=9031 GN=TSPO PE=4 SV=2	TSPO	18.576	1.044666667	1.036333333	1.043666667	0.954333333	0.954666667
A0A1D5P1A9	IFI30 lysosomal thiol reductase OS=Gallus gallus OX=9031 GN=IFI30 PE=4 SV=1	IFI30	44.602	0.848666667	1.073333333	1.047333333	1.041	0.984333333
A0A1D5P4F4	Cation-transporting ATPase OS=Gallus gallus OX=9031 GN=ATP13A2 PE=3 SV=2	ATP13A2	126.97	0.687	1.162	1.221	1.007	0.959
F1P2S1	RPOL4c domain-containing protein OS=Gallus gallus OX=9031 GN=POLR2D PE=4 SV=3	POLR2D	16.325	0.986333333	0.97	0.923	0.938333333	1.220666667
A0A1D5PEZ5	NDC1 transmembrane nucleoporin OS=Gallus gallus OX=9031 GN=NDC1 PE=4 SV=1	NDC1	82.942	0.994	0.955	0.981666667	1.009	1.077
A0A1D5P487	Lin-54 DREAM MuvB core complex component OS=Gallus gallus OX=9031 GN=LIN54 PE=4 SV=3	LIN54	79.518	1.035	0.968	1.049	1.019	0.966
A0A1D5NW88	Microtubule-associated protein OS=Gallus gallus OX=9031 GN=MAP4 PE=4 SV=2	MAP4	111.7	1.086333333	0.947666667	1.012	0.999	0.984333333
F1P3I1	Slingshot protein phosphatase 2 OS=Gallus gallus OX=9031 GN=SSH2 PE=4 SV=3	SSH2	153.74	0.816666667	0.971333333	1.061666667	1.117	1.093666667
A0A1D5PEV1	CUGBP Elav-like family member 2 OS=Gallus gallus OX=9031 GN=CELF2 PE=4 SV=1	CELF2	55.421	0.805666667	1.032666667	1.024333333	1.047333333	1.106666667
F1P121	Nudix hydrolase domain-containing protein OS=Gallus gallus OX=9031 GN=NUDT4 PE=4 SV=4	NUDT4	19.205	1.275	0.908	0.955	0.939	0.996
A0A3Q2UF80	Protein Abitram(predicted) OS=Gallus gallus OX=9031 GN=FAM206A PE=4 SV=1	FAM206A	39.517	1.034	0.915	1.025	0.969	1.112
A0A1D5P6N1	WD_REPEATS_REGION domain-containing protein OS=Gallus gallus OX=9031 GN=WDR43 PE=4 SV=2	WDR43	73.063	0.943666667	1.069	1.049666667	0.949666667	1.008666667
F1NPB8	Aquarius intron-binding spliceosomal factor OS=Gallus gallus OX=9031 GN=AQR PE=3 SV=2	AQR	174.26	0.926666667	1.021333333	1.060666667	1.005666667	1.024
E1C4N7	Sorting nexin OS=Gallus gallus OX=9031 PE=3 SV=2	--	66.607	0.932	1.012666667	1.053	0.964	1.072666667
E1BSI6	L51_S25_CI-B8 domain-containing protein OS=Gallus gallus OX=9031 GN=MRPS25 PE=4 SV=3	MRPS25	20.074	0.993	1.046	1.017333333	0.985666667	0.981
A0A1D5P908	Canopy FGF signaling regulator 3 OS=Gallus gallus OX=9031 GN=CNPY3 PE=4 SV=2	CNPY3	28.116	0.898666667	1.101	1.030333333	1.028333333	1.057666667
E1C8Y2	SAP30 binding protein OS=Gallus gallus OX=9031 GN=SAP30BP PE=4 SV=3	SAP30BP	34.086	0.754	1.093	1.073	1.017	1.093
A0A1L1RSX2	Tensin 3(predicted) OS=Gallus gallus OX=9031 GN=TNS3 PE=4 SV=1	TNS3	158.63	1.142	1.0155	0.9905	0.9845	0.922
F6UZB4	Protein O-fucosyltransferase 2 OS=Gallus gallus OX=9031 GN=POFUT2 PE=4 SV=2	POFUT2	42.261	1.189666667	0.96	0.991333333	0.936333333	0.972333333
E1C959	Inhibitor of nuclear factor kappa-B kinase subunit alpha OS=Gallus gallus OX=9031 GN=CHUK PE=4 SV=3	CHUK	55.976	1.082666667	1.053666667	1.045666667	0.882333333	0.973666667
A0A1D5PDG4	GNAS complex locus OS=Gallus gallus OX=9031 GN=GNAS PE=4 SV=2	GNAS	44.382	1.987	0.721666667	0.729666667	0.844666667	0.795333333
E1BT89	RAB11 family interacting protein 2 OS=Gallus gallus OX=9031 GN=RAB11FIP2 PE=4 SV=4	RAB11FIP2	57.654	1.453	0.916	0.922	0.949	0.849
A0A3Q2U6R1	Lysine demethylase 2A OS=Gallus gallus OX=9031 GN=KDM2A PE=4 SV=1	KDM2A	137.67	0.942	1.0435	1.0935	1.0445	0.951
E1C3A9	Vigilin OS=Gallus gallus OX=9031 GN=HDLBP PE=4 SV=1	HDLBP	141.6	0.968333333	1.092333333	0.992	1.010666667	0.981666667
F1NET5	Histone-lysine N-methyltransferase OS=Gallus gallus OX=9031 GN=KMT2A PE=3 SV=4	KMT2A	401.08	0.749333333	1.023666667	1.027	1.029333333	1.134333333
A0A3Q2UJS8	Thymidylat_synt domain-containing protein OS=Gallus gallus OX=9031 PE=4 SV=1	--	9.1074	0.651	1.087	1.0325	1.016	1.2475
A0A3Q2U0W1	BEN domain containing 3 OS=Gallus gallus OX=9031 GN=BEND3 PE=4 SV=1	BEND3	87.683	1.066666667	0.826333333	1.063333333	1.011666667	1.047333333
A0A1D5Q004	Carnitine O-acetyltransferase OS=Gallus gallus OX=9031 GN=CRAT PE=3 SV=1	CRAT	75.361	1.383	0.772	0.7735	1.218	0.9085
A0A1D5P629	Nop domain-containing protein OS=Gallus gallus OX=9031 GN=NOP56 PE=4 SV=1	NOP56	59.832	1.038666667	0.924333333	1.039	1.079333333	0.975333333
A0A1D5PIY5	Anion exchange protein OS=Gallus gallus OX=9031 GN=SLC4A2 PE=3 SV=2	SLC4A2	149.94	NA	NA	NA	NA	NA
A0A3Q2TUL1	CHDCT2 domain-containing protein OS=Gallus gallus OX=9031 PE=4 SV=1	--	9.5258	1.124	1.005	0.89	0.965	1.074
F1NZR2	Epsin 3 OS=Gallus gallus OX=9031 GN=EPN3 PE=4 SV=4	EPN3	67.84	0.922	1.159666667	1.026333333	1.077	0.905666667
A0A1D5PJ08	Nidogen 1 OS=Gallus gallus OX=9031 GN=NID1 PE=4 SV=3	NID1	126.52	1.284333333	0.972	0.958666667	1.019666667	0.819333333
F1N9S3	Protein FAM98A(predicted) OS=Gallus gallus OX=9031 GN=FAM98A PE=4 SV=1	FAM98A	58.636	0.946666667	1.134666667	0.984333333	0.99	0.965333333
F1NKN5	DIS3 like exosome 3'-5' exoribonuclease OS=Gallus gallus OX=9031 GN=DIS3L PE=3 SV=3	DIS3L	119.98	0.942333333	1.106	1.001	0.937333333	1.038
A0A3Q2UFP4	Platelet and endothelial cell adhesion molecule 1 OS=Gallus gallus OX=9031 GN=PECAM1 PE=4 SV=1	PECAM1	80.213	1.261333333	1.014333333	0.965	1.018333333	0.752666667
A0A1D5PYB1	Peptidylprolyl isomerase OS=Gallus gallus OX=9031 GN=FKBP9 PE=4 SV=1	FKBP9	64.371	1.593	0.953333333	0.819666667	0.912666667	0.758333333
E1C625	Plakophilin 4(predicted) OS=Gallus gallus OX=9031 GN=PKP4 PE=4 SV=2	PKP4	132.01	1.128666667	0.979333333	0.993	0.966666667	0.970666667
F1NTN4	Zinc finger containing ubiquitin peptidase 1 OS=Gallus gallus OX=9031 GN=ZUFSP PE=4 SV=4	ZUFSP	54.874	1.161	0.926	1.041	0.883	1.051
E1BX85	Glutathione S-transferase omega 1(predicted) OS=Gallus gallus OX=9031 GN=GSTO2 PE=4 SV=1	GSTO2	27.223	1.282333333	0.849666667	0.907666667	0.986666667	1.024333333
F1P1G4	Ras-related protein Rab-43(predicted) OS=Gallus gallus OX=9031 GN=RAB43 PE=4 SV=2	RAB43	23.762	1.1125	0.8535	0.9585	1.06	1.0595
A0A3Q3AGS2	Citron Rho-interacting kinase OS=Gallus gallus OX=9031 GN=CIT PE=3 SV=1	CIT	233.24	0.901	1.108666667	0.987666667	0.990666667	1.053666667
A0A3Q2UDP3	Dedicator of cytokinesis 10 OS=Gallus gallus OX=9031 GN=DOCK10 PE=3 SV=1	DOCK10	241.28	0.864	0.946	1.084666667	1.057666667	1.107
E1BWM0	Tetratricopeptide repeat domain 1 OS=Gallus gallus OX=9031 GN=TTC1 PE=4 SV=1	TTC1	33.792	0.923666667	1.044333333	1.020333333	1.000333333	1.018666667
F1NC39	Deacetylase sirtuin-type domain-containing protein OS=Gallus gallus OX=9031 GN=SIRT7 PE=4 SV=2	SIRT7	45.073	1.15	0.9805	0.9635	0.9815	0.9755
A0A1D5PN92	Discs large MAGUK scaffold protein 3 OS=Gallus gallus OX=9031 GN=DLG3 PE=3 SV=2	DLG3	91.073	1.008	1.066666667	0.943333333	1.032333333	0.951333333
F1NDS5	Prefoldin subunit 1(predicted) OS=Gallus gallus OX=9031 GN=PFDN1 PE=4 SV=2	PFDN1	14.222	0.845	0.898	0.9165	1.0165	1.3595
A0A1D5PN50	Enhancer of zeste 2 polycomb repressive complex 2 subunit OS=Gallus gallus OX=9031 GN=EZH2 PE=4 SV=2	EZH2	84.44	0.819666667	1.098	1.043	0.997	1.090333333
A0A3Q2TZJ5	Tyrosyl-DNA phosphodiesterase 1 OS=Gallus gallus OX=9031 GN=TDP1 PE=4 SV=1	TDP1	67.949	0.9275	1.0185	0.8785	0.9905	1.082
F1NAJ2	Peptidylprolyl isomerase domain and WD repeat containing 1 OS=Gallus gallus OX=9031 GN=PPWD1 PE=4 SV=2	PPWD1	70.999	1.005666667	1.146	1.051666667	0.856333333	0.977666667
A0A3Q2UAG2	Sarcoglycan epsilon OS=Gallus gallus OX=9031 GN=SGCE PE=4 SV=1	SGCE	42.481	1.246666667	0.888333333	0.964	1.034	0.927333333
A0A3Q2UCN2	Flavokinase domain-containing protein(predicted) OS=Gallus gallus OX=9031 GN=RFKL PE=4 SV=1	RFKL	36.079	0.887333333	1.029333333	1.074666667	1.069333333	1.039
A0A1D5PRI0	Protein Wiz isoform X4(predicted) OS=Gallus gallus OX=9031 GN=RASAL3 PE=4 SV=2	RASAL3	213.67	1.053333333	1.046333333	1.003333333	0.979	0.930666667
A0A1D5P1N6	Protein transport protein sec16 OS=Gallus gallus OX=9031 GN=SEC16A PE=3 SV=1	SEC16A	237.55	0.962	1.0495	1.0035	1.0175	0.9905
A0A3Q2TW65	FAM193_C domain-containing protein OS=Gallus gallus OX=9031 PE=4 SV=1	--	47.16	0.9535	1.0765	0.985	0.973	1.0235
A0A1D5PVC4	CCR4-NOT transcription complex subunit 9(predicted) OS=Gallus gallus OX=9031 GN=CNOT9 PE=4 SV=1	CNOT9	33.601	NA	NA	NA	NA	NA
A0A1D5NWF0	Bromodomain PHD finger transcription factor(predicted) OS=Gallus gallus OX=9031 PE=4 SV=2	--	84.298	0.932333333	0.999333333	0.987333333	0.997	1.189
A0A1D5PCB7	6-phosphofructo-2-kinase/fructose-2,6-biphosphatase 3 OS=Gallus gallus OX=9031 GN=PFKFB3 PE=4 SV=2	PFKFB3	56.671	NA	NA	NA	NA	NA
E1BS15	Acyl-CoA synthetase family member 2 OS=Gallus gallus OX=9031 GN=ACSF2 PE=4 SV=3	ACSF2	65.311	0.882333333	1.010333333	1.01	1.047	1.082333333
A0A1L1RQR5	Mitochondrial ribosomal protein S2 OS=Gallus gallus OX=9031 GN=MRPS2 PE=4 SV=1	MRPS2	21.546	1.295	0.940666667	0.915	1.037666667	0.868
F1NL76	J domain-containing protein OS=Gallus gallus OX=9031 PE=4 SV=5	--	31.454	0.920666667	1.079333333	1.044	0.989666667	0.989
A0A3Q2UBU6	Transducin beta like 1 X-linked receptor 1(predicted) OS=Gallus gallus OX=9031 GN=TBL1XR1 PE=4 SV=1	TBL1XR1	51.499	0.927	1.019	1.002	1.046	1.028
A0A3Q2U341	A-kinase anchoring protein 10 OS=Gallus gallus OX=9031 GN=AKAP10 PE=4 SV=1	AKAP10	41.391	0.973333333	1.031333333	1.122333333	0.962666667	0.97
A0A3Q2UB58	La ribonucleoprotein domain family member 7 OS=Gallus gallus OX=9031 GN=LARP7 PE=4 SV=1	LARP7	67.899	0.864333333	1.078666667	1.006666667	1.026666667	1.042666667
A0A1D5PHE2	Inositol-1-monophosphatase OS=Gallus gallus OX=9031 GN=IMPA1 PE=3 SV=1	IMPA1	30.142	0.931	0.958333333	1.051666667	1.009666667	1.096666667
A0A3Q3A2E9	RRM domain-containing protein OS=Gallus gallus OX=9031 GN=PABPN1 PE=4 SV=1	PABPN1	33.969	0.898333333	1.094666667	1.002	1.003	1.029666667
A0A1D5P1J7	ATP synthase membrane subunit f(predicted) OS=Gallus gallus OX=9031 GN=ATP5J2 PE=4 SV=1	ATP5J2	10.308	1.440333333	0.827	1.072333333	0.745666667	0.977666667
E1C2U4	DNA helicase OS=Gallus gallus OX=9031 GN=MCM4 PE=3 SV=3	MCM4	96.883	0.768666667	1.113	1.026	1.054333333	1.069
A0A1D5P9R0	TATA-box binding protein associated factor 6 like OS=Gallus gallus OX=9031 GN=TAF6L PE=4 SV=3	TAF6L	65.983	1.011	1.027	1.070666667	0.956333333	0.989
R4GGG9	Chromosome 6 open reading frame 132 OS=Gallus gallus OX=9031 GN=C6orf132 PE=4 SV=3	C6orf132	109.29	1.127	0.963	0.979	1.315	0.697
F1P4Q6	Rieske domain-containing protein OS=Gallus gallus OX=9031 GN=LOC427826 PE=4 SV=4	LOC427826	51.202	NA	NA	NA	NA	NA
A0A1D5PI06	NADH:ubiquinone oxidoreductase core subunit V2 OS=Gallus gallus OX=9031 GN=NDUFV2 PE=4 SV=1	NDUFV2	26.893	1.146333333	0.88	0.987	1.014666667	0.956333333
A0A1D5PTU9	Zinc finger protein 687 OS=Gallus gallus OX=9031 GN=ZNF687 PE=4 SV=1	ZNF687	136.19	0.958	1.011	1.046666667	0.983	1.005
F1NYD4	Chloride nucleotide-sensitive channel 1A OS=Gallus gallus OX=9031 GN=CLNS1A PE=4 SV=3	CLNS1A	26.634	1.116	0.912666667	1.077666667	0.996333333	0.971
A0A1D5PKB7	Nuclear receptor corepressor 1(predicted) OS=Gallus gallus OX=9031 PE=4 SV=2	--	47.87	1.04	1.036	1.078	1.057	0.852
F1P111	BTB domain containing 2 OS=Gallus gallus OX=9031 GN=BTBD2 PE=4 SV=4	BTBD2	55.296	1.009	1.043	0.997	0.982	0.998
E1C8L2	Cyclin dependent kinase 7 OS=Gallus gallus OX=9031 GN=CDK7 PE=3 SV=3	CDK7	38.631	1.1485	0.9515	0.9595	0.9395	1.0505
A0A3Q2UFQ8	DAB2 interacting protein OS=Gallus gallus OX=9031 GN=DAB2IP PE=4 SV=1	DAB2IP	113.32	1.178666667	0.955	1.012666667	1.018666667	0.873
F1NJ24	ATPase copper transporting alpha OS=Gallus gallus OX=9031 PE=3 SV=2	--	162.06	0.961333333	1.027666667	1.102666667	0.976666667	0.970666667
A0A3Q3ASQ5	Phosphatase and actin regulator OS=Gallus gallus OX=9031 GN=PHACTR2 PE=3 SV=1	PHACTR2	65.251	1.252	0.869	0.9745	0.95	1.0265
A0A1D5PVS3	Translocase of outer mitochondrial membrane 6(predicted) OS=Gallus gallus OX=9031 GN=TOMM6 PE=4 SV=1	TOMM6	7.896	0.968666667	0.96	1.046666667	1.001666667	1.024333333
A0A1D5PUL8	Dihydrolipoamide acetyltransferase component of pyruvate dehydrogenase complex OS=Gallus gallus OX=9031 GN=PDHX PE=3 SV=2	PDHX	53.189	1.068333333	1.031333333	0.972	1.009333333	0.953666667
R4GME5	Helicase with zinc finger OS=Gallus gallus OX=9031 GN=HELZ PE=4 SV=3	HELZ	211.09	0.901333333	1.062666667	0.983666667	1.003666667	1.112
E1BS94	Alpha-L-fucosidase OS=Gallus gallus OX=9031 GN=FUCA2 PE=3 SV=3	FUCA2	52.405	1.093	1.029666667	0.962	1.021	0.967333333
F1NPL0	BCL2 associated athanogene 1(predicted) OS=Gallus gallus OX=9031 GN=BAG1 PE=4 SV=2	BAG1	23.21	1.089	0.924	0.982	0.990333333	1.09
A0A1D5PD02	UBA_e1_C domain-containing protein OS=Gallus gallus OX=9031 PE=4 SV=2	--	53.351	0.7235	0.939	1.3755	0.9135	1.0635
F1P2P4	ATP-dependent (S)-NAD(P)H-hydrate dehydratase OS=Gallus gallus OX=9031 GN=NAXD PE=3 SV=4	NAXD	36.525	0.874666667	1.027333333	1.070666667	1.072	0.996
E1C1N1	Plakophilin 1 OS=Gallus gallus OX=9031 GN=PKP1 PE=4 SV=2	PKP1	75.819	0.999333333	0.891333333	0.916333333	1.227	1.003
R4GL69	Coiled-coil domain containing 59 OS=Gallus gallus OX=9031 GN=CCDC59 PE=4 SV=2	CCDC59	24.031	0.903666667	1.060333333	1.032666667	1.063	0.965666667
E1C2F4	ES1 protein-like protein, mitochondrial (Fragment)(predicted) OS=Gallus gallus OX=9031 GN=GATD3AL2 PE=4 SV=1	GATD3AL2	24.231	0.851333333	1.322	0.809	1.369	0.691
A0A1L1RW41	Putative LOC102084103(predicted) OS=Gallus gallus OX=9031 GN=EXOC3L PE=4 SV=2	EXOC3L	73.846	1.059666667	0.948666667	1.041666667	1.159	0.918666667
F1NPB0	FCH and double SH3 domains 2 OS=Gallus gallus OX=9031 GN=FCHSD2 PE=4 SV=4	FCHSD2	121.02	1.092	0.9345	0.902	0.94	1.1635
A0A1D5NUY6	NADH dehydrogenase [ubiquinone] 1 subunit C2 OS=Gallus gallus OX=9031 GN=NDUFC2 PE=3 SV=1	NDUFC2	12.774	NA	NA	NA	NA	NA
A0A1D5PFI9	Rho-GAP domain-containing protein OS=Gallus gallus OX=9031 GN=RALBP1 PE=4 SV=2	RALBP1	75.859	1.040333333	1.032333333	0.977	0.972333333	1.009
A0A3Q2U7Q1	Uncharacterized protein OS=Gallus gallus OX=9031 PE=4 SV=1	--	18.562	0.758666667	1.142666667	0.965666667	1.050333333	1.127333333
E1BQM7	Phosducin like OS=Gallus gallus OX=9031 GN=PDCL PE=4 SV=1	PDCL	34.429	0.949	0.984	1.052	1.062	1.008
F1NKX6	ITPR interacting domain containing 2 OS=Gallus gallus OX=9031 GN=SSFA2 PE=4 SV=3	SSFA2	139.54	1.43	1.005	0.866	0.928	0.853
F1NX55	Phospholipid-transporting ATPase OS=Gallus gallus OX=9031 GN=ATP8A1 PE=3 SV=3	ATP8A1	129.8	1.092	0.9205	1.076	0.9985	0.9735
A0A1D5NTC5	RRP12-like protein OS=Gallus gallus OX=9031 GN=RRP12 PE=4 SV=2	RRP12	149.23	NA	NA	NA	NA	NA
A0A3Q2UJF3	Zinc finger protein 638 OS=Gallus gallus OX=9031 GN=ZNF638 PE=4 SV=1	ZNF638	208.94	0.913	1.068	1.034333333	1.024666667	1.018666667
A0A3Q2U4E4	DNA damage-binding protein 2 OS=Gallus gallus OX=9031 GN=DDB2 PE=4 SV=1	DDB2	56.628	1.02	1.0665	0.9915	0.8795	1.1085
A0A1D5PCE2	N-acetylated alpha-linked acidic dipeptidase like 2 OS=Gallus gallus OX=9031 GN=NAALADL2 PE=4 SV=2	NAALADL2	81.471	1.1135	1.008	0.893	1.0345	1.0095
F1NU77	Trafficking protein particle complex 8 OS=Gallus gallus OX=9031 GN=TRAPPC8 PE=4 SV=3	TRAPPC8	162.62	0.980666667	1.006333333	1.013	0.975666667	1.033666667
A0A3Q2UG39	Oxysterol-binding protein OS=Gallus gallus OX=9031 GN=OSBPL2 PE=3 SV=1	OSBPL2	55.08	1.22	1.043	0.904	0.962	0.944
A0A3Q2U0E7	Glucocorticoid modulatory element binding protein 1 OS=Gallus gallus OX=9031 GN=GMEB1 PE=4 SV=1	GMEB1	56.341	0.802	1.003	1.071	1.088	1.08
A0A3Q2TXN1	Zona pellucida sperm-binding protein 3 receptor(predicted) OS=Gallus gallus OX=9031 PE=4 SV=1	--	49.726	0.428666667	0.846333333	1.044333333	1.092666667	1.578
A0A1L1RPT9	MINDY lysine 48 deubiquitinase 3 OS=Gallus gallus OX=9031 GN=FAM188A PE=4 SV=2	FAM188A	50.238	1.091	1.076	0.936	0.962	0.968
F1NY08	Rho-GAP domain-containing protein OS=Gallus gallus OX=9031 GN=OCRL PE=4 SV=4	OCRL	115.76	0.9795	1.0305	1.1155	0.859	1.062
A0A1D5PPF6	IQ motif containing GTPase activating protein 2(predicted) OS=Gallus gallus OX=9031 GN=IQGAP2 PE=4 SV=1	IQGAP2	164.19	1.718666667	0.724666667	0.827333333	0.898	0.927666667
F1P4V5	TBC1 domain family member 8 OS=Gallus gallus OX=9031 GN=TBC1D8 PE=4 SV=3	TBC1D8	119.44	0.976	0.970666667	1.173333333	0.996666667	0.934333333
A0A1D5PHU1	Bromodomain adjacent to zinc finger domain protein 2a(predicted) OS=Gallus gallus OX=9031 PE=4 SV=2	--	50.015	NA	NA	NA	NA	NA
A0A1L1RNU2	60S ribosomal protein L31(predicted) OS=Gallus gallus OX=9031 GN=RPL31 PE=4 SV=2	RPL31	15.63	0.973333333	1.144333333	1.002333333	0.970333333	0.916333333
A0A1D5P0Q8	SPT3 homolog, SAGA and STAGA complex component(predicted) OS=Gallus gallus OX=9031 GN=SUPT3H PE=4 SV=2	SUPT3H	41.254	1.0135	1.148	0.9525	0.8645	1.1525
F1P587	Anaphylatoxin-like domain-containing protein OS=Gallus gallus OX=9031 GN=C4A PE=4 SV=3	C4A	181.09	0.613	0.87	1.111666667	1.128333333	1.262
A0A3Q2U784	Small nuclear ribonucleoprotein Sm D2 OS=Gallus gallus OX=9031 GN=SNRPD2 PE=3 SV=1	SNRPD2	16.22	1.137666667	0.992	0.986333333	0.991333333	0.900666667
A0A1D5PY22	CREB regulated transcription coactivator 1 OS=Gallus gallus OX=9031 GN=CRTC1 PE=4 SV=1	CRTC1	63.479	1.038333333	1.050666667	1.028	0.964666667	0.932333333
F1NPH6	StAR related lipid transfer domain containing 5 OS=Gallus gallus OX=9031 GN=STARD5 PE=4 SV=2	STARD5	23.237	0.993	1.055	1.095	0.986	0.927
F1NF19	Fragile X mental retardation 1 OS=Gallus gallus OX=9031 GN=FMR1 PE=4 SV=4	FMR1	61.838	0.94	1.073333333	1.066333333	1.007	0.974666667
A0A1D5P8A7	Eukaryotic translation initiation factor 2B subunit delta OS=Gallus gallus OX=9031 GN=EIF2B4 PE=3 SV=1	EIF2B4	36.716	0.969	1.073333333	1.025666667	0.993333333	0.986666667
A0A1D5PP57	Vacuolar proton pump subunit B OS=Gallus gallus OX=9031 GN=ATP6V1B2 PE=3 SV=2	ATP6V1B2	55.635	0.893666667	1.018	1.051	1.030333333	1.033
A0A3Q3ALB3	Mitogen-activated protein kinase OS=Gallus gallus OX=9031 GN=MAPK3 PE=3 SV=1	MAPK3	40.416	0.945666667	0.996	1.005333333	1.004666667	1.053666667
F1NQI9	Chromosome 17 open reading frame 75 OS=Gallus gallus OX=9031 GN=C18H17orf75 PE=4 SV=3	C18H17orf75	32.61	1.048333333	0.99	1.013333333	1.011333333	0.990666667
A0A1L1RXS0	MHD domain-containing protein OS=Gallus gallus OX=9031 PE=3 SV=2	--	26.218	1.124	0.974	1.100333333	0.668666667	1.184
F1NVR6	N(alpha)-acetyltransferase 15, NatA auxiliary subunit OS=Gallus gallus OX=9031 GN=NAA15 PE=4 SV=3	NAA15	101.05	1.221666667	0.913333333	0.890666667	1.013333333	1.009333333
A0A3Q2UB39	GTP binding protein 10 OS=Gallus gallus OX=9031 GN=GTPBP10 PE=4 SV=1	GTPBP10	41.652	1.124	0.9885	1.0105	0.892	1.0115
E1BTJ1	Glycylpeptide N-tetradecanoyltransferase OS=Gallus gallus OX=9031 GN=NMT2 PE=3 SV=1	NMT2	56.809	0.729666667	1.036666667	1.061	1.05	1.194
F1NWH5	Aquaporin 3 (Gill blood group) OS=Gallus gallus OX=9031 GN=AQP3 PE=3 SV=2	AQP3	31.377	0.99	1.050666667	1.054	0.986	0.938
F1NE32	Motile sperm domain containing 1 OS=Gallus gallus OX=9031 GN=MOSPD1 PE=4 SV=2	MOSPD1	24.424	1.222	0.9395	0.91	1.065	0.921
F1NW73	ATP binding cassette subfamily A member 10(predicted) OS=Gallus gallus OX=9031 GN=ABCA8 PE=4 SV=2	ABCA8	184.78	1.644	0.867	0.889333333	0.897333333	0.768
A0A1D5P392	TBC1 domain family member 25 OS=Gallus gallus OX=9031 GN=TBC1D25 PE=4 SV=2	TBC1D25	77.839	NA	NA	NA	NA	NA
A0A1D5PEY1	Zinc finger C3H1-type containing OS=Gallus gallus OX=9031 GN=ZFC3H1 PE=4 SV=2	ZFC3H1	225.86	0.856	1.0195	1.137	1.0465	1.0885
A0A1D5PYK0	Heat shock cognate 71 kDa protein OS=Gallus gallus OX=9031 GN=HSPA8 PE=3 SV=2	HSPA8	69.114	0.812	1.112666667	1.037333333	1.056333333	1.008666667
A0A1D5PWP7	Protein disulfide-isomerase A4 OS=Gallus gallus OX=9031 GN=PDIA4 PE=3 SV=1	PDIA4	72.678	1.402666667	0.910666667	0.898	0.964666667	0.900333333
A0A1L1RXK0	Kruppel like factor 8 OS=Gallus gallus OX=9031 GN=LOC101749773 PE=4 SV=2	LOC101749773	35.282	0.886333333	1.060666667	1.009	1.054	1.030666667
A0A3Q3A8D7	N-myc downstream regulated 1 OS=Gallus gallus OX=9031 GN=NDRG1 PE=4 SV=1	NDRG1	44.218	1.284666667	0.880333333	0.991333333	1.015666667	0.888666667
A0A1L1RYJ2	AIG1-type G domain-containing protein (Fragment)(predicted) OS=Gallus gallus OX=9031 GN=GIMAP5L PE=4 SV=2	GIMAP5L	76.845	0.798	0.922	1.162	1.006	1.154
F1NE88	Ubiquitin carboxyl-terminal hydrolase OS=Gallus gallus OX=9031 GN=USP4 PE=3 SV=1	USP4	107.45	0.854	1.034333333	1.044	1.036333333	1.048666667
A0A1D5PZ51	Amidohydro-rel domain-containing protein OS=Gallus gallus OX=9031 GN=DPYSL3 PE=4 SV=2	DPYSL3	70.714	1.074666667	0.781333333	1.002333333	1.221333333	0.967666667
F1N8Y5	GRASP55_65 domain-containing protein OS=Gallus gallus OX=9031 GN=GORASP1 PE=4 SV=1	GORASP1	45.419	1.056	1.076333333	0.960333333	1.064333333	0.896666667
A0A3Q3AP67	MOB kinase activator 2 OS=Gallus gallus OX=9031 GN=MOB2 PE=4 SV=1	MOB2	27.749	1.049666667	1.009333333	0.996333333	0.97	1.019666667
A0A3Q2U0K2	AT-hook containing transcription factor 1(predicted) OS=Gallus gallus OX=9031 GN=AHCTF1 PE=4 SV=1	AHCTF1	253.77	0.938	1.0445	1.018	1.018	1.047
F1NFB5	Zinc finger MIZ-type containing 1 OS=Gallus gallus OX=9031 GN=ZMIZ1 PE=4 SV=4	ZMIZ1	113.07	1.302666667	1.025333333	0.965666667	0.884666667	0.877666667
F1NK88	Rho associated coiled-coil containing protein kinase 2 OS=Gallus gallus OX=9031 GN=ROCK2 PE=3 SV=4	ROCK2	165.38	1.380333333	0.877	0.950666667	0.998	0.888666667
A0A3Q3ACK9	Cyclin T1 OS=Gallus gallus OX=9031 GN=CCNT1 PE=3 SV=1	CCNT1	79.633	0.909	1.089	1.042666667	1.021333333	0.978
F1NBB7	Autocrine motility factor receptor OS=Gallus gallus OX=9031 GN=AMFR PE=4 SV=2	AMFR	70.947	1.1035	0.9615	1.0625	0.994	0.9375
F1P337	Sorting nexin OS=Gallus gallus OX=9031 GN=SNX5 PE=3 SV=1	SNX5	45.681	0.937	0.866	1.064	0.96	1.1665
A0A1D5PCP1	Glutamate-rich 3(predicted) OS=Gallus gallus OX=9031 GN=ERICH3 PE=4 SV=2	ERICH3	124.02	1.003	0.956	1.0035	0.9225	1.1615
A0A1D5PQK9	TatD DNase domain containing 1 OS=Gallus gallus OX=9031 GN=TATDN1 PE=4 SV=2	TATDN1	31.974	1.308	0.806	0.952	0.898	1.109
E1C288	Activating signal cointegrator 1 complex subunit 2 OS=Gallus gallus OX=9031 GN=ASCC2 PE=4 SV=2	ASCC2	82.435	1.098666667	1.016666667	0.925	1.025333333	0.972
E1BZ05	Desmin OS=Gallus gallus OX=9031 GN=DES PE=3 SV=4	DES	53.512	1.379333333	0.767333333	0.898	1.098333333	0.946333333
A0A1D5PHP4	1-phosphatidylinositol 4,5-bisphosphate phosphodiesterase gamma OS=Gallus gallus OX=9031 GN=PLCG2 PE=4 SV=1	PLCG2	148.11	0.909333333	0.930333333	1.001333333	1.016666667	1.173333333
A0A1D5PY98	Ubiquitin-like modifier-activating enzyme 5 OS=Gallus gallus OX=9031 GN=UBA5 PE=4 SV=2	UBA5	43.846	1.119333333	0.959	1.048	0.916666667	0.991333333
F1NFJ1	Translocation associated membrane protein 2 OS=Gallus gallus OX=9031 GN=TRAM2 PE=4 SV=3	TRAM2	57.053	2.139	0.746	0.829	0.85	0.575
F1NTL3	HEAT repeat containing 6 OS=Gallus gallus OX=9031 PE=4 SV=2	--	126.95	0.902666667	1.079	1.035333333	0.941	1.079333333
E1BV51	Inhibitor of nuclear factor kappa B kinase subunit epsilon OS=Gallus gallus OX=9031 GN=IKBKE PE=4 SV=5	IKBKE	93.348	0.795	0.891	0.997	1.2245	1.141
F1NUP9	Short chain dehydrogenase/reductase family 16C member 5(predicted) OS=Gallus gallus OX=9031 GN=SDR16C5 PE=3 SV=1	SDR16C5	33.614	0.73	0.968	1.011	1.092666667	1.239666667
A0A1L1RKU5	Solute carrier family 12 member 7(predicted) OS=Gallus gallus OX=9031 GN=SLC12A7 PE=4 SV=2	SLC12A7	120.3	0.866333333	1.11	0.964666667	0.992	1.023333333
E1BRX6	SKICH domain-containing protein OS=Gallus gallus OX=9031 GN=CALCOCO2 PE=4 SV=4	CALCOCO2	41.995	1.012666667	1.054666667	1.069666667	0.926666667	0.977333333
E1C2F2	Pinin, desmosome associated protein OS=Gallus gallus OX=9031 GN=PNN PE=4 SV=3	PNN	78.126	0.869333333	1.101333333	0.990666667	1.024666667	1.034666667
E1BR14	Tubulin polymerization promoting protein family member 3 OS=Gallus gallus OX=9031 GN=TPPP3 PE=4 SV=3	TPPP3	19.283	1.343333333	0.896333333	1.134	0.859333333	0.864
A0A1D5PUW7	ANTXR cell adhesion molecule 2 OS=Gallus gallus OX=9031 GN=ANTXR2 PE=4 SV=2	ANTXR2	64.688	1.093666667	0.943333333	0.947333333	1.052	1.03
E1C7K1	Family with sequence similarity 98 member B OS=Gallus gallus OX=9031 GN=FAM98B PE=4 SV=5	FAM98B	47.601	0.974333333	1.036666667	1.048333333	0.955666667	1.033333333
E1BR02	Small G protein signaling modulator 3 OS=Gallus gallus OX=9031 GN=SGSM3 PE=4 SV=2	SGSM3	84.991	NA	NA	NA	NA	NA
E1BQV4	ER membrane protein complex subunit 3 OS=Gallus gallus OX=9031 GN=EMC3 PE=3 SV=1	EMC3	30.099	1.094666667	0.938666667	0.981	1.045	1.02
F1NDC2	Ribosomal protein S23 OS=Gallus gallus OX=9031 GN=RPS23 PE=3 SV=2	RPS23	15.807	0.974666667	1.175	0.999666667	0.969666667	0.937333333
A0A3Q3B2M9	GCN1 activator of EIF2AK4 OS=Gallus gallus OX=9031 GN=GCN1 PE=4 SV=1	GCN1	290.57	1.142333333	0.910666667	0.932666667	0.972	1.069666667
E1C5M4	APH domain-containing protein OS=Gallus gallus OX=9031 GN=HYKK PE=4 SV=2	HYKK	41.417	0.95	1.028	0.9525	1.0655	1.044
A0A1D5PDA1	Enoyl-CoA hydratase 1 OS=Gallus gallus OX=9031 GN=ECH1 PE=4 SV=2	ECH1	56.388	1.382666667	0.838	0.864333333	0.977333333	0.996666667
E1C040	HECT domain E3 ubiquitin protein ligase 1 OS=Gallus gallus OX=9031 GN=HECTD1 PE=4 SV=4	HECTD1	284.96	0.939333333	0.99	1.066333333	1.019333333	1.031333333
A0A3Q2U3I1	ENTH domain-containing protein OS=Gallus gallus OX=9031 GN=EPN2 PE=4 SV=1	EPN2	52.482	1.005	1.003	1.022333333	1.025333333	0.964333333
F1P5H8	Tripartite motif containing 33 OS=Gallus gallus OX=9031 PE=4 SV=4	--	119.57	0.923333333	1.061	1.016666667	1.001666667	1.034
A0A1D5PNZ9	Phosphatidylinositol 4-kinase alpha OS=Gallus gallus OX=9031 GN=PI4KA PE=3 SV=1	PI4KA	232.54	1.065666667	0.983	0.996	1.069333333	0.97
A0A1D5PRI4	MMS19 homolog, cytosolic iron-sulfur assembly component OS=Gallus gallus OX=9031 GN=MMS19 PE=4 SV=1	MMS19	111.45	1.308	0.828	1.02	0.895	1.002
A0A1D5PGD5	Collagen alpha-3(VI) chain OS=Gallus gallus OX=9031 GN=COL6A3 PE=4 SV=2	COL6A3	343.58	2.222	0.7	0.671	0.652	0.755
A0A1D5NW99	Zinc finger protein 592 OS=Gallus gallus OX=9031 GN=ZNF592 PE=4 SV=1	ZNF592	144.24	1.003	1.089	0.982	0.992	0.984
A0A1D5NXZ5	4_1_CTD domain-containing protein OS=Gallus gallus OX=9031 PE=4 SV=2	--	13.914	1.073666667	0.974	1.024	1.030666667	0.940333333
E1C6A9	Cell division cycle 5 like OS=Gallus gallus OX=9031 GN=CDC5L PE=4 SV=3	CDC5L	101.54	1.139333333	0.912666667	0.965	1.034	0.997
F1NPH9	OMPdecase domain-containing protein OS=Gallus gallus OX=9031 GN=UMPS PE=3 SV=1	UMPS	51.898	0.965	1.024	1.071666667	0.969	0.989333333
E1C4W3	DDHD domain-containing protein OS=Gallus gallus OX=9031 PE=4 SV=4	--	53.041	0.954	1.105333333	0.982	1.007	1.02
A0A3Q2UB80	SH2 domain-containing protein OS=Gallus gallus OX=9031 GN=SHB PE=4 SV=1	SHB	46.379	1.053	1.044	0.945	1.054	0.963
A0A3Q2TXU7	Kininogen-1a (Fragment)(predicted) OS=Gallus gallus OX=9031 PE=4 SV=1	--	50.471	0.857333333	1.010333333	0.920333333	1.283333333	0.975333333
F1NW40	Inositol polyphosphate phosphatase like 1 OS=Gallus gallus OX=9031 GN=INPPL1 PE=4 SV=4	INPPL1	125.61	0.757	0.965666667	1.108	0.979333333	1.162
A0A1D5PSP1	Centrosomal protein 192 OS=Gallus gallus OX=9031 GN=CEP192 PE=4 SV=1	CEP192	277.41	0.871	1.022333333	1.020666667	1.044666667	1.138
F1NJ69	USO1 vesicle transport factor(predicted) OS=Gallus gallus OX=9031 GN=USO1 PE=4 SV=2	USO1	106.13	1.093	0.959333333	1.019666667	1.005666667	0.938333333
E1BTI1	RAB31, member RAS oncogene family OS=Gallus gallus OX=9031 GN=RAB31 PE=4 SV=3	RAB31	21.577	1.101333333	0.820333333	1.029	1.020666667	1.080666667
A0A3Q2UED4	Spartin OS=Gallus gallus OX=9031 GN=SPG20 PE=4 SV=1	SPG20	63.648	0.871333333	1.062333333	0.975333333	0.989	1.136666667
A0A3Q3AK26	Complement factor H (Fragment)(predicted) OS=Gallus gallus OX=9031 GN=CFH PE=4 SV=1	CFH	134.38	0.982	1.105	0.893333333	1.072333333	0.942
A0A3Q2U755	Transforming growth factor beta receptor associated protein 1 OS=Gallus gallus OX=9031 GN=TGFBRAP1 PE=4 SV=1	TGFBRAP1	98.261	0.985	1.0115	0.963	0.9685	1.112
A0A1D5PIL3	HECT domain-containing protein OS=Gallus gallus OX=9031 PE=4 SV=2	--	33.244	1.019	1.046	0.973	1.0485	0.978
A0A1L1RUM8	Peptidase S1 domain-containing protein OS=Gallus gallus OX=9031 GN=CTSG PE=3 SV=2	CTSG	27.082	2.531333333	0.757333333	0.637	0.515	0.502
A0A1D5P6P3	Thioredoxin reductase 1(predicted) OS=Gallus gallus OX=9031 GN=TXNRD1 PE=3 SV=1	TXNRD1	54.844	0.763	1.312666667	1.122	0.959	0.91
H9L3I9	SET domain bifurcated histone lysine methyltransferase 1 OS=Gallus gallus OX=9031 GN=SETDB1 PE=4 SV=3	SETDB1	153.88	0.931666667	1.050666667	1.111	0.949	0.967333333
A0A3Q2U9U9	Oxidative stress responsive kinase 1 OS=Gallus gallus OX=9031 GN=OXSR1 PE=4 SV=1	OXSR1	58.115	1.102666667	0.990666667	0.956666667	1.003	0.973333333
A0A1D5P603	Skeletal myosin heavy chain(predicted) OS=Gallus gallus OX=9031 GN=MYH1F PE=3 SV=1	MYH1F	223.01	4.242	0.328	0.245	0.187	0.266
E1C839	RIC3 acetylcholine receptor chaperone OS=Gallus gallus OX=9031 GN=RIC3 PE=4 SV=2	RIC3	43.404	1.621	0.847	0.863	0.987	0.785
A0A3Q2UHT8	Heat shock factor protein 3 OS=Gallus gallus OX=9031 GN=HSF3 PE=3 SV=1	HSF3	50.522	1.063	0.981	0.9985	1.043	0.9635
F1NLM1	TNF receptor-associated factor OS=Gallus gallus OX=9031 GN=TRAF1 PE=3 SV=4	TRAF1	62.467	NA	NA	NA	NA	NA
A0A3Q2TRS4	Myotubularin-related protein 14 isoform B(predicted) OS=Gallus gallus OX=9031 GN=MTMR14 PE=4 SV=1	MTMR14	64.367	0.947	1.025333333	1.013333333	0.986	1.068666667
A0A1D5NT92	Myotilin OS=Gallus gallus OX=9031 GN=MYOT PE=4 SV=1	MYOT	57.366	4.429	0.23	0.236	0.202	0.189
A0A3Q2UHI9	Shroom family member 4 OS=Gallus gallus OX=9031 GN=SHROOM4 PE=4 SV=1	SHROOM4	118.99	NA	NA	NA	NA	NA
E1BT32	Rhomboid domain containing 1 OS=Gallus gallus OX=9031 GN=RHBDD1 PE=4 SV=4	RHBDD1	36.808	1.241	0.954	1.074	0.97	0.839
F1NSZ1	Inner centromere protein OS=Gallus gallus OX=9031 GN=INCENP PE=4 SV=3	INCENP	100.95	0.643666667	1.147333333	1.076	1.071666667	1.057
F1P2Q3	Collagen IV NC1 domain-containing protein OS=Gallus gallus OX=9031 GN=COL4A2 PE=4 SV=4	COL4A2	168.88	1.164666667	1.002666667	0.979333333	1.002333333	0.89
E1C1M8	Syntaxin-18_N domain-containing protein OS=Gallus gallus OX=9031 GN=STX18 PE=4 SV=1	STX18	38.387	2.335	0.828	0.625	0.69	0.663
E1C1B8	CCR4-NOT transcription complex subunit 1 isoform C(predicted) OS=Gallus gallus OX=9031 GN=CNOT1 PE=4 SV=2	CNOT1	266.81	0.922	1.011666667	1.038	1.032	1.038666667
A0A1D5P2E0	Coronin OS=Gallus gallus OX=9031 GN=CORO6 PE=3 SV=2	CORO6	59.404	1.741	0.721	0.7665	0.887	0.9785
F1NHJ4	WD repeat domain 6 OS=Gallus gallus OX=9031 GN=WDR6 PE=4 SV=4	WDR6	75.002	0.871666667	1.039333333	1.054	1.043333333	1.02
E1BQ84	Copine 2(predicted) OS=Gallus gallus OX=9031 GN=CPNE2 PE=4 SV=3	CPNE2	60.673	1.110666667	0.981333333	0.905333333	1.114	0.992666667
A0A3Q2U1W6	RING-type domain-containing protein(predicted) OS=Gallus gallus OX=9031 GN=IFI35 PE=4 SV=1	IFI35	125.89	0.849666667	0.978	1.097666667	1.031	1.051666667
A0A3Q2UMN6	Inhibitor of nuclear factor kappa-B kinase subunit alpha OS=Gallus gallus OX=9031 GN=CHUK PE=4 SV=1	CHUK	75.052	1.0595	1.001	1.0435	0.9285	1.0065
A0A3Q2U296	DDB1-and CUL4-associated factor 8 isoform B(predicted) OS=Gallus gallus OX=9031 PE=4 SV=1	--	41.978	1.003666667	1.086333333	0.980666667	1.047333333	0.926666667
E1BQC5	Poly [ADP-ribose] polymerase OS=Gallus gallus OX=9031 GN=PARP14 PE=4 SV=5	PARP14	206.68	0.779333333	0.925	1.326666667	1.013333333	0.985666667
A0A3Q2U3H9	Receptor protein serine/threonine kinase OS=Gallus gallus OX=9031 GN=ACVR1C PE=3 SV=1	ACVR1C	41.208	1.1985	0.93	1.0065	0.919	0.999
F1NAC6	Ubiquinol-cytochrome c reductase core protein 1 OS=Gallus gallus OX=9031 GN=UQCRC1 PE=1 SV=3	UQCRC1	55.914	1.124666667	0.969	0.992666667	1.002333333	0.951666667
A0A1D5P1T0	RAS like proto-oncogene A OS=Gallus gallus OX=9031 GN=RALA PE=4 SV=1	RALA	23.548	1.667	0.812333333	0.802	0.856333333	0.932333333
A0A1D5PYQ3	Tr-type G domain-containing protein OS=Gallus gallus OX=9031 GN=GSPT2 PE=4 SV=1	GSPT2	67.658	0.986333333	1.051333333	1.031666667	0.978	0.991333333
F1P4G2	Tectonin beta-propeller repeat containing 2 OS=Gallus gallus OX=9031 GN=TECPR2 PE=4 SV=4	TECPR2	161.16	1.101	0.9975	0.9625	0.9235	1.0605
E1C3K2	Centrosomal protein 350 OS=Gallus gallus OX=9031 GN=CEP350 PE=4 SV=4	CEP350	349.99	1.004666667	1.070666667	1.061333333	0.884666667	1.015
A0A1D5P6M8	Nitrilase family member 2 OS=Gallus gallus OX=9031 GN=NIT2 PE=4 SV=2	NIT2	27.783	1.114	1.026	1.003	0.968666667	1.039
A0A1D5PSF4	BAAT_C domain-containing protein OS=Gallus gallus OX=9031 GN=ACOT4 PE=4 SV=2	ACOT4	24.499	1.1635	0.839	0.9215	1.022	1.1155
F1NHV2	Ubiquitin carboxyl-terminal hydrolase OS=Gallus gallus OX=9031 GN=USP38 PE=3 SV=3	USP38	110.47	NA	NA	NA	NA	NA
A0A1D5PVR2	Neurexin-1 OS=Gallus gallus OX=9031 GN=NRXN1 PE=4 SV=2	NRXN1	163.85	0.863	1.012	1.076	1.077	1.02
A0A3Q2UF40	Ubiquitin-like modifier-activating enzyme 1 (Fragment)(predicted) OS=Gallus gallus OX=9031 GN=LOC107051050 PE=4 SV=1	LOC107051050	39.945	1.021333333	1.044333333	1.013666667	0.980333333	0.99
A0A3Q2UF08	PWWP domain-containing protein OS=Gallus gallus OX=9031 GN=HDGFRP2 PE=4 SV=1	HDGFRP2	71.927	0.940333333	1.033333333	1.042	1.042333333	1.002
A0A1D5P8S9	Nuclear factor of activated T cells 3 OS=Gallus gallus OX=9031 GN=NFATC3 PE=4 SV=1	NFATC3	121.17	0.819666667	1.057333333	1.017666667	1.000666667	1.112
A0A1D5NWK6	FRA10A associated CGG repeat 1 OS=Gallus gallus OX=9031 GN=FRA10AC1 PE=4 SV=1	FRA10AC1	34.799	NA	NA	NA	NA	NA
E1BYB2	Kinase D interacting substrate 220 OS=Gallus gallus OX=9031 GN=KIDINS220 PE=4 SV=4	KIDINS220	195.43	0.994	1.013666667	0.994666667	0.973666667	1.046333333
F1NU16	Splicing factor 3a subunit 1(predicted) OS=Gallus gallus OX=9031 GN=SF3A1 PE=4 SV=2	SF3A1	88.486	0.870333333	1.089	1.018	1.011	1.033666667
R4GH80	NF-kappa-B inhibitor alpha OS=Gallus gallus OX=9031 GN=NFKBIA PE=4 SV=3	NFKBIA	35.372	1.0045	0.966	1.0905	0.9495	1.041
F1NFZ8	Gem nuclear organelle associated protein 4(predicted) OS=Gallus gallus OX=9031 GN=GLOD4 PE=4 SV=1	GLOD4	119.26	1.326	0.890666667	0.884333333	0.872	1.080333333
A0A3Q2U0H3	CD166 antigen OS=Gallus gallus OX=9031 GN=ALCAM PE=4 SV=1	ALCAM	60.867	1.193666667	1.115666667	0.951666667	0.972333333	0.802
A0A1D5P991	Retinoic acid induced 14 OS=Gallus gallus OX=9031 GN=RAI14 PE=4 SV=1	RAI14	107.15	1.389333333	0.848	0.974	1.003666667	0.854
F1NX57	Glyoxylate and hydroxypyruvate reductase OS=Gallus gallus OX=9031 GN=GRHPR PE=3 SV=3	GRHPR	35.216	1.079666667	0.996	1.003333333	1.006333333	0.969666667
A0A1D5PXS6	ANK_REP_REGION domain-containing protein OS=Gallus gallus OX=9031 GN=RFXANK PE=4 SV=1	RFXANK	30.53	0.943	0.9575	0.958	1.0985	1.083
A0A1L1RTQ1	Hydroperoxide isomerase ALOXE3(predicted) OS=Gallus gallus OX=9031 GN=ALOX15B PE=4 SV=2	ALOX15B	75.936	2.15	0.7185	0.749	0.86	0.621
F1NRT5	Acid phosphatase 6, lysophosphatidic(predicted) OS=Gallus gallus OX=9031 GN=ACP6 PE=3 SV=4	ACP6	46.821	1.634	0.844	0.793	0.931	0.895
F1NRI4	Dynein light chain OS=Gallus gallus OX=9031 GN=DYNLL2 PE=3 SV=2	DYNLL2	10.35	NA	NA	NA	NA	NA
F1NIS8	Ephrin type-B receptor 3 OS=Gallus gallus OX=9031 GN=EPHB3 PE=3 SV=4	EPHB3	107.96	1.109	1.094	0.99	0.856	0.979
A0A1D5P0A1	UTP--glucose-1-phosphate uridylyltransferase OS=Gallus gallus OX=9031 GN=UGP2 PE=3 SV=1	UGP2	56.834	1.004666667	0.929666667	1.098666667	0.976333333	1.029666667
F1NW06	Tetraspanin OS=Gallus gallus OX=9031 GN=CD81 PE=3 SV=3	CD81	26.259	0.937	0.988333333	0.954666667	0.990333333	1.155333333
A0A1D5P000	BP28CT domain-containing protein OS=Gallus gallus OX=9031 PE=4 SV=3	--	37.576	1.090666667	0.956333333	0.972333333	0.998666667	1.027666667
A0A1D5PV01	Carboxypeptidase OS=Gallus gallus OX=9031 GN=CTSA PE=3 SV=2	CTSA	50.492	1.006333333	1.018	1.001666667	0.924	1.058666667
A0A3Q2U1J1	Exocyst complex component OS=Gallus gallus OX=9031 GN=EXOC6B PE=3 SV=1	EXOC6B	90.034	NA	NA	NA	NA	NA
A0A3Q2TXH7	Neurochondrin OS=Gallus gallus OX=9031 GN=NCDN PE=4 SV=1	NCDN	73.031	0.9585	0.88	1.1015	1.0995	1.0105
A0A1D5NZN9	PID domain-containing protein OS=Gallus gallus OX=9031 GN=NOS1AP PE=4 SV=2	NOS1AP	69.557	1.393	0.989	0.823	0.946	0.928
F1N8E6	ER membrane protein complex subunit 8 OS=Gallus gallus OX=9031 GN=EMC8 PE=4 SV=3	EMC8	22.853	1.144	0.906	1.025	1.015	0.947
A0A1D5NUN8	Microtubule-associated protein OS=Gallus gallus OX=9031 GN=MAPT PE=4 SV=2	MAPT	47.774	0.833	0.908	1.383	0.865	1.024
A0A3Q3ANY3	ETS domain-containing protein OS=Gallus gallus OX=9031 GN=ELF1 PE=3 SV=1	ELF1	61.86	0.965333333	0.964666667	1.122666667	0.992333333	1.101
R4GI47	Centlein OS=Gallus gallus OX=9031 GN=CNTLN PE=4 SV=3	CNTLN	138.93	1.122	1.0445	0.9765	0.87	1.034
A0A3Q2U496	Regulatory factor X2 OS=Gallus gallus OX=9031 GN=RFX2 PE=4 SV=1	RFX2	79.208	NA	NA	NA	NA	NA
A0A1D5PIP2	N-acetyltransferase domain-containing protein OS=Gallus gallus OX=9031 GN=LOC107049269 PE=4 SV=2	LOC107049269	32	NA	NA	NA	NA	NA
F1NEQ6	Proteasome subunit alpha type OS=Gallus gallus OX=9031 GN=PSMA6 PE=3 SV=2	PSMA6	27.47	0.936333333	1.035	1.022666667	1.033333333	1.013666667
A0A1D5PD53	SH3 domain-containing protein(predicted) OS=Gallus gallus OX=9031 GN=MIA2 PE=4 SV=1	MIA2	107.16	0.968666667	1.060666667	1.066333333	1.002	0.940333333
A0A1D5PFA1	Zinc finger C2HC-type containing 1A OS=Gallus gallus OX=9031 GN=ZC2HC1A PE=4 SV=3	ZC2HC1A	32.803	1.424	0.967666667	0.82	1.071666667	0.850666667
A0A1D5PE93	Non-SMC condensin I complex subunit G OS=Gallus gallus OX=9031 GN=NCAPG PE=4 SV=1	NCAPG	117.3	0.789333333	1.031	1.107	0.99	1.137666667
A0A1D5P7E3	Erythrocyte membrane protein band 4.1 like 1 OS=Gallus gallus OX=9031 GN=EPB41L1 PE=4 SV=2	EPB41L1	101.71	1.3795	1.0175	0.787	1.064	0.801
F1NZP4	Transmembrane protein 263 OS=Gallus gallus OX=9031 GN=TMEM263 PE=4 SV=1	TMEM263	11.682	NA	NA	NA	NA	NA
A0A1D5PPF5	Synergin gamma OS=Gallus gallus OX=9031 GN=SYNRG PE=4 SV=1	SYNRG	135.67	0.976333333	1.002666667	1.019666667	0.999333333	1.005333333
A0A1D5PEA6	SR-related CTD associated factor 4(predicted) OS=Gallus gallus OX=9031 GN=SCAF4 PE=4 SV=2	SCAF4	120.87	0.889666667	1.031333333	1.020666667	0.981666667	1.036666667
F1NTQ2	Beta-hexosaminidase OS=Gallus gallus OX=9031 GN=HEXB PE=3 SV=3	HEXB	63.008	1.11	0.878333333	0.847333333	1.066	1.146666667
A0A3Q2U9X6	Sorting nexin 8 OS=Gallus gallus OX=9031 GN=SNX8 PE=4 SV=1	SNX8	47.22	1.0515	0.898	0.9455	0.9435	1.2075
A0A3Q2TRP9	Interleukin enhancer-binding factor 3 (Fragment)(predicted) OS=Gallus gallus OX=9031 GN=ILF3 PE=4 SV=1	ILF3	95.294	0.901666667	1.143333333	0.960666667	0.981666667	1.025666667
A0A1D5P4J2	ERGIC and golgi 3 OS=Gallus gallus OX=9031 GN=ERGIC3 PE=4 SV=2	ERGIC3	43.557	1.03	1.0005	1.103	1.0675	0.85
A0A1D5PRQ1	Pseudouridine synthase OS=Gallus gallus OX=9031 PE=3 SV=1	--	55.991	0.895333333	1.066	0.964	1.041333333	1.073333333
E1C2C8	Tyrosine-protein kinase OS=Gallus gallus OX=9031 GN=MATK PE=3 SV=3	MATK	50.328	NA	NA	NA	NA	NA
A0A1D5PUK4	Protein ADP-ribosylarginine hydrolase(predicted) OS=Gallus gallus OX=9031 GN=ADPRHL PE=4 SV=3	ADPRHL	38.411	2.333	0.77	0.739	0.584	0.713
A0A1D5PMH2	Bromodomain adjacent to zinc finger domain 1A(predicted) OS=Gallus gallus OX=9031 PE=4 SV=2	--	20.336	0.779666667	1.088666667	1.081	1.017666667	1.053666667
A0A3Q2ULH2	C-Maf inducing protein OS=Gallus gallus OX=9031 GN=CMIP PE=4 SV=1	CMIP	65.673	1.249	0.928	1.095	0.905	0.897
A0A1D5PID6	Nuclear receptor coactivator 6 OS=Gallus gallus OX=9031 GN=NCOA6 PE=4 SV=1	NCOA6	210.39	0.867	1.0715	1.044	0.9755	1.0545
A0A1D5PTS3	Immediate early response 3-interacting protein 1(predicted) OS=Gallus gallus OX=9031 GN=IER3IP1 PE=4 SV=1	IER3IP1	8.8995	1.3065	1.0445	0.827	0.7685	1.1045
E1C4F1	NRDE-2, necessary for RNA interference, domain containing OS=Gallus gallus OX=9031 GN=NRDE2 PE=4 SV=3	NRDE2	131.61	0.966333333	0.98	1.032	1.065333333	1.008666667
A0A3Q3ATP8	Regulator of microtubule dynamics protein 2(predicted) OS=Gallus gallus OX=9031 GN=RMDN2 PE=4 SV=1	RMDN2	44.592	NA	NA	NA	NA	NA
R4GGE1	SATB homeobox 1(predicted) OS=Gallus gallus OX=9031 GN=SATB1 PE=4 SV=2	SATB1	73.685	0.784	1.063	1.116	1.134	0.949
E1C2V6	Chromosome 5 open reading frame 22 OS=Gallus gallus OX=9031 GN=C2H5ORF22 PE=4 SV=1	C2H5ORF22	51.291	1.022	1.178	1.041	0.928	0.883
A0A1D5P1P9	Ribonucloprotein OS=Gallus gallus OX=9031 GN=NHP2 PE=3 SV=2	NHP2	18.796	1.173	0.973666667	0.973666667	1.018333333	0.891
A0A1D5PCB5	GB1/RHD3-type G domain-containing protein OS=Gallus gallus OX=9031 GN=GBP4L PE=4 SV=2	GBP4L	64.527	2.090333333	0.649333333	0.933	0.635666667	0.776666667
F1NV37	Cytosolic 5-nucleotidase 1b-like(predicted) OS=Gallus gallus OX=9031 GN=NT5C1B PE=4 SV=2	NT5C1B	39.921	1.814	0.708666667	0.780666667	0.905333333	0.892
F7BQ59	Nuclear transcription factor Y subunit alpha(predicted) OS=Gallus gallus OX=9031 GN=NFYA PE=4 SV=1	NFYA	32.287	0.846666667	1.076666667	1.014	1.041666667	1.044666667
A0A3Q2U645	Abnormal spindle microtubule assembly OS=Gallus gallus OX=9031 GN=ASPM PE=4 SV=1	ASPM	381.51	0.633	1.1525	1.106	0.913	1.2225
A0A1D5PJA5	Dipeptidyl peptidase 4 isoform A(predicted) OS=Gallus gallus OX=9031 GN=DPP4 PE=3 SV=1	DPP4	86.395	1.009333333	1.111	1.074333333	0.850666667	0.993
F1NL47	ARID3B(predicted) OS=Gallus gallus OX=9031 GN=ARID3B PE=4 SV=3	ARID3B	61.156	NA	NA	NA	NA	NA
A0A3Q2TTV9	CENP-C(predicted) OS=Gallus gallus OX=9031 GN=CENPC PE=4 SV=1	CENPC	95.021	0.841666667	1.081333333	1.018333333	1.032666667	1.082666667
A0A3Q2TXW7	Doublecortin like kinase 1(predicted) OS=Gallus gallus OX=9031 GN=DCLK1 PE=4 SV=1	DCLK1	40.4	1.3235	0.8825	1.1835	0.98	0.7145
A0A1D5PM25	Z-linked transcription factor 4 (Fragment)(predicted) OS=Gallus gallus OX=9031 PE=4 SV=2	--	11.5	1.323	1.023	1.07	0.807	0.852
F1NKW5	Cleavage and polyadenylation specific factor 3 OS=Gallus gallus OX=9031 GN=CPSF3 PE=4 SV=3	CPSF3	78.138	0.88	1.047	0.989	1.046	1.058
F1P0J7	Claspin variant 1(predicted) OS=Gallus gallus OX=9031 GN=CLSPN PE=4 SV=2	CLSPN	149.68	0.703666667	1.042	1.165666667	1.026	1.109
A0A1D5PAB7	GPS2_interact domain-containing protein OS=Gallus gallus OX=9031 PE=4 SV=2	--	24.794	0.8975	1.0305	0.938	1.1075	1.0375
A0A3Q2U9N0	KIAA1522 OS=Gallus gallus OX=9031 GN=KIAA1522 PE=4 SV=1	KIAA1522	118.85	1.056333333	1.000666667	1.03	1.035666667	0.962
A0A1D5PCU0	V-type proton ATPase subunit a OS=Gallus gallus OX=9031 GN=ATP6V0A4 PE=3 SV=1	ATP6V0A4	96.578	NA	NA	NA	NA	NA
A0A3Q2TVY2	LIM zinc-binding domain-containing protein OS=Gallus gallus OX=9031 GN=ZNF185L PE=4 SV=1	ZNF185L	91.77	1.509666667	1.103	0.926333333	0.809333333	0.675666667
E1BW56	Cytoplasmic FMR1-interacting protein OS=Gallus gallus OX=9031 GN=CYFIP1 PE=3 SV=3	CYFIP1	145.41	1.533	0.779666667	0.845666667	0.931	0.946333333
F1NK48	PH domain-containing protein OS=Gallus gallus OX=9031 PE=4 SV=4	--	23.298	0.988	0.919	0.971333333	1.089666667	1.080666667
A0A1D5P407	Serine/arginine-rich splicing factor 4 (Fragment)(predicted) OS=Gallus gallus OX=9031 GN=SRSF5A PE=4 SV=1	SRSF5A	32.223	0.936	1.050666667	1.054666667	0.974	1.013666667
A0A1D5PGB2	Complement C1q C chain OS=Gallus gallus OX=9031 GN=C1QC PE=4 SV=1	C1QC	26.039	NA	NA	NA	NA	NA
A0A1D5PHM1	Septin-type G domain-containing protein OS=Gallus gallus OX=9031 GN=SEPT4 PE=3 SV=2	SEPT4	55.209	1.048	0.914333333	0.890333333	1.112333333	1.085333333
A0A3Q3B2T4	HBS1 like translational GTPase OS=Gallus gallus OX=9031 GN=HBS1L PE=4 SV=1	HBS1L	71.095	0.926	1.037333333	1.014	0.986	1.04
A0A3Q3AYZ9	Leupaxin OS=Gallus gallus OX=9031 GN=LPXN PE=4 SV=1	LPXN	41.733	0.853	1.029	1.149	1.159	0.842
A0A1D5PIF7	ANK_REP_REGION domain-containing protein OS=Gallus gallus OX=9031 GN=KANK1 PE=4 SV=1	KANK1	138.95	1.058	1.013	1.194	1.053	0.756
F1NM47	Laminin subunit alpha 1(predicted) OS=Gallus gallus OX=9031 GN=LAMA1 PE=4 SV=4	LAMA1	339.09	1.087	0.978	0.953	1.072	0.972
F1NZI1	X-ray repair cross complementing 5 OS=Gallus gallus OX=9031 GN=XRCC5 PE=4 SV=3	XRCC5	59.731	1.176	0.8825	0.9425	0.986	1.0765
A0A3Q3ANA8	MLLT10 histone lysine methyltransferase DOT1L cofactor OS=Gallus gallus OX=9031 GN=MLLT10 PE=4 SV=1	MLLT10	110.81	0.995	1.146	0.969333333	0.918	1.010666667
A0A1D5P3K0	Terminal uridylyl transferase 7(predicted) OS=Gallus gallus OX=9031 GN=ZCCHC6 PE=4 SV=1	ZCCHC6	172.13	1.048666667	1.042	1.058333333	0.929333333	0.973
F1NC46	S-phase cyclin A associated protein in the ER OS=Gallus gallus OX=9031 GN=SCAPER PE=4 SV=5	SCAPER	154.54	0.9345	1.0815	0.9895	1.032	1.001
A0A3Q3ABC4	BEACH domain-containing protein OS=Gallus gallus OX=9031 PE=4 SV=1	--	18.687	0.766333333	1.023333333	1.118333333	1.033	1.124666667
A0A1D5PG76	Death domain-containing protein OS=Gallus gallus OX=9031 GN=EDARADD PE=4 SV=2	EDARADD	24.495	1.0065	0.73	1.124	1.08	1.106
F1P3C8	WD_REPEATS_REGION domain-containing protein OS=Gallus gallus OX=9031 GN=DYNC1I2 PE=4 SV=3	DYNC1I2	68.214	1.003666667	1.091	0.984666667	1.033	0.970666667
F1NLE3	Fibronectin type-III domain-containing protein OS=Gallus gallus OX=9031 GN=CRLF3 PE=4 SV=4	CRLF3	49.676	0.837	0.986333333	1.061	1.002666667	1.128
A0A1D5PC74	BCL2 associated transcription factor 1 OS=Gallus gallus OX=9031 GN=BCLAF1 PE=4 SV=2	BCLAF1	106.2	0.983333333	1.091666667	0.997333333	0.990333333	0.974666667
A0A1D5PE45	Dehydrogenase/reductase SDR family member 4(predicted) OS=Gallus gallus OX=9031 GN=DHRS4 PE=4 SV=1	DHRS4	28.261	1.188	0.973333333	0.937	0.989	0.915666667
F1NT58	Diablo-like protein, mitochondrial(predicted) OS=Gallus gallus OX=9031 GN=DIABLO PE=4 SV=4	DIABLO	26.041	1.708	0.739	0.812	0.87	0.974
F1NWJ8	SH3 domain binding glutamate rich protein like 2 OS=Gallus gallus OX=9031 PE=4 SV=5	--	7.6384	NA	NA	NA	NA	NA
A0A3Q3AT23	SAP domain-containing protein OS=Gallus gallus OX=9031 PE=4 SV=1	--	12.222	0.945	1.136	0.953	0.937	1.071
A0A1D5PMW9	Ras-related protein Rab-11A-like(predicted) OS=Gallus gallus OX=9031 GN=RAB2B PE=4 SV=2	RAB2B	46.908	1.402	1.139	0.754	0.947	0.835
F1NXX2	Mitochondrial ribosomal protein S22 OS=Gallus gallus OX=9031 GN=MRPS22 PE=4 SV=4	MRPS22	60.098	1.682	0.730333333	0.789666667	0.832333333	1.026
A0A3Q2U8D0	DUF4485 domain-containing protein OS=Gallus gallus OX=9031 GN=CEP112 PE=4 SV=1	CEP112	105.91	1.0275	1.01	1.115	0.979	0.932
E1C5X2	Potassium channel tetramerization domain containing 6 OS=Gallus gallus OX=9031 GN=KCTD6 PE=4 SV=1	KCTD6	27.659	0.816	0.939	1.126	1.054	1.11
A0A3Q3AVY2	Brix domain-containing protein OS=Gallus gallus OX=9031 GN=LOC107051197 PE=4 SV=1	LOC107051197	49.693	0.948333333	1.102666667	0.997333333	0.968	0.992666667
E1C9H8	Protein kinase cAMP-dependent type II regulatory subunit alpha OS=Gallus gallus OX=9031 GN=PRKAR2A PE=4 SV=1	PRKAR2A	45.502	1.37	0.890333333	0.951666667	0.949333333	0.866333333
E1C4J8	Interferon induced protein 35 OS=Gallus gallus OX=9031 GN=IFI35 PE=4 SV=4	IFI35	42.884	0.799	0.939666667	1.242	1.026	1.042
A0A1D5NT69	Synaptojanin 1 OS=Gallus gallus OX=9031 GN=SYNJ1 PE=4 SV=1	SYNJ1	170.54	1.121	0.983	0.951333333	0.960333333	1.037333333
A0A3Q2UAU6	Nipped-B protein OS=Gallus gallus OX=9031 GN=LOC427025 PE=3 SV=1	LOC427025	289.4	1.195	0.598	0.911	1.234	1.141
A0A3Q2UEL1	Phosphopantothenoylcysteine synthetase OS=Gallus gallus OX=9031 GN=PPCS PE=4 SV=1	PPCS	43.713	1.245666667	0.865666667	0.909333333	0.890333333	1.098
F1NCU8	J domain-containing protein OS=Gallus gallus OX=9031 GN=DNAJC25 PE=4 SV=3	DNAJC25	41.592	1.606	0.804	0.838	1.114	0.746
E1C9I2	SH2 domain containing 4B OS=Gallus gallus OX=9031 GN=SH2D4B PE=4 SV=5	SH2D4B	40.801	NA	NA	NA	NA	NA
F1NK46	SPOUT domain containing methyltransferase 1(predicted) OS=Gallus gallus OX=9031 GN=SPOUT1 PE=4 SV=2	SPOUT1	42.693	0.827666667	1.119	1.016666667	1.056666667	1.001333333
A0A3Q2TUV8	WD repeat containing antisense to TP53(predicted) OS=Gallus gallus OX=9031 PE=4 SV=1	--	13.99	0.876	0.95	1.063	1.097	1.063
A0A1D5P2A3	Retinal rod rhodopsin-sensitive cGMP 3',5'-cyclic phosphodiesterase subunit delta OS=Gallus gallus OX=9031 GN=PDE6D PE=3 SV=1	PDE6D	17.368	0.947333333	1.006333333	1.006666667	1.052333333	1.033333333
E1BZH7	Vacuolar-sorting protein SNF8 OS=Gallus gallus OX=9031 GN=SNF8 PE=3 SV=1	SNF8	28.885	1.375666667	0.898333333	0.904	0.929333333	0.950666667
A0A1D5NWJ7	Cytochrome c oxidase subunit 7A2 like(predicted) OS=Gallus gallus OX=9031 GN=COX7A2L PE=4 SV=1	COX7A2L	12.614	1.096333333	1.004	1.016	1.012	0.941666667
A0A1D5P8K0	Runt-related transcription factor OS=Gallus gallus OX=9031 GN=RUNX3 PE=4 SV=1	RUNX3	45.18	0.840333333	1.076	1.102333333	1.028333333	1.009333333
A0A1D5P360	Tyrosine-protein kinase OS=Gallus gallus OX=9031 GN=LYN PE=3 SV=1	LYN	56.074	0.946333333	0.990666667	1.011	0.972333333	1.106
A0A3Q2UMV5	DNA helicase OS=Gallus gallus OX=9031 GN=MCM3 PE=3 SV=1	MCM3	89.219	0.829666667	1.043	1.034	1.054	1.064666667
A0A3Q2UHL9	SUMO1 activating enzyme subunit 1 OS=Gallus gallus OX=9031 GN=SAE1 PE=4 SV=1	SAE1	46.206	0.888	0.912	1.2675	0.9445	1.044
A0A1D5PCA6	C-type lectin domain containing 16A OS=Gallus gallus OX=9031 GN=CLEC16A PE=4 SV=1	CLEC16A	101.43	1.029666667	0.974666667	1.027	0.953	1.063333333
A0A3Q2TTT4	Rho-GAP domain-containing protein OS=Gallus gallus OX=9031 PE=4 SV=1	--	85.225	1.118666667	0.975333333	0.961	1.038	0.948333333
E1C7G8	Dimethylaniline monooxygenase [N-oxide-forming] OS=Gallus gallus OX=9031 GN=DM5L PE=3 SV=4	DM5L	60.445	1.153	1.09	1.158	0.93	0.74
A0A1D5PGA8	Neuropathy target esterase(predicted) OS=Gallus gallus OX=9031 GN=PNPLA6 PE=4 SV=2	PNPLA6	145.63	1.0585	1	1.1115	1.001	0.8885
A0A1D5PKV8	Protein SON(predicted) OS=Gallus gallus OX=9031 GN=SON PE=4 SV=2	SON	48.895	0.976333333	1.048333333	1.025333333	1.008	0.988333333
F1NYK3	Methylcrotonoyl-CoA carboxylase 1(predicted) OS=Gallus gallus OX=9031 GN=MCCC1 PE=4 SV=2	MCCC1	83.467	1.105333333	0.97	0.929666667	0.927666667	1.052333333
A0A1D5PQI6	Protein argonaute-4 OS=Gallus gallus OX=9031 GN=AGO4 PE=3 SV=2	AGO4	88.012	0.965	1.0185	1.0815	0.9795	0.994
A0A1D5NVI1	Ribosomal protein L9(predicted) OS=Gallus gallus OX=9031 GN=RPL9 PE=4 SV=1	RPL9	21.835	0.894	1.078	1.048666667	1.002666667	0.997
A0A1D5PNV7	Transmembrane protein 245 OS=Gallus gallus OX=9031 GN=TMEM245 PE=4 SV=1	TMEM245	95.113	1.607	1.232	0.611	0.814	0.8075
F1NVF2	Mitogen-activated protein kinase kinase 6 OS=Gallus gallus OX=9031 GN=MAP2K6 PE=3 SV=2	MAP2K6	37.653	1.459	0.851	0.872	0.959	0.926666667
F7AKS0	GOLD domain-containing protein OS=Gallus gallus OX=9031 GN=TMED8 PE=4 SV=1	TMED8	35.097	1.0535	1.1325	1.0565	0.8225	0.9785
A0A1D5NT82	Zinc finger CCCH domain-containing protein 14 OS=Gallus gallus OX=9031 GN=ZC3H14 PE=4 SV=1	ZC3H14	78.302	0.892333333	1.084333333	0.994666667	1.017	1.055333333
F1NDA1	Eukaryotic translation initiation factor 2D(predicted) OS=Gallus gallus OX=9031 GN=EIF2D PE=4 SV=2	EIF2D	66.428	0.974	0.985666667	0.967666667	1.072	1.042
A0A1D5P822	OCIA domain containing 1 OS=Gallus gallus OX=9031 GN=OCIAD2 PE=4 SV=1	OCIAD2	27.387	1.042333333	1.044666667	0.906666667	1.000333333	1.017333333
A0A3Q2UIV1	Serine and arginine rich splicing factor 4 OS=Gallus gallus OX=9031 GN=SRSF4 PE=4 SV=1	SRSF4	54.937	0.944	0.876	1.112	1.07	1.053
F1N9P8	Target of EGR1, exonuclease OS=Gallus gallus OX=9031 GN=TOE1 PE=4 SV=2	TOE1	59.719	0.975666667	1.058666667	0.994666667	0.947666667	1.027
A0A1L1RPD0	Histone PARylation factor 1 OS=Gallus gallus OX=9031 GN=HPF1 PE=4 SV=2	HPF1	38.013	0.928333333	0.953	0.973333333	1.016666667	1.119
A0A1D5PD29	Mitochondrial ribosomal protein L39 OS=Gallus gallus OX=9031 GN=MRPL39 PE=4 SV=1	MRPL39	40.059	1.208333333	1.006333333	0.889666667	0.926	1.020666667
F1NUK8	WD_REPEATS_REGION domain-containing protein OS=Gallus gallus OX=9031 GN=NWD1 PE=4 SV=3	NWD1	45.49	0.989333333	1.032	1.008	0.982666667	1.006333333
A0A1D5PU48	Transmembrane protein 94 OS=Gallus gallus OX=9031 GN=TMEM94 PE=4 SV=1	TMEM94	150.28	NA	NA	NA	NA	NA
A0A1D5PW26	TruB pseudouridine synthase family member 1 OS=Gallus gallus OX=9031 GN=TRUB1 PE=3 SV=2	TRUB1	30.816	0.999	0.99	1.018	0.902	1.122
F1NS88	Isochorismatase domain containing 1 OS=Gallus gallus OX=9031 GN=ISOC1 PE=4 SV=2	ISOC1	31.727	1.042333333	0.964333333	1.004333333	1.015	1.023
E1BRT3	USP domain-containing protein OS=Gallus gallus OX=9031 GN=USP40 PE=3 SV=3	USP40	144.55	1.115333333	0.975666667	0.945	0.929	1.091
A0A1D5P1U2	Pyruvate dehydrogenase E1 component subunit beta OS=Gallus gallus OX=9031 GN=PDHB PE=4 SV=2	PDHB	38.877	1.096	1.002333333	0.954	1.000666667	0.974666667
E1C818	H/ACA ribonucleoprotein complex subunit OS=Gallus gallus OX=9031 GN=GAR1 PE=3 SV=4	GAR1	22.534	1.010666667	1.092	1.057666667	1.017	0.886666667
A0A1D5PF81	Regulator of microtubule dynamics 1(predicted) OS=Gallus gallus OX=9031 GN=RMDN1 PE=4 SV=1	RMDN1	34.457	1.7625	0.8445	0.7885	0.791	0.878
A0A3Q2TYU8	DR1 associated protein 1 OS=Gallus gallus OX=9031 GN=LOC107050177 PE=4 SV=1	LOC107050177	22.225	1.002333333	1.052	0.968333333	0.987666667	1.034
F1NPT0	Dynamin 1 like(predicted) OS=Gallus gallus OX=9031 GN=DNM1L PE=3 SV=1	DNM1L	77.684	1.061	0.931333333	1.038333333	1.02	1.025666667
E1BSS0	E1A binding protein p300 OS=Gallus gallus OX=9031 GN=EP300 PE=4 SV=2	EP300	268.19	0.896666667	1.060666667	1.034	1.019	1.025333333
R4GI53	Zinc finger CCHC-type containing 24 OS=Gallus gallus OX=9031 GN=ZCCHC24 PE=4 SV=1	ZCCHC24	26.874	1.4405	1.1795	0.8935	0.9495	0.616
F1P3A5	Proto-oncogene c-Rel OS=Gallus gallus OX=9031 GN=REL PE=4 SV=3	REL	66.876	0.880666667	1.035666667	1.078	0.999666667	1.032666667
A0A1D5PHS5	Gem(predicted) OS=Gallus gallus OX=9031 GN=GEM PE=4 SV=1	GEM	34.177	1.154333333	0.913	0.914333333	1.080666667	1.025333333
F1P0T4	Heterogeneous nuclear ribonucleoprotein L-like(predicted) OS=Gallus gallus OX=9031 GN=HNRNPLL PE=4 SV=3	HNRNPLL	60.147	1.138	0.947333333	0.965	1.058666667	0.943333333
F6SZG3	Protoheme IX farnesyltransferase, mitochondrial OS=Gallus gallus OX=9031 GN=COX10 PE=3 SV=1	COX10	53.79	0.862	1.056	1.146	1.067	0.919
R4GJP5	Glucuronic acid epimerase OS=Gallus gallus OX=9031 GN=GLCE PE=4 SV=2	GLCE	64.233	1.107	1.06	1.033	1.012	0.852
E1BXA9	TATA-box binding protein associated factor 4 OS=Gallus gallus OX=9031 GN=TAF4 PE=4 SV=3	TAF4	114.3	0.912333333	1.056	1.032	1.016666667	1.046
A0A1D5P888	Serine/threonine-protein phosphatase OS=Gallus gallus OX=9031 GN=PPP1CA PE=3 SV=2	PPP1CA	39.101	1.482666667	0.779333333	0.968	0.835	1.005
F1NW14	Neutrophil cytosolic factor 1(predicted) OS=Gallus gallus OX=9031 GN=NCF1C PE=4 SV=2	NCF1C	45.34	0.842	0.910333333	1.194333333	1.010666667	1.07
F1NTX9	Rad17(predicted) OS=Gallus gallus OX=9031 GN=RAD17 PE=4 SV=3	RAD17	77.953	0.975666667	1.004333333	1.198333333	0.828	1.021666667
A0A1D5NXN7	Protein inhibitor of activated STAT 1(predicted) OS=Gallus gallus OX=9031 GN=PIAS1 PE=4 SV=2	PIAS1	61.667	0.931333333	1.005333333	1.058333333	1.04	1.015666667
F1P1P5	Frataxin OS=Gallus gallus OX=9031 GN=FXN PE=4 SV=3	FXN	18.51	1.091	1.07	0.934	0.9005	1.054
R4GJW5	Wee1-like protein kinase OS=Gallus gallus OX=9031 GN=WEE1 PE=3 SV=3	WEE1	70.965	0.81	1.069	1.033666667	1.022666667	1.065
A0A3Q2U2G0	RHO family interacting cell polarization regulator 1 OS=Gallus gallus OX=9031 GN=FAM65A PE=4 SV=1	FAM65A	134.13	1.331	1.021	0.938	0.988	0.793
H9L201	PNKD metallo-beta-lactamase domain containing OS=Gallus gallus OX=9031 GN=PNKD PE=3 SV=4	PNKD	34.482	NA	NA	NA	NA	NA
E1C9I7	Nuclear receptor coactivator 5 OS=Gallus gallus OX=9031 GN=NCOA5 PE=4 SV=2	NCOA5	81.581	1.010666667	1.040666667	0.996666667	0.986333333	0.988666667
R4GI13	Complexin-3(predicted) OS=Gallus gallus OX=9031 GN=CPLX3 PE=4 SV=1	CPLX3	17.757	1.113	1.021	0.924	0.956	1.044
A0A1D5P5B6	Kinesin family member 13B OS=Gallus gallus OX=9031 GN=KIF13B PE=3 SV=2	KIF13B	194.51	1.185333333	1.031333333	0.959333333	0.988333333	0.907333333
A0A1D5PGG8	Nucleolar complex protein 3 homolog OS=Gallus gallus OX=9031 GN=NOC3L PE=3 SV=2	NOC3L	95.946	0.963	1.014666667	1.076666667	1.031	0.991666667
A0A1D5PHS9	UPF2 regulator of nonsense mediated mRNA decay OS=Gallus gallus OX=9031 GN=UPF2 PE=4 SV=1	UPF2	147.74	0.890666667	1.054	1.058666667	1.035333333	0.999666667
A0A1D5P600	Chick atrial myosin heavy chain(predicted) OS=Gallus gallus OX=9031 GN=MYH7 PE=3 SV=1	MYH7	221.82	4.051	0.3405	0.2765	0.254	0.2735
A0A1D5P7C6	Peptidase_M24 domain-containing protein OS=Gallus gallus OX=9031 GN=PA2G4 PE=4 SV=1	PA2G4	43.779	0.988666667	1.016	0.997	1.033333333	0.997
E1C0V2	HID1 domain containing OS=Gallus gallus OX=9031 GN=HID1 PE=4 SV=1	HID1	89.539	1.106333333	1.066666667	0.980333333	1.054	0.748666667
A0A1D5PYL3	Katanin p60 ATPase-containing subunit A-like 2 OS=Gallus gallus OX=9031 GN=KATNAL2 PE=3 SV=1	KATNAL2	60.215	1.231666667	0.923333333	1.025333333	0.988	0.889333333
A0A3Q2TW52	Coilin(predicted) OS=Gallus gallus OX=9031 GN=COIL PE=4 SV=1	COIL	32.21	0.848333333	1.067333333	1.079	1.034	1.004
A0A3Q2TU15	Tetratricopeptide repeat domain 4 OS=Gallus gallus OX=9031 GN=TTC4 PE=4 SV=1	TTC4	42.676	1.27	0.932	0.967	1.053	0.857
F1NNI4	Glucoside xylosyltransferase 2 OS=Gallus gallus OX=9031 GN=GXYLT2 PE=4 SV=3	GXYLT2	48.431	0.97	0.914	1.032	1.016	1.102
A0A3Q2UEL4	Phosphatidylinositol 3-kinase catalytic subunit type 3 OS=Gallus gallus OX=9031 GN=PIK3C3 PE=3 SV=1	PIK3C3	101.66	0.948666667	1.004333333	1.056333333	0.989333333	1.051333333
A0A3Q2UAJ4	Laminin subunit gamma 1 OS=Gallus gallus OX=9031 GN=LAMC1 PE=4 SV=1	LAMC1	175.3	1.320666667	0.95	0.984333333	0.972666667	0.819
E1BTW4	Synaptojanin 2 OS=Gallus gallus OX=9031 GN=SYNJ2 PE=4 SV=5	SYNJ2	166.15	NA	NA	NA	NA	NA
E1C3Z8	Dermatan-sulfate epimerase(predicted) OS=Gallus gallus OX=9031 GN=DSE PE=4 SV=3	DSE	110.2	1.004333333	1.381333333	0.873666667	1.090333333	0.684666667
A0A1D5P5R1	Nitrilase 1 OS=Gallus gallus OX=9031 GN=NIT1 PE=4 SV=1	NIT1	34.633	0.9355	0.9625	1.03	1.0385	1.09
A0A3Q3A741	Protein tyrosine phosphatase receptor type E OS=Gallus gallus OX=9031 GN=PTPRE PE=4 SV=1	PTPRE	74.662	1.205333333	0.892	0.947333333	1.042333333	0.965
A0A3Q2UMT0	Target of Myb protein 1 OS=Gallus gallus OX=9031 GN=TOM1 PE=3 SV=1	TOM1	54.725	1.162333333	0.993	1.016666667	1.034666667	0.854333333
A0A3Q2UGS4	Phosphofurin acidic cluster sorting protein 2 OS=Gallus gallus OX=9031 GN=PACS2 PE=4 SV=1	PACS2	97.005	0.969	1.0545	0.966	1.1135	0.9425
F1NW30	SR-related CTD associated factor 8 OS=Gallus gallus OX=9031 GN=SCAF8 PE=4 SV=2	SCAF8	144.17	0.994333333	1.032333333	0.96	1.003333333	1.061
F1N8D4	Filamin B(predicted) OS=Gallus gallus OX=9031 GN=FLNB PE=4 SV=4	FLNB	273	0.945333333	0.891333333	1.055333333	0.898	1.249333333
E1BTT4	Hydroxyacyl-CoA dehydrogenase trifunctional multienzyme complex subunit beta OS=Gallus gallus OX=9031 PE=3 SV=1	--	50.849	1.107666667	0.967666667	0.984333333	0.993	0.968333333
A0A1D5NY06	Spermidine synthase OS=Gallus gallus OX=9031 GN=SRM PE=3 SV=2	SRM	33.509	1.157	0.974	0.886666667	0.908333333	1.097
A0A1D5PKC0	RNA binding fox-1 homolog 3 OS=Gallus gallus OX=9031 GN=RBFOX3 PE=4 SV=2	RBFOX3	52.163	0.862	0.85	1.225	1.077	1.04
A0A1L1RKV7	Eukaryotic translation initiation factor 4E binding protein 2(predicted) OS=Gallus gallus OX=9031 GN=EIF4EBP2 PE=4 SV=1	EIF4EBP2	11.753	0.965666667	1.066666667	0.979333333	1.109	0.989333333
F1P5I2	Microtubule interacting and trafficking domain containing 1 OS=Gallus gallus OX=9031 GN=MITD1 PE=4 SV=2	MITD1	29.065	0.756333333	0.975	1.208333333	0.978333333	1.108
A0A1D5NWW4	NCK interacting protein with SH3 domain OS=Gallus gallus OX=9031 GN=NCKIPSD PE=4 SV=1	NCKIPSD	81.515	0.924	0.983333333	1.125666667	0.984	0.981666667
A0A1D5NYI5	Cullin 5 OS=Gallus gallus OX=9031 GN=CUL5 PE=3 SV=2	CUL5	77.078	1.6535	0.812	0.853	0.9235	0.838
E1BTC3	Protein tyrosine kinase 2 beta OS=Gallus gallus OX=9031 GN=PTK2B PE=3 SV=4	PTK2B	113.46	0.959	1.0115	1.0615	1.014	1.061
F1P3J5	Lipase OS=Gallus gallus OX=9031 GN=LIPA PE=3 SV=4	LIPA	45.281	0.727333333	0.976333333	1.073333333	1.264	0.972
F1NW43	Pyruvate kinase OS=Gallus gallus OX=9031 GN=PKLR PE=3 SV=2	PKLR	57.873	0.894666667	1.049333333	1.012333333	0.999333333	1.036333333
F1P1M9	SAFB like transcription modulator OS=Gallus gallus OX=9031 PE=4 SV=4	--	54.952	0.929333333	1.098666667	0.905	1.044333333	1.041333333
A0A3Q2U481	LIM domain-binding protein 3 (Fragment)(predicted) OS=Gallus gallus OX=9031 PE=4 SV=1	--	30.012	3.761	0.417	0.342	0.383	0.389
E1C4V1	ATP synthase-coupling factor 6, mitochondrial OS=Gallus gallus OX=9031 GN=ATP5J PE=3 SV=3	ATP5J	12.36	1.217	0.856333333	0.914	0.928666667	1.132
A0A3Q2UEK8	Golgin B1 OS=Gallus gallus OX=9031 GN=GOLGB1 PE=4 SV=1	GOLGB1	358.25	1.075	1.093	1.027	0.965	0.874
A0A1L1RP46	RAB1A, member RAS oncogene family(predicted) OS=Gallus gallus OX=9031 GN=RAB1B PE=4 SV=2	RAB1B	22.708	1.210333333	0.904666667	1.010666667	0.934666667	0.975333333
A0A1D5NUU0	G protein-coupled receptor kinase OS=Gallus gallus OX=9031 GN=GRK2 PE=3 SV=1	GRK2	79.556	1.228	0.809666667	0.919	1.045	1.054333333
A0A1D5PIH2	Nuclear factor of activated T cells 2 OS=Gallus gallus OX=9031 GN=NFATC2 PE=4 SV=2	NFATC2	98.189	0.926666667	1.015	1.054333333	1.094	0.982666667
E1C566	Protocadherin-16(predicted) OS=Gallus gallus OX=9031 GN=DCHS1 PE=4 SV=4	DCHS1	351.01	1.364	0.958333333	0.966	0.896	0.785
A0A1D5NU36	Protein phosphatase 1 regulatory subunit OS=Gallus gallus OX=9031 GN=PPP1R12A PE=4 SV=2	PPP1R12A	114.75	1.036	0.893	0.833	1.109	1.146
R4GI80	Synaptopodin OS=Gallus gallus OX=9031 GN=SYNPO PE=4 SV=3	SYNPO	117.82	0.765	0.982	1.108333333	1.075666667	1.124333333
E1C532	Protein O-linked mannose N-acetylglucosaminyltransferase 1 (beta 1,2-) OS=Gallus gallus OX=9031 GN=POMGNT1 PE=4 SV=2	POMGNT1	75.656	1.41	1.052	0.819	0.9335	0.8465
A0A1D5NW68	Serum albumin OS=Gallus gallus OX=9031 GN=ALB PE=4 SV=2	ALB	64.004	0.789333333	0.865666667	1.194333333	1.125333333	1.029333333
F1NIB8	Neuronal tyrosine-phosphorylated phosphoinositide-3-kinase adaptor 2 OS=Gallus gallus OX=9031 GN=NYAP2 PE=4 SV=4	NYAP2	78.381	1.055	0.916	0.995	1.001	1.09
A0A1D5PU01	DNA (cytosine-5)-methyltransferase OS=Gallus gallus OX=9031 GN=DNMT1 PE=3 SV=2	DNMT1	159.45	0.7735	1.1655	0.9005	1.1635	1.027
F1P1L5	TNF alpha induced protein 2 OS=Gallus gallus OX=9031 GN=TNFAIP2 PE=4 SV=2	TNFAIP2	77.99	0.941333333	0.935	1.026333333	1.121	1.008666667
A0A1D5P6H9	Collagen beta(1-O)galactosyltransferase 2 OS=Gallus gallus OX=9031 GN=COLGALT1 PE=4 SV=1	COLGALT1	72.491	1.0435	1.2495	0.947	1.025	0.863
F1NS44	Ubiquitin like with PHD and ring finger domains 2(predicted) OS=Gallus gallus OX=9031 GN=UHRF2 PE=4 SV=2	UHRF2	91.993	0.943666667	1.074666667	1.024666667	0.959666667	1.001
A0A1D5PE05	HECT domain E3 ubiquitin protein ligase 4 OS=Gallus gallus OX=9031 GN=HECTD4 PE=4 SV=2	HECTD4	484.05	1.051	1.004333333	1.007666667	1.000666667	0.973
A0A1L1RTB6	Sm domain-containing protein OS=Gallus gallus OX=9031 GN=NAA38 PE=4 SV=1	NAA38	10.117	1.175	0.872	0.998	0.904	1.113
A0A3Q2UF26	Rho GTPase activating protein 10 OS=Gallus gallus OX=9031 GN=ARHGAP10 PE=4 SV=1	ARHGAP10	88.974	1.017666667	1.015	0.989	0.991	0.981333333
A0A1D5PL53	Glutaredoxin domain-containing protein OS=Gallus gallus OX=9031 GN=TXNRD3 PE=3 SV=1	TXNRD3	66.4	0.921333333	1.123	1.001333333	0.961333333	1.001333333
A0A1D5NXZ3	DDHD domain-containing protein OS=Gallus gallus OX=9031 GN=PITPNM2 PE=4 SV=2	PITPNM2	93.76	0.8045	1.158	1.001	0.9645	1.1135
A0A1D5PLH4	Nucleophosmin/nucleoplasmin 3 OS=Gallus gallus OX=9031 GN=NPM3 PE=4 SV=1	NPM3	16.367	0.736	1.123333333	1.059	1.052333333	1.055333333
F1N8T2	Integrin subunit alpha 2 OS=Gallus gallus OX=9031 GN=ITGA2 PE=3 SV=2	ITGA2	129.63	0.879666667	0.97	0.986666667	1.185666667	0.968333333
A0A1L1RU52	Tropomyosin alpha-1 chain OS=Gallus gallus OX=9031 GN=TPM1 PE=3 SV=2	TPM1	28.753	1.209333333	0.921333333	0.989333333	0.951666667	0.988
E1BRL4	Synaptosomal-associated protein OS=Gallus gallus OX=9031 GN=SNAP23 PE=3 SV=1	SNAP23	23.603	1.202333333	0.981333333	0.926333333	1.033333333	0.902666667
E1C1N8	A-kinase anchoring protein 1 OS=Gallus gallus OX=9031 GN=AKAP1 PE=4 SV=3	AKAP1	95.474	0.975666667	0.977	0.983333333	0.989666667	1.026
R4GI67	Membrane magnesium transporter OS=Gallus gallus OX=9031 GN=MMGT1 PE=3 SV=1	MMGT1	14.807	1.155	0.961	0.961	0.973	1.004666667
A0A1D5PYU0	Dynamin-type G domain-containing protein OS=Gallus gallus OX=9031 GN=MFN1 PE=3 SV=2	MFN1	83.97	1.448	0.93	0.83	0.748	1.116
A0A1D5PXK1	Ribosomal_L30 domain-containing protein OS=Gallus gallus OX=9031 GN=MRPL30 PE=4 SV=2	MRPL30	18.109	1.1275	0.959	1.06	1.0505	0.8665
A0A3Q2TU04	Reversion-inducing cysteine-rich protein with Kazal motifs OS=Gallus gallus OX=9031 GN=RECK PE=4 SV=1	RECK	101	1.582	0.933	0.808	0.919	0.816
E1BTH9	Neural Wiskott-Aldrich syndrome protein (Fragment)(predicted) OS=Gallus gallus OX=9031 GN=WASL PE=4 SV=4	WASL	54.776	1.188666667	1.037666667	0.938	1.000666667	0.881666667
F1NPH4	VPS26, retromer complex component B OS=Gallus gallus OX=9031 GN=VPS26B PE=4 SV=2	VPS26B	39.272	1.074666667	0.963666667	0.966666667	1.077666667	0.931333333
A0A1L1RZR1	Prolyl 4-hydroxylase subunit alpha-1 OS=Gallus gallus OX=9031 GN=P4HA1 PE=4 SV=2	P4HA1	61.044	1.7425	0.895	0.7655	0.966	0.7425
A0A1D5PAV3	Phosphatidate cytidylyltransferase OS=Gallus gallus OX=9031 GN=CDS2 PE=3 SV=2	CDS2	51.516	0.949666667	0.985	1.021	1.049333333	1.043333333
A0A3Q2UBB1	Breast carcinoma amplified sequence 1 OS=Gallus gallus OX=9031 GN=BCAS1 PE=4 SV=1	BCAS1	62.76	1.117333333	1.269666667	0.969	0.876	0.793
A0A1D5NZ06	40S ribosomal protein S27 OS=Gallus gallus OX=9031 GN=RPS27 PE=3 SV=1	RPS27	9.461	0.921666667	1.137666667	1.037666667	0.987333333	0.946666667
F1NWK4	KH_dom_type_1 domain-containing protein OS=Gallus gallus OX=9031 GN=EXOSC3 PE=4 SV=2	EXOSC3	27.797	0.955333333	1.017666667	0.986	1.032	1.066666667
A0A3Q2UI41	Ankyrin repeat and zinc finger peptidyl tRNA hydrolase 1 OS=Gallus gallus OX=9031 GN=ANKZF1 PE=4 SV=1	ANKZF1	79.195	0.965	1.007666667	1.015666667	0.965666667	1.072
F1NRZ9	Proline dehydrogenase OS=Gallus gallus OX=9031 GN=PRODH PE=3 SV=3	PRODH	67.965	1.114	1.019	1.027	0.980666667	0.932
E1C0T5	DDHD domain containing 1 OS=Gallus gallus OX=9031 GN=DDHD1 PE=4 SV=3	DDHD1	89.856	1.089	0.987333333	1.027333333	0.982333333	0.968333333
A0A3Q2TYV2	SLIT-ROBO Rho GTPase-activating protein 2 isoform X1(predicted) OS=Gallus gallus OX=9031 GN=SRGAP2 PE=4 SV=1	SRGAP2	121.05	0.916	0.94	1.113	1.0675	1
A0A1D5PI30	Leucine rich adaptor protein 1 like OS=Gallus gallus OX=9031 GN=LURAP1L PE=4 SV=2	LURAP1L	21.489	NA	NA	NA	NA	NA
F1P4X4	Mitochondrial import receptor subunit TOM34(predicted) OS=Gallus gallus OX=9031 GN=TOMM34 PE=4 SV=3	TOMM34	51.899	1.189	0.979666667	0.877333333	0.948	1.058333333
E1BUP6	Protein disulfide isomerase family A member 5 OS=Gallus gallus OX=9031 GN=PDIA5 PE=4 SV=4	PDIA5	77.295	1.564	0.89	0.893	0.971333333	0.745333333
E1BRT1	Aftiphilin OS=Gallus gallus OX=9031 GN=AFTPH PE=4 SV=3	AFTPH	92.803	0.935	1.085	0.997	0.972	1.025666667
A0A1D5PCN5	TNF receptor associated factor 7(predicted) OS=Gallus gallus OX=9031 GN=TRAF7 PE=4 SV=2	TRAF7	70.564	0.909	1.066	1.034	0.974	1.062
A0A1D5P759	Autophagy related 2B OS=Gallus gallus OX=9031 GN=ATG2A PE=4 SV=1	ATG2A	233.24	0.942666667	1.054333333	0.998333333	1.041	1.007
A0A3Q2TY77	RAB15, member RAS oncogene family OS=Gallus gallus OX=9031 GN=RAB15 PE=4 SV=1	RAB15	24.177	1.299333333	0.857666667	0.972333333	0.901666667	0.992666667
E1C7Z0	UTP18 small subunit processome component OS=Gallus gallus OX=9031 GN=UTP18 PE=4 SV=4	UTP18	66.495	0.863666667	1.076666667	1.020333333	0.941	1.095
A0A3Q2UGJ3	RecQ like helicase 4(predicted) OS=Gallus gallus OX=9031 GN=LOC101748706 PE=4 SV=1	LOC101748706	192.42	0.887333333	1.214333333	1.065333333	0.967	0.906666667
F1NNJ3	SNW domain containing 1 OS=Gallus gallus OX=9031 GN=SNW1 PE=4 SV=2	SNW1	61.872	0.963666667	1.044666667	1.068	1.057666667	0.923666667
E1C4G8	RWD domain containing 4 OS=Gallus gallus OX=9031 GN=RWDD4 PE=4 SV=3	RWDD4	44.934	0.973333333	1.004	1.029	1.033333333	1.005
E1BZE6	Heterogeneous nuclear ribonucleoprotein A3 OS=Gallus gallus OX=9031 GN=HNRNPA3 PE=4 SV=3	HNRNPA3	39.54	0.652666667	1.311333333	1.045333333	0.898	1.112
A0A1D5P981	ALMS_motif domain-containing protein OS=Gallus gallus OX=9031 GN=CEP295 PE=4 SV=2	CEP295	221.15	1.189	0.931	0.977	0.734	1.221
A0A1D5NZF0	Ubiquitin carboxyl-terminal hydrolase OS=Gallus gallus OX=9031 GN=USP1 PE=3 SV=1	USP1	79.954	0.827	1.021	1.017	1.071	1.105
A0A3Q2TVA4	Aldedh domain-containing protein OS=Gallus gallus OX=9031 GN=LOC107050351 PE=4 SV=1	LOC107050351	35.176	0.991	1.035666667	1.175333333	0.839333333	1.005666667
A0A1L1RYW9	Gelsolin OS=Gallus gallus OX=9031 GN=GSN PE=4 SV=2	GSN	82.462	1.068	0.896	1.0045	1.099	0.992
F1NCI3	RAS p21 protein activator 1(predicted) OS=Gallus gallus OX=9031 GN=RASA1 PE=4 SV=3	RASA1	124.38	1.181666667	1.058333333	0.948666667	0.919333333	0.972
A0A1D5P9E8	EMAP like 3 OS=Gallus gallus OX=9031 GN=MLA3A PE=4 SV=2	MLA3A	69.149	0.932666667	0.963666667	0.996333333	1.105333333	1.058666667
A0A3Q2TVJ1	TTC5_OB domain-containing protein OS=Gallus gallus OX=9031 PE=4 SV=1	--	25.559	0.927666667	1.059	1.008333333	0.968	1.041333333
F1NNV4	Peptidylprolyl isomerase OS=Gallus gallus OX=9031 GN=FKBP15 PE=4 SV=3	FKBP15	137.07	0.858	1.022333333	1.118666667	0.999666667	1.030333333
A0A3Q2UF04	Coiled-coil domain-containing protein 173 (Fragment)(predicted) OS=Gallus gallus OX=9031 GN=CCDC173 PE=4 SV=1	CCDC173	32.821	1.3415	0.832	0.951	1.0415	0.9005
A0A3Q2UNX7	Mitogen-activated protein kinase OS=Gallus gallus OX=9031 GN=LOC100858386 PE=3 SV=1	LOC100858386	187.06	0.98	1.014	1.092	0.991	0.954
F1NDP5	Sulfurtransferase OS=Gallus gallus OX=9031 GN=TST PE=4 SV=3	TST	32.932	1.093666667	0.874666667	1.042	1.028	1.012333333
R4GHN9	Leucine zipper protein 1 OS=Gallus gallus OX=9031 GN=LUZP1 PE=4 SV=1	LUZP1	123.46	1.174333333	1.051333333	1.029333333	0.950333333	0.870333333
A0A3Q2U748	C-terminal binding protein 1(predicted) OS=Gallus gallus OX=9031 GN=CTBP1 PE=3 SV=1	CTBP1	47.904	1.206	0.815333333	0.931333333	1.024666667	1.054333333
E1BSD8	DNA-directed RNA polymerases I, II, and III subunit RPABC3 OS=Gallus gallus OX=9031 GN=POLR2H PE=3 SV=1	POLR2H	17.143	1.182333333	0.972333333	0.951666667	0.914	0.988
A0A3Q2UEC6	Nuclear receptor subfamily 2 group C member 2 OS=Gallus gallus OX=9031 GN=NR2C2 PE=3 SV=1	NR2C2	64.77	1.108	0.93	0.893	1.05	1.0635
A0A452J839	Tropomyosin alpha-1 chain OS=Gallus gallus OX=9031 GN=TPM1 PE=3 SV=1	TPM1	32.865	1.738333333	0.490333333	0.821666667	0.975333333	1.096
F1NFL6	Vitellogenin-2 OS=Gallus gallus OX=9031 GN=VTG2 PE=4 SV=1	VTG2	205.15	4.33	0.296	0.236	0.204	0.258
A0A1L1RJB3	Myozenin 2(predicted) OS=Gallus gallus OX=9031 GN=MYOZ2 PE=4 SV=1	MYOZ2	30.041	2.967	0.583	0.467	0.516	0.648
A0A1D5P5Y7	Formin like 2 OS=Gallus gallus OX=9031 GN=FMNL2 PE=4 SV=2	FMNL2	123.76	0.932666667	0.939666667	1.012666667	0.999	1.089333333
F1NXH4	IFR1 protein(predicted) OS=Gallus gallus OX=9031 GN=IFRD1 PE=4 SV=1	IFRD1	48.838	1.024	1.073333333	1.039333333	0.994333333	0.870333333
A0A3Q2U0W7	COP1 E3 ubiquitin ligase OS=Gallus gallus OX=9031 GN=RFWD2 PE=4 SV=1	RFWD2	77.906	0.899	1.004	1.066	0.995	1.066
A0A1L1RUR2	FAD synthase OS=Gallus gallus OX=9031 GN=FLAD1 PE=3 SV=1	FLAD1	66.334	0.962	1.013	0.995	1.073666667	0.951333333
F1NGK7	RRM domain-containing protein OS=Gallus gallus OX=9031 GN=RBM7 PE=4 SV=1	RBM7	31.352	0.902	1.124333333	1.018333333	1.054333333	0.973
A0A3Q2TU19	Eosinophil peroxidase OS=Gallus gallus OX=9031 GN=EPX PE=4 SV=1	EPX	82.648	3.462	0.47	0.357333333	0.334666667	0.369
A0A1L1RUX2	Eukaryotic initiation factor 4A-II OS=Gallus gallus OX=9031 GN=EIF4A2 PE=3 SV=2	EIF4A2	42.389	1.543333333	0.824	0.841666667	0.877	0.977666667
A0A1D5NYZ1	Slow muscle troponin T(predicted) OS=Gallus gallus OX=9031 GN=TNNT1 PE=4 SV=2	TNNT1	32.374	3.653	0.408	0.382	0.396	0.395
A0A1D5NU66	Platelet derived growth factor receptor beta OS=Gallus gallus OX=9031 GN=PDGFRB PE=3 SV=2	PDGFRB	120.22	1.038666667	0.994	1.02	1.028333333	0.956
A0A1D5NZX5	Dynein cytoplasmic 2 heavy chain 1 OS=Gallus gallus OX=9031 GN=DYNC2H1 PE=4 SV=2	DYNC2H1	449.03	1.1165	0.9445	1.009	0.9395	1.0385
A0A452J805	Tropomyosin beta chain OS=Gallus gallus OX=9031 GN=TPM2 PE=3 SV=1	TPM2	37.741	2.266	0.756	0.664	0.708	0.743
F1NLS1	MRC1L-A(predicted) OS=Gallus gallus OX=9031 GN=MRC1 PE=4 SV=2	MRC1	166.46	1.356	0.9815	0.9435	0.9725	0.8135
A0A3Q2U229	Ig-like domain-containing protein OS=Gallus gallus OX=9031 GN=LOC768350 PE=3 SV=1	LOC768350	39.153	1.104	1.031	0.972	0.9415	0.984
A0A3Q3B017	X-ray repair cross complementing 2 OS=Gallus gallus OX=9031 GN=XRCC2 PE=4 SV=1	XRCC2	31.606	1.134333333	0.955666667	1.040333333	0.959666667	0.970666667
E1BS37	Hydroxysteroid 17-beta dehydrogenase 11(predicted) OS=Gallus gallus OX=9031 GN=HSD17B11 PE=3 SV=1	HSD17B11	32.639	1.8945	0.7415	0.71	0.7785	0.9605
A0A1L1RZ64	3-hydroxy-3-methylglutaryl coenzyme A synthase OS=Gallus gallus OX=9031 GN=HMGCS1 PE=3 SV=1	HMGCS1	57.668	0.859333333	1.189666667	0.991	1.033	0.907333333
A0A1L1RIQ6	Vacuolar protein sorting-associated protein 29 OS=Gallus gallus OX=9031 GN=VPS29 PE=3 SV=1	VPS29	20.517	0.972	0.970666667	0.950666667	1.083	1.096
A0A3Q2U2C6	Cleft lip and palate transmembrane protein 1 (Fragment)(predicted) OS=Gallus gallus OX=9031 PE=4 SV=1	--	31.088	1.177	1.04	0.9455	0.9755	0.924
F1P4X5	DBC1 domain-containing protein OS=Gallus gallus OX=9031 PE=4 SV=4	--	62.966	0.981333333	1.071	1.017666667	0.979333333	1.001
E1BRU9	Carnitine O-octanoyltransferase OS=Gallus gallus OX=9031 GN=CROT PE=4 SV=3	CROT	70.06	1.063	0.981	0.895	0.993	1.121
F1NZH3	Protein kinase domain-containing protein OS=Gallus gallus OX=9031 PE=4 SV=3	--	15.838	NA	NA	NA	NA	NA
F1P3X1	Myosin heavy chain, skeletal muscle, adult, transcript variant X1(predicted) OS=Gallus gallus OX=9031 GN=MYH1G PE=3 SV=4	MYH1G	223.2	3.663	0.399	0.362	0.3465	0.3885
F1ND93	Pentatricopeptide repeat domain 3 OS=Gallus gallus OX=9031 GN=PTCD3 PE=4 SV=4	PTCD3	48.977	1.137	1.008666667	0.918333333	1.000333333	0.948
F1NM37	WD_REPEATS_REGION domain-containing protein OS=Gallus gallus OX=9031 GN=TBL3 PE=4 SV=1	TBL3	90.49	0.949666667	1.075666667	1.042	0.941666667	0.982666667
F1NJX8	Farnesyltransferase, CAAX box, alpha OS=Gallus gallus OX=9031 GN=FNTA PE=4 SV=2	FNTA	42.011	1.22	0.919333333	0.940666667	0.834333333	1.068
A0A3Q2TUG0	cwf21 domain-containing protein OS=Gallus gallus OX=9031 PE=4 SV=1	--	27.643	0.792666667	1.162666667	1.082	1.056	0.936333333
A0A3Q2U125	C-C motif chemokine OS=Gallus gallus OX=9031 GN=LOC100857191 PE=3 SV=1	LOC100857191	11.97	1.487	0.753	1.5815	0.6445	0.596
A0A1D5P8H7	Importin N-terminal domain-containing protein OS=Gallus gallus OX=9031 GN=XPO1 PE=4 SV=1	XPO1	123.16	1.710666667	0.774	0.797	0.873333333	0.921333333
A0A3Q2U5M7	Ribulose-phosphate 3-epimerase(predicted) OS=Gallus gallus OX=9031 GN=RPEL1 PE=4 SV=1	RPEL1	37.028	1.130666667	0.85	1.055666667	1.000666667	1.037
A0A3Q2TSV4	SAFB like transcription modulator OS=Gallus gallus OX=9031 PE=4 SV=1	--	53.818	1.068333333	0.936	1.112	1.023	0.924666667
F6T197	Voltage dependent anion channel 2(predicted) OS=Gallus gallus OX=9031 GN=VDAC2 PE=4 SV=1	VDAC2	31.496	1.002	1.016	1.017	1.063	0.915
A0A3Q3AYK3	Centrosomal protein 152(predicted) OS=Gallus gallus OX=9031 PE=4 SV=1	--	68.877	NA	NA	NA	NA	NA
A0A3Q2UDS8	Sulfiredoxin OS=Gallus gallus OX=9031 GN=SRXN1 PE=3 SV=1	SRXN1	16.275	0.953	1.215666667	0.968333333	1.021	0.873
A0A1D5PZU5	EMI domain-containing protein OS=Gallus gallus OX=9031 GN=MMRN2 PE=4 SV=1	MMRN2	23.363	1.3225	0.9515	0.9175	0.8835	0.978
A0A1D5P287	Myosin-11 OS=Gallus gallus OX=9031 GN=MYH11 PE=3 SV=2	MYH11	228.72	1.814	0.568	0.799	1.015333333	0.902666667
A0A3Q2UBF5	Focal adhesion kinase 1 OS=Gallus gallus OX=9031 GN=PTK2 PE=3 SV=1	PTK2	118.98	1.092	1.001	1.016666667	1.008333333	0.927
A0A3Q2U9Q0	Transmembrane protein 63B OS=Gallus gallus OX=9031 PE=4 SV=1	--	95.806	1.073	1.142	1.052	0.848	0.94
R4GJC4	Cytidine/uridine monophosphate kinase 2 OS=Gallus gallus OX=9031 GN=CMPK2 PE=3 SV=3	CMPK2	24.705	1.291666667	0.803666667	1.282666667	0.887	0.8
A0A1D5PJ54	Metadherin(predicted) OS=Gallus gallus OX=9031 PE=4 SV=2	--	14.166	1.076	1.098666667	1.052666667	0.874	0.944666667
A0A1D5PQ16	Unconventional myosin-VI OS=Gallus gallus OX=9031 GN=MYO6 PE=3 SV=2	MYO6	145.02	1.578666667	0.836666667	0.791666667	1.002666667	0.823666667
A0A1D5PU09	Fermitin family member 2 OS=Gallus gallus OX=9031 GN=FERMT2 PE=4 SV=1	FERMT2	81.82	1.74	0.757	0.8665	1.005	0.7555
A0A3Q2U403	PGAM family member 5, mitochondrial serine/threonine protein phosphatase OS=Gallus gallus OX=9031 GN=PGAM5 PE=4 SV=1	PGAM5	37.972	1.214333333	0.920333333	1.013333333	0.986	0.934
F1NHM8	Rab interacting lysosomal protein like 2 OS=Gallus gallus OX=9031 GN=RILPL2 PE=4 SV=4	RILPL2	23.146	1.24	0.587	0.878	0.971	1.39
F1NQ45	WD_REPEATS_REGION domain-containing protein OS=Gallus gallus OX=9031 GN=CDC40 PE=4 SV=1	CDC40	65.697	0.859333333	1.050333333	1.049666667	1.033333333	1.025666667
A0A3Q2UDS0	DNA polymerase beta(predicted) OS=Gallus gallus OX=9031 GN=LOC112530162 PE=4 SV=1	LOC112530162	17.703	1.289	0.923	0.993	0.994	0.88
E1BRJ7	FAD-binding FR-type domain-containing protein OS=Gallus gallus OX=9031 GN=OXNAD1 PE=4 SV=2	OXNAD1	31.568	0.956	1.073	1.04	0.976	1.003
A0A1D5PVB3	Phosphoprotein membrane anchor with glycosphingolipid microdomains 1 OS=Gallus gallus OX=9031 GN=PAG1 PE=4 SV=2	PAG1	44.051	0.818666667	1.048333333	1.192333333	0.985333333	1.037
R4GJ92	Nicotinamide riboside kinase 2 OS=Gallus gallus OX=9031 GN=NMRK2 PE=4 SV=2	NMRK2	23.773	0.690333333	1.006333333	1.067666667	1.043666667	1.193
E1BSS3	Eukaryotic translation initiation factor 3 subunit A OS=Gallus gallus OX=9031 GN=EIF3A PE=3 SV=4	EIF3A	164.38	1.034666667	1.069666667	1.017	1.007333333	0.913
A0A1D5PJA6	Protein kinase domain-containing protein OS=Gallus gallus OX=9031 GN=PDPK1 PE=4 SV=2	PDPK1	60.318	0.853333333	1.022	1.060333333	1.003666667	1.063333333
E1C0G0	Ubiquitin-like domain-containing protein OS=Gallus gallus OX=9031 GN=TBCEL PE=4 SV=1	TBCEL	48.33	NA	NA	NA	NA	NA
F1NBX4	Ribosomal_L18e/L15P domain-containing protein OS=Gallus gallus OX=9031 GN=RPL27A PE=3 SV=4	RPL27A	16.808	0.939	1.118333333	0.982333333	0.987666667	0.980333333
A0A3Q2UFW3	Syntaxin 5 OS=Gallus gallus OX=9031 GN=STX5 PE=3 SV=1	STX5	36.474	2.051	0.728333333	0.794333333	0.821666667	0.716
A0A3Q2UKA8	Ubiquitin-associated domain-containing protein 1 OS=Gallus gallus OX=9031 GN=UBAC1 PE=4 SV=1	UBAC1	41.749	1.5825	0.814	0.8375	0.905	0.9365
A0A1D5PVG0	Zinc finger protein SNAI2(predicted) OS=Gallus gallus OX=9031 GN=SNAI2 PE=4 SV=2	SNAI2	28.924	NA	NA	NA	NA	NA
A0A1D5PDE7	Peptidyl-prolyl cis-trans isomerase E OS=Gallus gallus OX=9031 GN=PPIE PE=3 SV=1	PPIE	35.5	0.945333333	1.071666667	1.039333333	0.959333333	1.033666667
E1BSM2	Ubiquitin associated protein 1 OS=Gallus gallus OX=9031 GN=UBAP1 PE=4 SV=4	UBAP1	56.616	NA	NA	NA	NA	NA
E1C4U7	NADH dehydrogenase [ubiquinone] 1 beta subcomplex subunit 3 (Fragment)(predicted) OS=Gallus gallus OX=9031 GN=NDUFB3 PE=4 SV=1	NDUFB3	11.154	1.532666667	1.051333333	0.887333333	0.913333333	0.684333333
F1NY09	DUF1907 domain-containing protein OS=Gallus gallus OX=9031 GN=C1H11ORF54 PE=4 SV=2	C1H11ORF54	34.679	0.834333333	0.929333333	1.238333333	0.999	1.094333333
F1N804	Plexin A1 OS=Gallus gallus OX=9031 GN=PLXNA1 PE=4 SV=2	PLXNA1	213.13	0.974333333	1.012	1.002333333	1.101666667	0.959666667
E1BVK8	Acyl-CoA thioesterase 8 OS=Gallus gallus OX=9031 GN=ACOT8 PE=4 SV=4	ACOT8	41.398	0.895666667	1.004666667	1.020666667	1.103666667	1.025333333
A0A1L1RXR5	Ubiquinol-cytochrome c reductase complex III subunit VII OS=Gallus gallus OX=9031 GN=UQCRQ PE=4 SV=1	UQCRQ	9.6178	1.613333333	0.824666667	0.824666667	0.901	0.918666667
E1BT00	ATPase H+ transporting V1 subunit D(predicted) OS=Gallus gallus OX=9031 GN=ATP6V1D PE=4 SV=3	ATP6V1D	25.653	1.524	0.753	0.861	0.897	1.0375
A0A1D5PV90	NOP53 ribosome biogenesis factor OS=Gallus gallus OX=9031 GN=GLTSCR2 PE=4 SV=2	GLTSCR2	68.173	1.024666667	0.997666667	1.053666667	0.999333333	0.939666667
A0A1D5PBN1	Link domain-containing protein OS=Gallus gallus OX=9031 GN=CD44 PE=4 SV=1	CD44	43.191	0.806	1.091	1.026	0.959	1.139333333
F1NGI7	Copine 8(predicted) OS=Gallus gallus OX=9031 GN=CPNE8 PE=4 SV=2	CPNE8	64.641	1.034666667	1.008333333	1.118	1.015	0.872333333
F1NPH3	von Willebrand factor A domain containing 1 OS=Gallus gallus OX=9031 GN=VWA1 PE=4 SV=2	VWA1	54.789	0.967333333	1.013	1.084	1.029666667	0.976
A0A3Q2TYP7	RAB4A, member RAS oncogene family OS=Gallus gallus OX=9031 GN=RAB4A PE=4 SV=1	RAB4A	24.363	1.392	0.72	0.892	1.036	1.014
F1NV61	Caspase 7 OS=Gallus gallus OX=9031 GN=CASP7 PE=3 SV=2	CASP7	34.721	1.112666667	1.116	0.985333333	0.961666667	0.857333333
F1P052	Calpain 8 OS=Gallus gallus OX=9031 GN=CAPN8 PE=3 SV=5	CAPN8	79.74	1.383	0.893	0.821	0.907	1.071
A0A3Q2UE29	Hexokinase2(predicted) OS=Gallus gallus OX=9031 GN=HK2 PE=3 SV=1	HK2	100.87	1.104	0.997666667	1.030333333	0.916333333	1.008
R4GIZ2	LamGL domain-containing protein OS=Gallus gallus OX=9031 GN=PTX3 PE=4 SV=2	PTX3	47.353	1.345	1.33	0.621	1.026	0.748
A0A1D5PZN5	PTPRF interacting protein alpha 1 OS=Gallus gallus OX=9031 GN=PPFIA1 PE=4 SV=2	PPFIA1	136.06	1.047333333	1.012333333	1.007666667	1.032666667	0.935333333
A0A1D5PX34	Protein tyrosine phosphatase receptor type M OS=Gallus gallus OX=9031 GN=PTPRM PE=4 SV=2	PTPRM	163.5	1.360333333	0.94	0.97	0.967333333	0.826333333
F1NDM4	Origin recognition complex subunit 2(predicted) OS=Gallus gallus OX=9031 GN=ORC2 PE=4 SV=1	ORC2	64.239	0.851333333	1.054	1.040333333	1.047333333	1.052333333
A0A1D5P394	DUF2052 domain-containing protein OS=Gallus gallus OX=9031 GN=CCDC97 PE=4 SV=2	CCDC97	62.124	0.829666667	1.107333333	1.015	1.076	1
A0A3Q2U3S6	Protoporphyrinogen oxidase OS=Gallus gallus OX=9031 PE=4 SV=1	--	55.664	1.159	1.022333333	0.951666667	0.982666667	0.953333333
F1N803	Complement C1s(predicted) OS=Gallus gallus OX=9031 GN=C1S PE=3 SV=3	C1S	78.597	0.9825	0.9495	0.9845	1.1575	0.992
A0A1D5NZM0	HABP4_PAI-RBP1 domain-containing protein OS=Gallus gallus OX=9031 GN=SERBP1 PE=4 SV=2	SERBP1	47.228	0.894	1.0715	1.015	1.068	0.992
A0A1D5PA36	CDK5 regulatory subunit associated protein 3(predicted) OS=Gallus gallus OX=9031 GN=CDK5RAP3 PE=4 SV=1	CDK5RAP3	57.131	0.987	1.047666667	0.987	1.001333333	1.030333333
A0A1L1RWY1	Mitochondrial ribosomal protein L47 OS=Gallus gallus OX=9031 GN=MRPL47 PE=4 SV=2	MRPL47	29.391	0.952333333	0.940666667	1.097666667	0.986333333	1.060333333
F1P524	Neudesin neurotrophic factor OS=Gallus gallus OX=9031 GN=NENF PE=3 SV=2	NENF	18.114	1.055333333	0.920666667	0.941666667	1.091333333	1.048333333
F1NBE3	Glycine C-acetyltransferase OS=Gallus gallus OX=9031 GN=GCAT PE=3 SV=2	GCAT	45.197	1.521	0.911333333	0.714333333	1.070666667	0.867333333
R4GLK3	VWFA domain-containing protein OS=Gallus gallus OX=9031 GN=PSMD4 PE=4 SV=2	PSMD4	40.533	0.999333333	1.041666667	1.022666667	0.987333333	1.020333333
A0A1D5PXH4	Glutamine--fructose-6-phosphate transaminase 1(predicted) OS=Gallus gallus OX=9031 GN=GFPT1 PE=4 SV=1	GFPT1	76.777	1.034666667	1.195666667	0.993333333	0.932666667	0.887
A0A1D5PQ56	WD repeat domain phosphoinositide-interacting protein 3 OS=Gallus gallus OX=9031 GN=WDR45B PE=4 SV=1	WDR45B	35.175	1.002	1.027	0.956	1.006	1.041
E1C6V8	SET domain-containing protein OS=Gallus gallus OX=9031 GN=KMT5A PE=4 SV=4	KMT5A	38.116	0.894333333	1.071666667	0.964666667	1.007333333	1.098333333
A0A3Q2UIT2	Cytosolic Fe-S cluster assembly factor NUBP2 OS=Gallus gallus OX=9031 GN=NUBP2 PE=3 SV=1	NUBP2	28.872	0.863	1.0615	1.0375	1.0145	1.065
F1NC77	NEDD4-binding protein 1 OS=Gallus gallus OX=9031 GN=N4BP1 PE=4 SV=2	N4BP1	103.92	0.976	1.172	0.927	1.0285	0.9335
A0A1D5PZF2	Vacuolar protein sorting-associated protein 41 homolog OS=Gallus gallus OX=9031 GN=VPS41 PE=3 SV=1	VPS41	99.033	0.955666667	0.988333333	1	0.979	1.097666667
A0A1D5PB91	Thioredoxin domain containing 9 OS=Gallus gallus OX=9031 GN=TXNDC9 PE=4 SV=1	TXNDC9	26.354	0.915333333	1.102333333	1.005333333	1.008333333	1.017
A0A3Q2TYM6	MICAL like 1(predicted) OS=Gallus gallus OX=9031 GN=MICALL1 PE=4 SV=1	MICALL1	107.58	0.973	1.0295	1.1005	0.986	0.969
A0A1D5P893	Poly(rC) binding protein 2 OS=Gallus gallus OX=9031 GN=LOC426023 PE=4 SV=2	LOC426023	34.832	0.880333333	1.084333333	1.017	1.016	1.040666667
A0A3Q2TX37	GRB2 associated binding protein 2 OS=Gallus gallus OX=9031 GN=GAB2 PE=4 SV=1	GAB2	70.964	1.36	0.787	1.168	1.043	0.736
A0A3Q3A948	Titin (Fragment)(predicted) OS=Gallus gallus OX=9031 PE=4 SV=1	--	31.107	NA	NA	NA	NA	NA
A0A1D5PZF7	Solute carrier family 2 member 13 OS=Gallus gallus OX=9031 GN=SLC2A13 PE=3 SV=2	SLC2A13	67.103	0.895	1.096	1.125	1.077	0.86
E1C0B2	Phosphodiesterase OS=Gallus gallus OX=9031 GN=PDE3A PE=3 SV=2	PDE3A	94.393	1.494333333	0.790333333	0.979	1.024666667	0.79
F1NSW3	Transportin 1 OS=Gallus gallus OX=9031 GN=TNPO1 PE=4 SV=3	TNPO1	101.3	1.554	0.783333333	0.840666667	0.854	0.982
A0A1D5PH20	Protein SMG8 (Fragment)(predicted) OS=Gallus gallus OX=9031 GN=SMG8 PE=4 SV=2	SMG8	71.642	0.937666667	1.036333333	0.975333333	1.056	1.028
A0A3Q3APH5	Thromboxane A synthase 1 OS=Gallus gallus OX=9031 GN=TBXAS1 PE=3 SV=1	TBXAS1	57.317	0.8745	0.931	1.077	1.0485	1.1125
E1C3T7	Salvador family WW domain containing protein 1 OS=Gallus gallus OX=9031 GN=SAV1 PE=4 SV=4	SAV1	44.822	0.973	0.986333333	0.977333333	1.043	1.067666667
A0A3Q2UG98	Mitogen-activated protein kinase OS=Gallus gallus OX=9031 GN=MAPK15 PE=4 SV=1	MAPK15	54.769	0.9595	1.0235	0.9545	1.102	1.015
A0A3Q2UAX5	Decapping mRNA 1B OS=Gallus gallus OX=9031 GN=DCP1B PE=4 SV=1	DCP1B	63.353	1.0335	1.0675	0.9575	1.044	0.939
F1NU68	O-GlcNAcase(predicted) OS=Gallus gallus OX=9031 GN=MGEA5 PE=4 SV=2	MGEA5	102.33	1.069333333	1	1.006	0.998	0.961
A0A3Q2UG65	HDGF like 3 OS=Gallus gallus OX=9031 GN=HDGFRP3 PE=4 SV=1	HDGFRP3	20.518	NA	NA	NA	NA	NA
A0A3Q2TWJ0	Fructosamine 3 kinase related protein(predicted) OS=Gallus gallus OX=9031 GN=FN3KRP PE=3 SV=1	FN3KRP	31.577	0.883333333	0.933666667	1.415	0.926	0.823
A0A3Q2U9Q7	TALPID3 protein(predicted) OS=Gallus gallus OX=9031 GN=TA3 PE=4 SV=1	TA3	155	NA	NA	NA	NA	NA
F1NAM5	SAM and SH3 domain containing 1 OS=Gallus gallus OX=9031 GN=SASH1 PE=4 SV=4	SASH1	128.91	0.875666667	0.994666667	1.130333333	0.990333333	1.058
A0A1D5PR50	Integrin beta 1 binding protein 1(predicted) OS=Gallus gallus OX=9031 GN=ITGB1BP1 PE=4 SV=1	ITGB1BP1	9.7291	0.991	1.0725	0.834	1.148	1.009
A0A1D5NXC6	Plug_translocon domain-containing protein OS=Gallus gallus OX=9031 GN=SEC61A2 PE=3 SV=1	SEC61A2	52.229	NA	NA	NA	NA	NA
A0A1D5NX83	PHD finger protein 10 OS=Gallus gallus OX=9031 GN=PHF10 PE=4 SV=3	PHF10	55.842	0.843	1.123666667	1.012	0.986666667	0.991333333
A0A1L1RZQ5	LysM domain-containing protein(predicted) OS=Gallus gallus OX=9031 GN=LYSMD2 PE=4 SV=1	LYSMD2	7.3841	0.893333333	1.031666667	1.145	0.977666667	0.996666667
A0A1L1RZH6	Crystallin mu OS=Gallus gallus OX=9031 GN=CRYM PE=4 SV=2	CRYM	26.789	1.501	0.782	0.79	0.923666667	1.082666667
A0A1D5PGJ1	Phosphatidylinositol transfer protein alpha OS=Gallus gallus OX=9031 GN=PITPNA PE=4 SV=2	PITPNA	30.112	1.030333333	0.943	0.995	1.060666667	1.021666667
E1C0K5	Milk fat globule-EGF factor 8 protein(predicted) OS=Gallus gallus OX=9031 GN=MFGE8 PE=4 SV=3	MFGE8	53.146	1.062	0.945	1.011	1.026333333	0.999333333
F1NN49	Delta-aminolevulinic acid dehydratase OS=Gallus gallus OX=9031 GN=ALAD PE=3 SV=3	ALAD	55.253	1.074666667	0.978666667	0.978	0.987	1.016666667
A0A1L1RY35	ATP synthase subunit alpha OS=Gallus gallus OX=9031 GN=ATP5A1Z PE=3 SV=2	ATP5A1Z	58.41	1.599333333	0.872666667	0.920333333	0.744666667	0.906333333
A0A3Q2U9K8	Phosphoenolpyruvate carboxykinase [GTP], mitochondrial OS=Gallus gallus OX=9031 GN=PCK2 PE=4 SV=1	PCK2	45.096	1.098333333	1.009333333	0.951	1.023666667	1.013333333
A0A3Q2U6D5	Iron-sulfur cluster assembly enzyme OS=Gallus gallus OX=9031 GN=ISCU PE=3 SV=1	ISCU	16.672	0.984666667	1.008	0.982	1.036333333	0.994
A0A3Q2UBA9	Protein kinase domain-containing protein (Fragment)(predicted) OS=Gallus gallus OX=9031 PE=4 SV=1	--	29.569	0.887333333	1.084666667	1.050333333	0.989333333	1.049
E1BSL7	Endoplasmic reticulum protein 44 OS=Gallus gallus OX=9031 GN=ERP44 PE=4 SV=3	ERP44	46.976	1.250666667	0.946	0.934666667	0.957333333	0.969
A0A3Q3ASX6	Calcium activated nucleotidase 1(predicted) OS=Gallus gallus OX=9031 GN=CANT1 PE=4 SV=1	CANT1	44.478	0.858	1.206	0.989	1.049666667	0.945666667
A0A1D5PRM3	Mitochondrial ribosomal protein L9 OS=Gallus gallus OX=9031 GN=MRPL9 PE=4 SV=1	MRPL9	27.911	1.041666667	0.957333333	0.992	1.000666667	1.021666667
E1BZQ4	Acyl-CoA thioesterase 11 OS=Gallus gallus OX=9031 GN=ACOT11 PE=4 SV=3	ACOT11	62.619	0.932	1.045	0.9025	1.0435	1.1225
A0A1D5P1C6	Phospholipase B-like OS=Gallus gallus OX=9031 GN=PLBD1 PE=3 SV=2	PLBD1	62.052	0.917	0.983333333	1.012333333	1.091333333	1.076
F1NZC1	Costars domain-containing protein OS=Gallus gallus OX=9031 GN=ABRACL PE=4 SV=2	ABRACL	9.0534	1.464	0.779	0.937666667	0.710666667	1.143666667
A0A3Q2U9W0	CST complex subunit CTC1 isoform A(predicted) OS=Gallus gallus OX=9031 GN=CTC1 PE=4 SV=1	CTC1	123.95	1.049	1.023	1.02	1.0305	0.9175
A0A1D5PRQ3	Zinc finger protein 217(predicted) OS=Gallus gallus OX=9031 PE=4 SV=2	--	79.755	0.8845	1.125	1.0445	0.9205	1.0605
F1NQG6	Signal transducing adapter molecule 2 OS=Gallus gallus OX=9031 GN=STAM2 PE=4 SV=3	STAM2	52.432	1.005	1.126	1.019	1.028	0.878
A0A1L1RKV4	Ral GTPase activating protein catalytic alpha subunit 2(predicted) OS=Gallus gallus OX=9031 PE=4 SV=2	--	63.527	0.974333333	1.088333333	0.999666667	0.889666667	1.039666667
F6YX81	Unconventional SNARE in the ER 1(predicted) OS=Gallus gallus OX=9031 GN=USE1 PE=4 SV=1	USE1	29.678	NA	NA	NA	NA	NA
E1C1Y5	Ribosomal_S10 domain-containing protein OS=Gallus gallus OX=9031 GN=MRPS10 PE=3 SV=2	MRPS10	22.733	0.763	1.112	1.194	0.921	1.066
F1NAL8	C2 domain-containing protein OS=Gallus gallus OX=9031 GN=UVRAG PE=4 SV=3	UVRAG	77.367	0.955666667	1.020333333	1.051	0.998	1.021666667
F1ND15	DnaJ heat shock protein family (Hsp40) member C8 OS=Gallus gallus OX=9031 GN=DNAJC8 PE=4 SV=3	DNAJC8	29.614	1.504333333	0.870333333	0.867	0.923666667	0.912333333
E1BRQ9	Interacts with SUPT6H, CTD assembly factor 1 OS=Gallus gallus OX=9031 GN=IWS1 PE=4 SV=2	IWS1	77.804	0.905333333	1.086333333	1.021	0.991	1.018666667
A0A1D5PI43	Amine oxidase OS=Gallus gallus OX=9031 GN=MAOB PE=3 SV=1	MAOB	58.574	1.346666667	0.966666667	1.098666667	0.972333333	0.713333333
F1NXX9	Bactericidal permeability-increasing protein (Fragment)(predicted) OS=Gallus gallus OX=9031 GN=LBP PE=4 SV=3	LBP	52.779	1.015333333	1.100666667	1.439	0.876	0.652
F1NG54	Solute carrier family 15 member 4 OS=Gallus gallus OX=9031 GN=SLC15A4 PE=3 SV=2	SLC15A4	63.514	1.044666667	1.028333333	1.017333333	0.936666667	1.018333333
F1P4F1	SH3 domain binding protein 4 OS=Gallus gallus OX=9031 GN=SH3BP4 PE=4 SV=3	SH3BP4	108.27	0.923	1.09	0.869	1.209	0.949
E1BTL9	60S ribosomal export protein NMD3 OS=Gallus gallus OX=9031 GN=NMD3 PE=3 SV=1	NMD3	57.566	0.923	1.058	0.992	1.019	1.034333333
F1NJV0	NAD kinase 2, mitochondrial OS=Gallus gallus OX=9031 GN=NADK2 PE=3 SV=3	NADK2	49.294	1.017333333	1.064333333	1.018	1.022	0.922
E1BYQ3	Cullin 3 OS=Gallus gallus OX=9031 GN=CUL3 PE=3 SV=3	CUL3	88.974	0.959666667	0.985	1.012	0.998	1.098
A0A1D5PXP0	IF rod domain-containing protein OS=Gallus gallus OX=9031 GN=KRT6A PE=3 SV=1	KRT6A	57.006	0.969	0.760666667	1.082666667	1.141	1.104
A0A1D5PSU1	SRSF protein kinase 2 OS=Gallus gallus OX=9031 GN=SRPK2 PE=4 SV=2	SRPK2	77.995	0.920333333	0.907333333	1.131	1.067333333	1.057
E1BYY1	Glucose-fructose oxidoreductase domain containing 1 OS=Gallus gallus OX=9031 GN=GFOD1 PE=4 SV=1	GFOD1	43.062	0.999	1.028	0.958	0.946	1.117
A0A1D5PLZ3	Retinol dehydrogenase 10(predicted) OS=Gallus gallus OX=9031 GN=RDH10 PE=3 SV=1	RDH10	37.919	1.999333333	0.837333333	0.804	0.798666667	0.61
F1NRS3	Delta-like protein OS=Gallus gallus OX=9031 GN=DLL1 PE=4 SV=3	DLL1	79.761	0.6855	1.062	1.1415	0.739	1.405
A0A3Q2TXK5	Structural maintenance of chromosomes protein 5 OS=Gallus gallus OX=9031 GN=SMC5 PE=4 SV=1	SMC5	122.25	0.8915	1.0975	1.016	0.955	1.0615
A0A3Q2TSE5	4F5 domain-containing protein OS=Gallus gallus OX=9031 GN=LOC107052389 PE=4 SV=1	LOC107052389	7.1701	NA	NA	NA	NA	NA
A0A1D5NZE5	KS5 protein(predicted) OS=Gallus gallus OX=9031 GN=PPP1R9B PE=4 SV=3	PPP1R9B	101.54	1.41	1.0775	0.9065	0.862	0.8015
E1BWS2	NSF attachment protein gamma OS=Gallus gallus OX=9031 GN=NAPG PE=3 SV=1	NAPG	35.066	1.065333333	0.958333333	1.003333333	1.068333333	0.954666667
A0A1D5NW36	Phosphatidylinositol 4-kinase beta OS=Gallus gallus OX=9031 GN=PI4KB PE=3 SV=2	PI4KB	97.669	0.992333333	1.061333333	1.031	1.063	0.896
F1NEV6	GCFC domain-containing protein OS=Gallus gallus OX=9031 PE=4 SV=4	--	107.36	0.942	1.122333333	0.994666667	0.906333333	1.049666667
A0A1D5PZM0	SH3 domain-containing protein(predicted) OS=Gallus gallus OX=9031 PE=4 SV=3	--	22.529	1.668666667	0.926333333	0.914	0.909	0.650333333
A0A1D5PUY9	SET binding factor 2(predicted) OS=Gallus gallus OX=9031 GN=SBF2 PE=4 SV=1	SBF2	207.83	0.992	0.837	1.044333333	1.008333333	1.163
A0A1D5P079	Procollagen-lysine,2-oxoglutarate 5-dioxygenase 2 OS=Gallus gallus OX=9031 GN=PLOD2 PE=4 SV=1	PLOD2	84.543	1.532	0.986	0.836666667	0.925666667	0.773666667
A0A1L1RMH9	Transmembrane protein 120A OS=Gallus gallus OX=9031 GN=TMEM120A PE=4 SV=2	TMEM120A	40.421	1.553	0.808	0.991	0.8	0.94
A0A1D5PZ01	Ataxin 2 OS=Gallus gallus OX=9031 GN=ATXN2L PE=4 SV=2	ATXN2L	114.26	0.893333333	1.082	1.041	0.988666667	1.045
A0A1D5PMZ7	SMG7 nonsense mediated mRNA decay factor OS=Gallus gallus OX=9031 GN=SMG7 PE=4 SV=1	SMG7	127.54	0.961666667	1.011	1.032666667	1.009333333	0.990333333
A0A3Q2TWE1	ATP-dependent RNA helicase DHX30 OS=Gallus gallus OX=9031 GN=DHX30 PE=4 SV=1	DHX30	131.92	0.976666667	1.002666667	1.014333333	0.990666667	1.049333333
A0A1D5NVF0	Inhibitor of growth protein OS=Gallus gallus OX=9031 GN=ING2 PE=3 SV=3	ING2	31.501	0.858	1.1295	1.1415	0.8985	1.0045
A0A1D5P179	NADH:ubiquinone oxidoreductase subunit A13 OS=Gallus gallus OX=9031 GN=NDUFA13 PE=4 SV=1	NDUFA13	16.777	1.228666667	0.901333333	0.960666667	0.987666667	0.923666667
F1N9M6	Homer scaffold protein 2 OS=Gallus gallus OX=9031 GN=HOMER2 PE=4 SV=3	HOMER2	40.533	1.1095	1.0085	1.1795	0.923	0.8285
A0A3Q2U596	Lamin-A OS=Gallus gallus OX=9031 GN=LMNA PE=3 SV=1	LMNA	73.683	1.043	1.036	0.985	0.992333333	0.963
A0A3Q3A763	PINc domain-containing protein OS=Gallus gallus OX=9031 GN=SMG5 PE=4 SV=1	SMG5	114.02	0.920666667	1.053	1.021333333	1.040333333	1.001
F1NCM6	HDAg domain-containing protein OS=Gallus gallus OX=9031 GN=NELFA PE=4 SV=1	NELFA	58.784	0.825	1.115	1.038666667	1.031	1.034333333
A0A3Q2UAT0	Rab proteins geranylgeranyltransferase component A OS=Gallus gallus OX=9031 GN=CHM PE=3 SV=1	CHM	73.102	0.904	1.012333333	1.032666667	1.036	1.058
A0A1L1RN08	L-type lectin-like domain-containing protein OS=Gallus gallus OX=9031 GN=LMAN1L PE=4 SV=1	LMAN1L	56.518	1.038333333	1.071666667	1.014333333	0.984666667	0.943666667
F1NPW7	Ubiquitin specific peptidase 49 OS=Gallus gallus OX=9031 GN=USP49 PE=4 SV=3	USP49	4.338	1.011	0.928	1.09	0.821	1.197
A0A1D5NZW0	Zinc finger protein 36 C3H1 type-like 2 protein(predicted) OS=Gallus gallus OX=9031 GN=ZFP36L2 PE=4 SV=1	ZFP36L2	50.606	1.0135	0.9405	0.963	0.988	1.142
A0A3Q2UD81	hSH3 domain-containing protein OS=Gallus gallus OX=9031 GN=PRAM1 PE=4 SV=1	PRAM1	57.081	1.073	1.1405	1.13	0.9735	0.7425
A0A3Q2U0E4	Ig-like domain-containing protein OS=Gallus gallus OX=9031 PE=4 SV=1	--	11.018	0.824333333	0.891666667	1.015333333	0.923	1.283333333
F1NHD1	Staufen double-stranded RNA binding protein 1(predicted) OS=Gallus gallus OX=9031 GN=STAU1 PE=4 SV=3	STAU1	75.433	0.895333333	1.117333333	0.989	1.027	1.014
A0A3Q2U252	Pyr_redox_2 domain-containing protein OS=Gallus gallus OX=9031 PE=4 SV=1	--	42.256	0.925666667	0.917	1.079666667	1.032666667	1.07
F1P4A5	TPR_REGION domain-containing protein OS=Gallus gallus OX=9031 GN=CDC16 PE=4 SV=3	CDC16	72.409	1.181666667	0.935	0.905666667	0.948	1.055333333
E1C8L5	Centrosomal protein 128 OS=Gallus gallus OX=9031 GN=CEP128 PE=4 SV=3	CEP128	130.05	0.857666667	0.95	1.011	1.013333333	1.205333333
F1NF64	Complement factor I(predicted) OS=Gallus gallus OX=9031 GN=CFI PE=3 SV=3	CFI	67.214	1.1315	0.9205	0.99	1.083	0.926
A0A1D5NX46	Zinc finger CCHC-type containing 10 OS=Gallus gallus OX=9031 GN=ZCCHC10 PE=4 SV=2	ZCCHC10	19.564	0.594	1.166	1.1395	1.083	1.039
A0A1D5PIX3	Serine/threonine-protein kinase 3 (Fragment)(predicted) OS=Gallus gallus OX=9031 GN=STK3 PE=4 SV=2	STK3	56.214	1.033333333	1.006	0.973	1.008	1.027333333
A0A1D5PSE5	ATP-citrate synthase OS=Gallus gallus OX=9031 GN=ACLY PE=3 SV=1	ACLY	121.15	0.7645	1.0345	1.0855	1.0535	1.101
A0A3Q2TZ44	Selenoprotein W OS=Gallus gallus OX=9031 GN=SELENOW PE=4 SV=1	SELENOW	8.1413	1.0755	0.9035	1.0125	1.081	0.988
F1P2A7	Exocyst complex component 2 OS=Gallus gallus OX=9031 GN=EXOC2 PE=3 SV=3	EXOC2	103.96	0.960666667	1.035	1.017666667	1.007	1.038333333
A0A452J7X2	Galectin OS=Gallus gallus OX=9031 GN=CG-16 PE=4 SV=1	CG-16	13.944	1.344	1.074666667	0.917333333	0.981	0.778
R4GFL3	NHS like 2 OS=Gallus gallus OX=9031 GN=NHSL2 PE=4 SV=2	NHSL2	121.22	1.5065	0.835	0.5735	1.0715	1.092
A0A1D5NV65	Phosphoglucomutase 2(predicted) OS=Gallus gallus OX=9031 GN=PGM2 PE=4 SV=1	PGM2	68.034	0.916	1.018	1.091	1.049666667	0.987
A0A3S5ZPN3	DEAD-box helicase 5(predicted) OS=Gallus gallus OX=9031 GN=DDX5 PE=3 SV=1	DDX5	67.673	0.881666667	1.136666667	1.024333333	0.983333333	1.006
A0A1D5NVM9	Kinase suppressor of ras 1(predicted) OS=Gallus gallus OX=9031 PE=4 SV=2	--	68.634	1.003666667	0.980333333	1.083666667	0.933666667	1.010666667
F1NU52	Ligand of Numb protein X 2-like(predicted) OS=Gallus gallus OX=9031 GN=LOC422320 PE=4 SV=2	LOC422320	75.324	1.09	1.077	1.068	1.03	0.803
A0A1D5NYI9	CUB domain containing protein 1 OS=Gallus gallus OX=9031 GN=CDCP1 PE=4 SV=2	CDCP1	93.246	1.147	1.069	0.959666667	0.955666667	0.942
A0A1D5PW21	Enhancer of mRNA decapping 4 OS=Gallus gallus OX=9031 GN=EDC4 PE=4 SV=1	EDC4	148.95	0.7765	1.0595	1.1865	1.027	1.0105
A0A3Q2TVU0	TATA-box binding protein associated factor 6 OS=Gallus gallus OX=9031 GN=TAF6 PE=4 SV=1	TAF6	76.352	0.896333333	1.072	0.999666667	1.011	1.047333333
A0A3Q2TWQ9	Nuclear receptor binding SET domain protein 2(predicted) OS=Gallus gallus OX=9031 GN=WHSC1 PE=4 SV=1	WHSC1	60.802	0.798	1.0895	0.9995	1.0465	1.0985
F1NUY6	Golgin, RAB6 interacting OS=Gallus gallus OX=9031 GN=GORAB PE=4 SV=2	GORAB	42.011	1.062333333	1.012	1.006	1.037666667	0.937
A0A1L1RPU5	Midkine(predicted) OS=Gallus gallus OX=9031 GN=MDK PE=4 SV=1	MDK	26.397	0.650333333	0.938	1.048	1.102	1.306
A0A1D5PU56	Heterogeneous nuclear ribonucleoprotein H1-like protein(predicted) OS=Gallus gallus OX=9031 GN=HNRNPH2 PE=4 SV=2	HNRNPH2	53.076	1.005333333	1.026333333	0.871	1.069	1.029666667
A0A1L1RXK9	Spindle and centriole-associated protein 1 (Fragment)(predicted) OS=Gallus gallus OX=9031 GN=SPICE1 PE=4 SV=2	SPICE1	99.454	0.7815	1.03	1.177	1.0475	1.014
E1C936	NOP14 nucleolar protein OS=Gallus gallus OX=9031 GN=NOP14 PE=4 SV=4	NOP14	101.36	0.904666667	1.097	1.055333333	0.962333333	1.014333333
R4GJ84	Fucokinase domain-containing protein OS=Gallus gallus OX=9031 GN=FPGT PE=4 SV=2	FPGT	64.191	0.965	0.9975	0.912	1.0555	1.1125
A0A3Q3AY70	AKAP2_C domain-containing protein OS=Gallus gallus OX=9031 GN=MISP PE=4 SV=1	MISP	81.16	1.279666667	1.062666667	0.947333333	0.937333333	0.849333333
R4GL88	Cellular retinoic acid-binding protein 2 OS=Gallus gallus OX=9031 GN=CRABP2 PE=3 SV=2	CRABP2	15.66	1.6375	0.974	0.7595	1.085	0.6355
A0A1D5PK20	Nuclear receptor coactivator OS=Gallus gallus OX=9031 GN=NCOA2 PE=3 SV=2	NCOA2	158.39	0.877	1.071333333	1.012666667	0.999333333	1.084666667
F1NQC6	Dehydrogenase E1 and transketolase domain containing 1 OS=Gallus gallus OX=9031 GN=DHTKD1 PE=4 SV=4	DHTKD1	98.361	0.9905	0.9045	1.0795	1.0695	1.012
E1BW94	Splicing factor 3b subunit 6 OS=Gallus gallus OX=9031 GN=SF3B6 PE=4 SV=2	SF3B6	10.618	1.271666667	0.926666667	0.822	0.919666667	1.107666667
A0A1D5PTM0	UBIQUITIN_CONJUGAT_2 domain-containing protein OS=Gallus gallus OX=9031 GN=UBE2J1 PE=4 SV=2	UBE2J1	32.985	0.814666667	1.172	1.046	0.981333333	1.01
F1P0X4	SWI/SNF related, matrix associated, actin dependent regulator of chromatin, subfamily a like 1(predicted) OS=Gallus gallus OX=9031 GN=SMARCAL1 PE=3 SV=4	SMARCAL1	107.68	0.8065	1.007	1.026	1.1655	1.033
F1NER2	Protocadherin 19(predicted) OS=Gallus gallus OX=9031 GN=PCDH19 PE=4 SV=4	PCDH19	110.27	0.992333333	1.053	0.988666667	0.964333333	1.042666667
A0A3Q2UPE2	ADF-H domain-containing protein OS=Gallus gallus OX=9031 GN=LOC107056280 PE=4 SV=1	LOC107056280	37.73	1.163	0.946666667	0.962	1.087	0.895333333
E1BVC8	Secretory carrier-associated membrane protein OS=Gallus gallus OX=9031 GN=SCAMP1 PE=3 SV=2	SCAMP1	48.477	1.389333333	0.898	0.861333333	0.954333333	0.955666667
A0A1D5PAE8	Leukotriene A(4) hydrolase OS=Gallus gallus OX=9031 GN=LTA4H PE=3 SV=1	LTA4H	76.639	1.168	0.859333333	0.917	0.982666667	1.133333333
R4GHW9	Erythroid protein 4.1 OS=Gallus gallus OX=9031 GN=EPB41 PE=4 SV=2	EPB41	120.19	0.893666667	1.059	1.034666667	1.072333333	0.963
A0A3Q2U5Q5	A-kinase anchoring protein 9(predicted) OS=Gallus gallus OX=9031 GN=AKAP9 PE=4 SV=1	AKAP9	441.59	1.007	1.068	1.008333333	0.947	1.041333333
A0A3Q2U983	Lipoyl-binding domain-containing protein OS=Gallus gallus OX=9031 GN=PC PE=4 SV=1	PC	34.402	1.115333333	0.949	1.005	0.962333333	0.993666667
A0A1D5P9D4	Uncharacterized protein OS=Gallus gallus OX=9031 GN=IPO4 PE=4 SV=2	IPO4	50.59	1.3	0.911666667	0.864666667	0.961	0.995
A0A1D5P5T9	Ceramide transporter 1 OS=Gallus gallus OX=9031 GN=COL4A3BP PE=4 SV=2	COL4A3BP	70.932	1.090333333	1.02	1.010333333	0.916333333	0.984
F1P226	SUMO-activating enzyme subunit 2 OS=Gallus gallus OX=9031 GN=UBA2 PE=3 SV=4	UBA2	71.078	1.037333333	0.977	1.087	0.975333333	0.955
A0A3Q3ALL8	Centrosomal protein 85 OS=Gallus gallus OX=9031 GN=CEP85 PE=4 SV=1	CEP85	88.329	0.835666667	1.209333333	0.979	1.096666667	0.916
F1NIA8	5-phosphohydroxy-L-lysine phospho-lyase OS=Gallus gallus OX=9031 GN=PHYKPL PE=3 SV=4	PHYKPL	48.054	1.054	1.092	0.947	0.977	0.976
A0A1D5NT66	Death associated protein kinase 1(predicted) OS=Gallus gallus OX=9031 GN=DAPK1 PE=4 SV=1	DAPK1	160.42	0.797	1.055	1.118	1.01	1.035
R9PXP1	Tudor domain-containing protein 7 OS=Gallus gallus OX=9031 GN=TDRD7 PE=4 SV=2	TDRD7	123.03	2.549	0.64	0.618	0.776	0.581
E1C214	Ubiquitin carboxyl-terminal hydrolase 16 OS=Gallus gallus OX=9031 GN=USP16 PE=3 SV=3	USP16	93.133	1.067333333	0.950666667	1.056333333	0.944666667	1.03
A0A1D5P1T4	B-TFIID TATA-box binding protein associated factor 1 OS=Gallus gallus OX=9031 GN=BTAF1 PE=4 SV=1	BTAF1	206.02	0.901	1.017666667	1.024666667	1.038666667	1.050333333
A0A3Q2U5M9	Glycogen [starch] synthase OS=Gallus gallus OX=9031 GN=LOC107050456 PE=3 SV=1	LOC107050456	89.969	1.280666667	0.895666667	0.940333333	0.999	0.924333333
A0A3Q2UGN6	Zinc finger protein 143 OS=Gallus gallus OX=9031 GN=ZNF143 PE=4 SV=1	ZNF143	65.826	0.851666667	1.004	0.981666667	1.032333333	1.106333333
A0A3Q2UDB4	MHD domain-containing protein OS=Gallus gallus OX=9031 PE=3 SV=1	--	30.657	NA	NA	NA	NA	NA
E1BSR1	TUB like protein 3 OS=Gallus gallus OX=9031 GN=TULP3 PE=3 SV=5	TULP3	48.19	1.014	0.8495	1.0865	1.001	1.1075
F1P450	EF-hand domain-containing protein OS=Gallus gallus OX=9031 GN=RAB44 PE=4 SV=3	RAB44	91.214	1.098333333	0.914	0.995666667	1.002333333	1.042666667
A0A3Q2TTV7	RUN and SH3 domain containing 1 OS=Gallus gallus OX=9031 GN=RUSC1 PE=4 SV=1	RUSC1	115.92	0.98	1.0655	1.1285	0.948	0.936
A0A1D5PMH0	Vacuolar protein sorting 45 homolog(predicted) OS=Gallus gallus OX=9031 GN=VPS45 PE=3 SV=2	VPS45	45.062	1.094666667	0.935666667	0.967333333	0.985	1.027
E1BV78	Fibrinogen C-terminal domain-containing protein OS=Gallus gallus OX=9031 GN=FGG PE=4 SV=2	FGG	49.954	1.355	0.944	0.896666667	1.247333333	0.583666667
A0A1D5NWK1	Rhophilin Rho GTPase binding protein 2(predicted) OS=Gallus gallus OX=9031 GN=RHPN2 PE=4 SV=2	RHPN2	59.73	NA	NA	NA	NA	NA
A0A1D5P5R4	Kinetochore localized astrin (SPAG5) binding protein(predicted) OS=Gallus gallus OX=9031 GN=KNSTRN PE=4 SV=2	KNSTRN	30.027	1.0265	0.9105	0.9415	1.0915	1.078
A0A1D6UPT4	Apoptosis inducing factor mitochondria associated 1(predicted) OS=Gallus gallus OX=9031 GN=AIFM1 PE=4 SV=1	AIFM1	75.014	0.952	0.992333333	1.055333333	0.998333333	1.061666667
R4GJL1	Protein NipSnap 3A (Fragment)(predicted) OS=Gallus gallus OX=9031 GN=NIPSNAP3A PE=4 SV=1	NIPSNAP3A	28.153	1.327666667	1.018	0.972	0.828666667	0.955666667
A0A1D5PS44	Arylsulfatase A OS=Gallus gallus OX=9031 GN=ARSA PE=4 SV=1	ARSA	54.951	0.787666667	1.023	1.094	1.035333333	1.146666667
E1C796	Transformation/transcription domain associated protein OS=Gallus gallus OX=9031 GN=TRRAP PE=3 SV=4	TRRAP	435.11	0.937333333	1.029	1.004	1.020333333	1.033666667
E1C5V6	Acyl-coenzyme A oxidase OS=Gallus gallus OX=9031 GN=ACOX2 PE=3 SV=1	ACOX2	75.493	1.248	0.8345	0.999	0.961	1.0045
A0A3Q2U580	Zinc finger ZZ-type and EF-hand domain containing 1 OS=Gallus gallus OX=9031 PE=4 SV=1	--	327.22	0.95	1.11	1.046	0.981	0.978
F1NL99	6-pyruvoyltetrahydropterin synthase OS=Gallus gallus OX=9031 GN=PTS PE=4 SV=2	PTS	16.749	1.0965	0.924	0.9935	0.952	1.0795
A0A3Q2U5F9	cAMP responsive element modulator(predicted) OS=Gallus gallus OX=9031 GN=CREM PE=4 SV=1	CREM	32.314	0.921	0.91	1.348	1.003	0.878
F1NVC7	RAB7B, member RAS oncogene family OS=Gallus gallus OX=9031 GN=RAB7B PE=4 SV=3	RAB7B	23.441	1.22	1.124	0.887	0.937	0.897
A0A3Q2UAQ0	Zinc finger protein 2 (Fragment)(predicted) OS=Gallus gallus OX=9031 GN=LOC100859084 PE=4 SV=1	LOC100859084	73.774	1.0755	0.927	1.063	0.921	0.967
E1BZI1	Chloride voltage-gated channel 6(predicted) OS=Gallus gallus OX=9031 GN=CLCN6 PE=3 SV=1	CLCN6	97.189	NA	NA	NA	NA	NA
A0A1L1RSZ2	Pantothenate kinase 3 OS=Gallus gallus OX=9031 GN=PANK3 PE=4 SV=2	PANK3	55.301	1.179333333	0.814333333	1.134333333	0.887666667	1.045666667
A0A1L1RLH7	26S proteasome regulatory subunit 4 OS=Gallus gallus OX=9031 GN=PSMC1 PE=3 SV=2	PSMC1	56.143	1.249333333	0.972666667	0.998666667	1.006	0.824666667
F1NBV0	Peroxiredoxin OS=Gallus gallus OX=9031 GN=PRDX6 PE=3 SV=1	PRDX6	25.076	1.159666667	0.799	0.953	1.096	1.043
F1NYK1	Palmitoyl-protein thioesterase 1(predicted) OS=Gallus gallus OX=9031 GN=PPT1 PE=4 SV=1	PPT1	33.857	0.929666667	0.904	1.131	1.076333333	1.038666667
A0A1D5PQY4	DENN domain containing 3 OS=Gallus gallus OX=9031 GN=DENND3 PE=4 SV=2	DENND3	133.64	0.95	1.241	1.017	0.94	0.899
E1C2T1	Wiskott-Aldrich syndrome protein family member OS=Gallus gallus OX=9031 GN=WASF3 PE=3 SV=2	WASF3	55.323	1.131	0.968	1.038	0.9225	0.9915
A0A1D5P1D5	Ubiquitination factor E4B OS=Gallus gallus OX=9031 GN=UBE4B PE=4 SV=1	UBE4B	133.28	0.952	1.031	0.984666667	1.01	1.045
F1NK38	T-complex protein 1 subunit eta OS=Gallus gallus OX=9031 GN=CCT7 PE=3 SV=3	CCT7	59.458	1.403666667	0.837666667	0.855666667	0.891666667	1.049666667
A0A3Q2TZW1	SLAIN motif-containing protein-like(predicted) OS=Gallus gallus OX=9031 GN=LOC100859468 PE=4 SV=1	LOC100859468	66.14	0.738333333	1.071333333	1.077333333	0.991666667	1.136
E1C172	Eukaryotic elongation factor 2 kinase OS=Gallus gallus OX=9031 GN=EEF2K PE=3 SV=3	EEF2K	84.766	0.845666667	1.004666667	1.042666667	1.005666667	1.112333333
F1NS39	Decapping mRNA 2 OS=Gallus gallus OX=9031 GN=DCP2 PE=4 SV=5	DCP2	43.934	0.991	1.071	1.047	0.9645	0.9695
E1BQ46	Zinc finger and BTB domain containing 44 OS=Gallus gallus OX=9031 GN=ZBTB44 PE=4 SV=3	ZBTB44	70.03	1.076	0.9715	0.966	0.9855	1.047
E1BRV8	D-aminoacyl-tRNA deacylase OS=Gallus gallus OX=9031 GN=DTD1 PE=3 SV=1	DTD1	23.251	0.937	1.076333333	0.972	0.987666667	1.072666667
A0A3Q2TYT6	PHD-type domain-containing protein OS=Gallus gallus OX=9031 PE=4 SV=1	--	37.332	1.0505	1.043	0.956	0.9675	1.025
F1P0J0	Elongation factor G, mitochondrial OS=Gallus gallus OX=9031 GN=GFM1 PE=3 SV=4	GFM1	82.407	1.034333333	1.018	1.012666667	0.966666667	1.009333333
A0A3Q2UNJ8	Bromodomain adjacent to zinc finger domain 2A(predicted) OS=Gallus gallus OX=9031 PE=4 SV=1	--	61.179	0.9435	1.1575	0.991	0.938	1.0045
F1NVG0	Immunoglobulin superfamily containing leucine rich repeat OS=Gallus gallus OX=9031 GN=ISLR PE=4 SV=4	ISLR	45.354	0.688333333	0.805666667	1.134	1.286666667	1.131666667
A0A3Q2TWN1	Acid sphingomyelinase-like phosphodiesterase OS=Gallus gallus OX=9031 GN=SMPDL3A PE=3 SV=1	SMPDL3A	53.569	0.831666667	1.035	1.130666667	1.113	0.947333333
F1NWG2	Pept_C1 domain-containing protein OS=Gallus gallus OX=9031 GN=CTSC PE=3 SV=2	CTSC	59.406	0.717666667	1.100666667	1.094	0.946	1.157333333
A0A3Q2TXI9	NIMA related kinase 9 OS=Gallus gallus OX=9031 GN=NEK9 PE=4 SV=1	NEK9	113.02	1.0055	1.039	1.0545	1.001	0.972
A0A1D5PQG2	Prune exopolyphosphatase 1 OS=Gallus gallus OX=9031 GN=PRUNE1 PE=4 SV=3	PRUNE1	55.274	1.185	0.8985	0.99	0.9795	0.999
E1C5I8	NOP2/Sun RNA methyltransferase 5 OS=Gallus gallus OX=9031 GN=NSUN5 PE=3 SV=3	NSUN5	50.994	1.072666667	1.034333333	0.889666667	1.027666667	1.021
E1C1W0	Transcriptional regulating factor 1 OS=Gallus gallus OX=9031 GN=TRERF1 PE=4 SV=2	TRERF1	130.46	0.9665	0.993	0.983	1.0865	1.051
A0A1D5P4I8	Family with sequence similarity 193 member B OS=Gallus gallus OX=9031 GN=FAM193B PE=4 SV=2	FAM193B	95.325	0.88	1.059666667	1.038	1.024666667	1.038
A0A1D6UPQ3	AA_TRNA_LIGASE_II domain-containing protein OS=Gallus gallus OX=9031 GN=TARS PE=3 SV=1	TARS	90.648	1.407	1.040666667	0.899333333	0.785333333	0.877333333
A0A3Q2U6J3	Dysferlin(predicted) OS=Gallus gallus OX=9031 GN=DYSF PE=4 SV=1	DYSF	236.46	1.167333333	0.948	1.018333333	1.032666667	0.91
A0A3Q2UA41	Rab-GAP TBC domain-containing protein OS=Gallus gallus OX=9031 GN=LOC112530905 PE=4 SV=1	LOC112530905	148.8	NA	NA	NA	NA	NA
A0A1D5PM39	Pyrophosphatase (inorganic) 2 OS=Gallus gallus OX=9031 GN=PPA2 PE=4 SV=2	PPA2	51.156	1.057333333	1.03	1.018	1.075	0.859
F1NB19	Uridine-cytidine kinase OS=Gallus gallus OX=9031 GN=UCKL1 PE=3 SV=3	UCKL1	59.558	NA	NA	NA	NA	NA
A0A1D5PDP1	Post-GPI attachment to proteins 1 OS=Gallus gallus OX=9031 GN=PGAP1 PE=4 SV=2	PGAP1	97.692	1.209666667	1.042333333	0.998333333	0.925	0.859
A0A1D5PN58	Kin17 DNA and RNA binding protein OS=Gallus gallus OX=9031 GN=KIN PE=4 SV=2	KIN	30.39	1.09	1.08	0.849	0.915	1.1
F1NV60	Ectonucleoside triphosphate diphosphohydrolase 8 (Fragment)(predicted) OS=Gallus gallus OX=9031 GN=ENTPD8L PE=3 SV=3	ENTPD8L	46.043	0.703666667	0.981	1.03	1.299666667	1.014333333
F1NNM3	EEF1A lysine and N-terminal methyltransferase OS=Gallus gallus OX=9031 PE=4 SV=3	--	73.862	0.886	1.020666667	0.976333333	1.009666667	1.121
A0A1D5NY42	Centrosomal protein 135 OS=Gallus gallus OX=9031 GN=CEP135 PE=4 SV=2	CEP135	122.4	1.238	0.927	0.93	0.998	0.958
A0A1D5NV10	A disintegrin and metalloprotease 13(predicted) OS=Gallus gallus OX=9031 GN=ADAM33 PE=4 SV=2	ADAM33	103.73	1.043	0.903	1.107666667	0.89	1.118333333
F1NPA9	KH type-2 domain-containing protein OS=Gallus gallus OX=9031 GN=RPS3 PE=3 SV=2	RPS3	26.719	0.92	1.127666667	0.992333333	0.991	0.985333333
F1NR86	TOR signaling pathway regulator OS=Gallus gallus OX=9031 GN=TIPRL PE=4 SV=3	TIPRL	31.564	0.927	1.023	0.998	1.037333333	1.055666667
F1NJM9	Myocilin OS=Gallus gallus OX=9031 GN=MYOC PE=4 SV=5	MYOC	51.057	NA	NA	NA	NA	NA
F1P376	Protein wntless homolog OS=Gallus gallus OX=9031 GN=WLS PE=4 SV=1	WLS	62.15	1.471	0.969	0.8515	0.9775	0.7915
F1NHN4	Motile sperm domain containing 2(predicted) OS=Gallus gallus OX=9031 GN=MOSPD2 PE=4 SV=3	MOSPD2	59.795	1.108	0.930666667	0.977666667	0.967	1.090666667
A0A3Q2UDS6	Interferon-induced transmembrane protein 2(predicted) OS=Gallus gallus OX=9031 GN=LOC107053353 PE=4 SV=1	LOC107053353	12.319	1.309	0.852	0.939	0.949	0.993
F1P3V0	C-eyk protein(predicted) OS=Gallus gallus OX=9031 GN=MERTK PE=3 SV=1	MERTK	106.22	0.759	0.999	1.086333333	1.005	1.196666667
E1BTV1	Stomatin OS=Gallus gallus OX=9031 GN=STOM PE=4 SV=3	STOM	30.813	1.218	0.902	0.968333333	1.064	0.913
A0A3Q2U4Q1	Reverse transcriptase domain-containing protein(predicted) OS=Gallus gallus OX=9031 PE=4 SV=1	--	104.35	0.615	0.998	1.451	0.886	1.081
A0A1D5P437	ArfGAP with dual PH domains 2 OS=Gallus gallus OX=9031 GN=ADAP2 PE=4 SV=2	ADAP2	42.474	0.394	0.964	1.81	0.975	0.887
A0A452J801	DnaJ homolog subfamily C member 16 OS=Gallus gallus OX=9031 GN=DNAJC16 PE=4 SV=1	DNAJC16	89.281	1.181	0.901	1.0045	1.059	0.927
E1BRJ5	TNF receptor-associated factor OS=Gallus gallus OX=9031 GN=TRAF4 PE=3 SV=3	TRAF4	53.818	0.790666667	1.194	1.052	0.963666667	1.020666667
F1NLD7	Double-stranded RNA-activated protein kinase(predicted) OS=Gallus gallus OX=9031 GN=EIF2AK2 PE=4 SV=1	EIF2AK2	62.318	0.821333333	1.056666667	1.304	0.965333333	0.94
F1NB67	PH domain-containing protein OS=Gallus gallus OX=9031 GN=PLEKHO2 PE=4 SV=3	PLEKHO2	62.985	0.9565	0.921	1.229	1.0265	0.9355
F1NLP7	Antithrombin-III OS=Gallus gallus OX=9031 GN=SERPINC1 PE=3 SV=2	SERPINC1	51.709	1.050666667	0.968333333	0.872	1.143	1.005666667
A0A1D5PD61	TPR_REGION domain-containing protein OS=Gallus gallus OX=9031 GN=NAA16 PE=4 SV=2	NAA16	64.433	1.357	0.911666667	0.823333333	0.962666667	0.996666667
A0A3Q2TV38	Filamin (Fragment)(predicted) OS=Gallus gallus OX=9031 GN=FLNA PE=4 SV=1	FLNA	43.293	1.287666667	0.802333333	0.885666667	1.147666667	0.934666667
F1NSZ5	Laminin subunit alpha 4 OS=Gallus gallus OX=9031 GN=LAMA4 PE=4 SV=2	LAMA4	202.47	1.327333333	0.969666667	0.934	0.977333333	0.842666667
E1C6T4	Serine/threonine-protein kinase OS=Gallus gallus OX=9031 GN=PRKD3 PE=3 SV=1	PRKD3	100.39	0.653	1.051333333	1.079666667	1.036	1.178333333
A0A1D5P338	Glutathione reductase OS=Gallus gallus OX=9031 GN=GSR PE=3 SV=1	GSR	50.415	0.953333333	1.000333333	1.062666667	1.024666667	1.042333333
F1NNU3	Aminotran_5 domain-containing protein OS=Gallus gallus OX=9031 GN=NFS1 PE=3 SV=2	NFS1	49.105	1.020666667	0.944	1.059	1.026	0.996333333
A0A3Q3A4Z6	Olfactory receptor OS=Gallus gallus OX=9031 PE=3 SV=1	--	35.741	0.882	1.0855	1.0245	1.069	0.9775
A0A1D5P3K5	Synaptotagmin 2 OS=Gallus gallus OX=9031 GN=SYT2 PE=4 SV=3	SYT2	54.72	NA	NA	NA	NA	NA
R4GIF2	TIR domain-containing adapter molecule 1 OS=Gallus gallus OX=9031 GN=TICAM1 PE=4 SV=1	TICAM1	79.796	0.954	0.971666667	1.101666667	1.043666667	0.977
A0A1D5NUM7	Rho guanine nucleotide exchange factor 7 OS=Gallus gallus OX=9031 GN=ARHGEF7 PE=4 SV=2	ARHGEF7	88.136	1.133333333	0.968	0.992333333	1.007666667	0.967333333
A0A1L1RLU2	Vacuolar protein sorting-associated protein 33A(predicted) OS=Gallus gallus OX=9031 GN=VPS33A PE=3 SV=1	VPS33A	68.546	1.415	0.883	0.825	0.964	0.993
A0A3Q2TY95	GDP/GTP exchange factor VAV3(predicted) OS=Gallus gallus OX=9031 GN=VAV3 PE=4 SV=1	VAV3	91.525	1.046666667	0.895333333	1.079	1.005333333	1.038
E1C8Z7	Non-specific serine/threonine protein kinase OS=Gallus gallus OX=9031 GN=STK38 PE=3 SV=1	STK38	54.176	NA	NA	NA	NA	NA
R4GM98	Nucleoside diphosphate kinase OS=Gallus gallus OX=9031 GN=NME3 PE=3 SV=2	NME3	20.426	0.992	0.978666667	0.992666667	1.043333333	1.052
A0A3Q2U063	AAA_16 domain-containing protein OS=Gallus gallus OX=9031 GN=ORC5 PE=4 SV=1	ORC5	47.229	1.018	0.888333333	0.997666667	1.054333333	1.092666667
E1C3S2	TGF-beta activated kinase 1 (MAP3K7) binding protein 2 OS=Gallus gallus OX=9031 GN=TAB2 PE=4 SV=1	TAB2	76.774	1.060666667	0.997	1.041333333	1.029333333	0.937
A0A1L1RME0	Death domain-containing protein OS=Gallus gallus OX=9031 GN=THOC1 PE=4 SV=1	THOC1	76.36	1.121666667	0.906666667	0.95	0.987666667	1.032
E1C1T7	Protein kinase domain-containing protein OS=Gallus gallus OX=9031 GN=BRSK1 PE=4 SV=2	BRSK1	72.237	NA	NA	NA	NA	NA
F1NLF2	KH domain-containing, RNA-binding, signal transduction-associated protein 1 OS=Gallus gallus OX=9031 GN=KHDRBS1 PE=4 SV=3	KHDRBS1	46.525	1.012	1.007666667	1.079333333	0.971666667	0.927333333
F1N9U0	Pre-mRNA processing factor 6 OS=Gallus gallus OX=9031 GN=PRPF6 PE=4 SV=4	PRPF6	106.8	1.079666667	0.917	1.003	1.064666667	0.987666667
F1NZH9	FtsJ domain-containing protein OS=Gallus gallus OX=9031 GN=MRM2 PE=3 SV=2	MRM2	27.423	NA	NA	NA	NA	NA
A0A3Q2U7H2	Tripartite motif containing 24 OS=Gallus gallus OX=9031 GN=TRIM24 PE=4 SV=1	TRIM24	122.87	0.7945	0.9525	1.0445	1.183	1.076
A0A1D5NTN8	Hydrolase_4 domain-containing protein OS=Gallus gallus OX=9031 GN=MGLL PE=4 SV=1	MGLL	33.338	1.416	0.889	1.024333333	0.884	0.903333333
F1NCP6	UPF0693 protein C10orf32 (Fragment)(predicted) OS=Gallus gallus OX=9031 GN=BORCS7 PE=4 SV=3	BORCS7	11.516	1.321	0.977	0.864	0.931	0.979
A0A1D5PGG3	Cytochrome P450 family 39 subfamily A member 1 OS=Gallus gallus OX=9031 GN=CYP39A1 PE=3 SV=2	CYP39A1	42.874	NA	NA	NA	NA	NA
A0A1L1RKS8	UDENN domain-containing protein OS=Gallus gallus OX=9031 GN=FAM45A PE=4 SV=2	FAM45A	23.371	1.333	0.792666667	0.968333333	0.935	1.032333333
E1BW97	AP-3 complex subunit beta OS=Gallus gallus OX=9031 GN=AP3B1 PE=3 SV=3	AP3B1	122.23	0.939666667	1.100666667	1.007666667	0.993333333	1.000333333
A0A1D5NUQ4	Ribos_L4_asso_C domain-containing protein OS=Gallus gallus OX=9031 GN=RPL4 PE=4 SV=2	RPL4	43.888	0.941333333	1.139333333	0.986	0.972666667	0.996666667
F1NX22	Collagen alpha-1(XII) chain OS=Gallus gallus OX=9031 GN=COL12A1 PE=4 SV=4	COL12A1	333.51	1.947	0.763333333	0.728	0.932	0.71
E1BU41	DNA-directed RNA polymerase III subunit RPC6 OS=Gallus gallus OX=9031 GN=POLR3F PE=3 SV=1	POLR3F	35.502	NA	NA	NA	NA	NA
E1C0J8	Ess-2 splicing factor homolog OS=Gallus gallus OX=9031 PE=4 SV=3	--	65.454	0.914333333	1.069333333	1.079	1.027	0.956333333
A0A1D5PFM2	Inhibitor of nuclear factor kappa-B kinase subunit alpha OS=Gallus gallus OX=9031 GN=CHUK PE=4 SV=2	CHUK	81.58	1.072	0.957666667	1.006333333	0.988	1.014666667
A0A1D5PIM2	Phosphoinositide kinase, FYVE-type zinc finger containing OS=Gallus gallus OX=9031 GN=PIKFYVE PE=4 SV=1	PIKFYVE	233.47	1.003666667	0.992	0.991666667	1.061333333	1.036666667
E1BZ03	Adenylyl cyclase-associated protein OS=Gallus gallus OX=9031 GN=CAP2 PE=3 SV=1	CAP2	53.197	1.424	0.766	0.921333333	1.101	0.889666667
A0A3Q2TTD8	A-kinase anchoring protein 8 like(predicted) OS=Gallus gallus OX=9031 GN=AKAP8L PE=3 SV=1	AKAP8L	80.041	0.884333333	0.991666667	1.006333333	1.05	1.066333333
F1NYM7	Centrosomal protein 57 OS=Gallus gallus OX=9031 GN=CEP57 PE=4 SV=2	CEP57	56.854	0.902	0.961	1.137	1.0535	0.9845
A0A1D5P5V5	MHC-linked complement C4(predicted) OS=Gallus gallus OX=9031 GN=C4 PE=4 SV=2	C4	183.3	1.376	0.711	1.102	0.844	1.048
A0A1D5P5I0	Interferon-induced helicase C domain-containing protein 1(predicted) OS=Gallus gallus OX=9031 GN=IFIH1 PE=4 SV=1	IFIH1	125.03	0.857333333	0.940333333	1.372	0.941666667	0.89
A0A1D5P4I9	Mitochondrial ribosomal protein S16(predicted) OS=Gallus gallus OX=9031 GN=MRPS16 PE=3 SV=1	MRPS16	11.177	1.348	0.874	1.088	0.862	0.896
A0A3Q2UFX3	IGv domain-containing protein OS=Gallus gallus OX=9031 PE=4 SV=1	--	10.083	0.683	0.849666667	0.906666667	1.545666667	0.942333333
A0A452J842	Insulin-like growth factor 2 mRNA-binding protein 1 OS=Gallus gallus OX=9031 GN=IGF2BP1 PE=4 SV=1	IGF2BP1	63.17	1.668333333	1.042333333	0.795333333	0.809666667	0.695
A0A3Q3AKP0	PP1-binding domain-containing protein OS=Gallus gallus OX=9031 GN=CDCA2 PE=4 SV=1	CDCA2	97.672	0.725	1.103333333	1.058333333	1.018	1.125
A0A1D5NVF3	Sorting nexin 17 OS=Gallus gallus OX=9031 GN=SNX17 PE=4 SV=2	SNX17	53.024	1.196333333	0.918	0.927	0.993666667	1.030666667
F1NIP5	Pribosyltran_N domain-containing protein OS=Gallus gallus OX=9031 GN=PRPS1L1 PE=3 SV=3	PRPS1L1	34.747	1.194	0.848666667	0.912	0.947333333	1.118666667
A0A1D5P835	NECAP endocytosis associated 1 OS=Gallus gallus OX=9031 GN=NECAP1 PE=4 SV=1	NECAP1	29.662	0.983333333	1.075666667	0.990666667	1.048333333	0.994333333
A0A1D5P2F9	Solute carrier family 12 member 4 OS=Gallus gallus OX=9031 GN=SLC12A4 PE=4 SV=1	SLC12A4	122.82	1.011333333	1.050666667	0.975	1.033	0.987333333
A0A3Q2U025	Golgin A1 OS=Gallus gallus OX=9031 GN=GOLGA1 PE=4 SV=1	GOLGA1	90.256	1.17	0.8235	1.0925	1.0385	0.9485
E1C7S2	Hydroxysteroid dehydrogenase like 2 OS=Gallus gallus OX=9031 GN=HSDL2 PE=4 SV=2	HSDL2	44.234	1.514	1.031666667	0.890333333	0.814333333	0.837666667
F1NS70	YTH domain containing 2 OS=Gallus gallus OX=9031 GN=YTHDC2 PE=4 SV=4	YTHDC2	161.92	1.255	0.9205	1.17	0.889	0.8235
A0A1D5NVS8	MSL complex subunit 2 OS=Gallus gallus OX=9031 GN=MSL2 PE=4 SV=1	MSL2	62.251	NA	NA	NA	NA	NA
A0A3Q2U0X4	Coiled-coil and C2 domain containing 1A OS=Gallus gallus OX=9031 PE=4 SV=1	--	57.018	1.105666667	1.004333333	0.943333333	0.948	1.046
A0A3Q2TWR8	WT1 interacting protein OS=Gallus gallus OX=9031 GN=WTIP PE=4 SV=1	WTIP	71.396	1.1525	1.052	0.8465	0.994	1.006
A0A1D5P2N3	Hyaluronan mediated motility receptor OS=Gallus gallus OX=9031 GN=HMMR PE=4 SV=1	HMMR	83.946	0.994	0.985	1.085	1.1185	0.8565
A0A1D5PEH9	ArfGAP with RhoGAP domain, ankyrin repeat and PH domain 3 OS=Gallus gallus OX=9031 GN=ARAP3 PE=4 SV=1	ARAP3	192.79	1.194333333	0.951666667	1.077333333	0.963666667	0.849
A0A1D5NZ80	Protein EVI2A(predicted) OS=Gallus gallus OX=9031 GN=EVI2A PE=4 SV=1	EVI2A	28.158	0.823	1.071	1.04	0.940333333	1.085333333
A0A3Q2UKX5	Rho GTPase activating protein 21(predicted) OS=Gallus gallus OX=9031 GN=ARHGAP21 PE=4 SV=1	ARHGAP21	213.48	1.093666667	1.036666667	0.937666667	0.977333333	0.938333333
F1NCQ1	PI3K/PI4K domain-containing protein OS=Gallus gallus OX=9031 GN=PI4K2A PE=4 SV=2	PI4K2A	52.478	0.924666667	1.034666667	1.021	1.037666667	0.969333333
F1NC11	WD_REPEATS_REGION domain-containing protein OS=Gallus gallus OX=9031 GN=WDR3 PE=4 SV=2	WDR3	105.58	1.022333333	1.029	1.03	0.995	0.984333333
F1P0U3	RAB GTPase activating protein 1 OS=Gallus gallus OX=9031 GN=RABGAP1 PE=4 SV=2	RABGAP1	121.72	1.037	1.070666667	0.979333333	0.980333333	0.982333333
A0A1D5P3M9	DNA topoisomerase II binding protein 1 OS=Gallus gallus OX=9031 GN=TOPBP1 PE=1 SV=2	TOPBP1	168.9	0.875	1.09	1.001333333	1.017333333	1.032666667
A0A1D5PB71	Anaphase promoting complex subunit 4 OS=Gallus gallus OX=9031 GN=ANAPC4 PE=4 SV=3	ANAPC4	94.593	0.958666667	1.043	0.980333333	1.036666667	1.004
F1P2A1	HMA domain-containing protein OS=Gallus gallus OX=9031 GN=ATOX1 PE=4 SV=2	ATOX1	7.984	0.914	1.024	1.018	0.997	1.001
F1NUX4	Serine/threonine-protein kinase TOR OS=Gallus gallus OX=9031 GN=MTOR PE=3 SV=2	MTOR	286.72	1.042666667	0.961333333	1.016333333	0.984333333	1.013
A0A1D5P9S9	Integrin alpha FG-GAP repeat containing 1(predicted) OS=Gallus gallus OX=9031 GN=ITFG1 PE=4 SV=2	ITFG1	66.826	1.050666667	1.066666667	0.957	1.024	0.951666667
F1NA05	RAN binding protein 2(predicted) OS=Gallus gallus OX=9031 PE=4 SV=4	--	48.199	0.955	1.050666667	1.006	1.005666667	1.011333333
A0A3Q2U245	HECT and RLD domain containing E3 ubiquitin protein ligase 4(predicted) OS=Gallus gallus OX=9031 PE=4 SV=1	--	12.434	0.936	1.023	1.029	0.993333333	1.057333333
E1C8U8	Bromodomain containing 3 OS=Gallus gallus OX=9031 GN=BRD3 PE=4 SV=1	BRD3	79.745	0.807666667	1.063666667	0.993	1.029333333	1.068
A0A3Q3AJD3	WH1 domain-containing protein OS=Gallus gallus OX=9031 PE=4 SV=1	--	9.4945	1.082333333	1.018666667	0.955333333	0.996	0.939666667
F1NGI6	N-sulfoglucosamine sulfohydrolase OS=Gallus gallus OX=9031 GN=SGSH PE=4 SV=3	SGSH	63.513	0.910333333	1.070666667	1.039666667	1.023666667	0.936
E1BWI0	Desmoplakin OS=Gallus gallus OX=9031 GN=DSP PE=4 SV=5	DSP	330.76	1.078333333	0.965	0.921333333	1.169333333	0.914666667
A0A1D5P9I0	Rho guanine nucleotide exchange factor 11 OS=Gallus gallus OX=9031 GN=ARHGEF11 PE=4 SV=2	ARHGEF11	166.71	1.114333333	1.011333333	0.978333333	0.957	0.979666667
A0A1D5P2Q1	SAC domain-containing protein OS=Gallus gallus OX=9031 GN=SACM1L PE=4 SV=2	SACM1L	67.45	1.009333333	1.020333333	1.014333333	1.018	0.990333333
F1NLR1	Acetyl-coenzyme A synthetase OS=Gallus gallus OX=9031 GN=ACSS1 PE=3 SV=3	ACSS1	73.595	1.205666667	0.928	1.016666667	1.03	0.851333333
A0A3Q2U4U0	Macoilin(predicted) OS=Gallus gallus OX=9031 GN=TMEM57 PE=4 SV=1	TMEM57	73.864	0.973	0.998	1.1675	1.0005	0.925
A0A3Q2UAK5	Non-specific serine/threonine protein kinase OS=Gallus gallus OX=9031 GN=MARK3 PE=4 SV=1	MARK3	81.738	1.080333333	1.116333333	0.945333333	0.991333333	0.884666667
F1P3X5	Pseudouridine synthase 3 OS=Gallus gallus OX=9031 GN=PUS3 PE=3 SV=2	PUS3	52.141	1.115	0.9715	0.9485	1.031	0.9615
F1NIM4	Peptidylprolyl isomerase OS=Gallus gallus OX=9031 GN=FKBP4 PE=4 SV=1	FKBP4	50.445	0.843	1.001666667	1.019	1.068	1.088666667
A0A1L1RWM7	Methyltransferase like 21A(predicted) OS=Gallus gallus OX=9031 GN=METTL21A PE=4 SV=1	METTL21A	18.08	1.202	0.8585	0.918	1.0295	1.0605
F1P1T5	ORC_WH_C domain-containing protein OS=Gallus gallus OX=9031 GN=ORC3 PE=4 SV=2	ORC3	81.836	0.89	0.983	0.99	1.108	1.0025
A0A3Q2TVE3	NME/NM23 family member 7 OS=Gallus gallus OX=9031 GN=NME7 PE=3 SV=1	NME7	29.542	0.9035	0.996	0.9855	1.105	1.055
A0A1D5NY78	SCD domain-containing protein OS=Gallus gallus OX=9031 GN=STAG1 PE=4 SV=2	STAG1	114.93	1.101333333	1.000333333	0.936666667	0.959	1.035
E1C4M3	Cathepsin Z OS=Gallus gallus OX=9031 GN=CTSZ PE=3 SV=1	CTSZ	33.853	0.787666667	1.090666667	1.038333333	0.968	1.133666667
F1NAP9	RNA binding protein, mRNA processing factor OS=Gallus gallus OX=9031 GN=RBPMS PE=4 SV=3	RBPMS	43.939	1.154	0.9605	0.9855	0.9965	0.9505
A0A3Q2UBR1	CD40 molecule(predicted) OS=Gallus gallus OX=9031 GN=CD40 PE=4 SV=1	CD40	32.18	0.772	0.931333333	1.082333333	1.106333333	1.145333333
A0A1D5P5W8	Chromodomain helicase DNA binding protein 3(predicted) OS=Gallus gallus OX=9031 PE=4 SV=2	--	51.155	0.956333333	0.996333333	1.028333333	1.024666667	1.041
A0A1D5PHJ8	Dynactin subunit 2 OS=Gallus gallus OX=9031 GN=DCTN2 PE=4 SV=2	DCTN2	42.297	1.401	0.919	0.897	0.892	0.982
F1NG97	AMP deaminase OS=Gallus gallus OX=9031 GN=AMPD3 PE=3 SV=2	AMPD3	88.93	1.514333333	0.817666667	0.727333333	1.103333333	0.907666667
A0A3Q2U9Q3	Zinc finger protein 292 OS=Gallus gallus OX=9031 GN=ZNF292 PE=4 SV=1	ZNF292	301.68	1.138	1.004	0.876	1.214	0.811
A0A3Q2UJ32	RFX-type winged-helix domain-containing protein OS=Gallus gallus OX=9031 PE=4 SV=1	--	22.62	0.945	1.055666667	1.026	1.005333333	1.011333333
E1BVT7	Mitochondrial ribosomal protein L18 OS=Gallus gallus OX=9031 GN=MRPL18 PE=4 SV=1	MRPL18	20.856	1.2425	0.943	0.9865	0.9695	0.909
A0A1D5NUA6	RNA binding motif protein 34 OS=Gallus gallus OX=9031 PE=4 SV=1	--	31.448	0.943	1.084333333	0.999333333	0.970333333	0.994333333
A0A3Q2U8D7	Lunapark, ER junction formation factor OS=Gallus gallus OX=9031 GN=LNPK PE=4 SV=1	LNPK	47.229	1.194	1.056	0.972	1	0.842
A0A1D5P797	Spectrin beta chain OS=Gallus gallus OX=9031 GN=SPTBN1 PE=3 SV=2	SPTBN1	272.38	1.350666667	0.881	0.959333333	1.024	0.857666667
F1NTB0	Aspartyl-tRNA synthetase 2, mitochondrial OS=Gallus gallus OX=9031 GN=DARS2 PE=3 SV=4	DARS2	72.924	1.1855	0.829	0.9375	1.0735	1.1055
A0A1D5PTW8	Non-specific serine/threonine protein kinase OS=Gallus gallus OX=9031 GN=RPS6KA3 PE=4 SV=2	RPS6KA3	80.517	1.026	0.976	1.039	0.99	0.935
A0A1D5P1W7	Karyopherin subunit beta 1 OS=Gallus gallus OX=9031 GN=KPNB1 PE=4 SV=2	KPNB1	97.332	1.512	0.792	0.832666667	0.909333333	1.001333333
F1NY27	Inositol polyphosphate-5-phosphatase F OS=Gallus gallus OX=9031 GN=INPP5F PE=4 SV=4	INPP5F	127.91	1.130333333	1.014	0.943333333	1.009333333	0.955666667
F1NCN0	Transcription factor AP-1 OS=Gallus gallus OX=9031 GN=JUN PE=3 SV=2	JUN	33.966	1.0785	1.072	0.957	1.0555	0.9015
A0A1D5P4Q8	Jagunal homolog 1 OS=Gallus gallus OX=9031 GN=TTLL8 PE=4 SV=2	TTLL8	20.853	1.3455	0.941	0.9165	0.7065	1.133
A0A1D5NY96	Ribosomal protein S6 kinase OS=Gallus gallus OX=9031 GN=RPS6KB2 PE=3 SV=2	RPS6KB2	54.594	1.155333333	0.939333333	0.954333333	0.955333333	1.045
A0A1D5PFT8	Phosphatidylinositol binding clathrin assembly protein OS=Gallus gallus OX=9031 GN=PICALM PE=4 SV=2	PICALM	66.254	1.169666667	1.060666667	0.901	1.021666667	0.890666667
A0A3Q2UDD3	DEAD-box helicase 28 OS=Gallus gallus OX=9031 GN=DDX28 PE=4 SV=1	DDX28	63.011	0.823	1.133666667	1.045	1.057333333	0.96
E1C4A8	E3 ubiquitin-protein ligase RNF8 OS=Gallus gallus OX=9031 GN=RNF8 PE=3 SV=3	RNF8	59.627	0.9305	1.0185	1.0605	0.976	1.065
A0A1D5NZ71	DnaJ heat shock protein family (Hsp40) member C13 OS=Gallus gallus OX=9031 GN=DNAJC13 PE=4 SV=2	DNAJC13	255.09	1.020666667	0.982	1.067333333	0.996666667	0.981666667
A0A1D5PJJ8	Huntingtin interacting protein 1 OS=Gallus gallus OX=9031 GN=HIP1 PE=4 SV=2	HIP1	113.05	1.659333333	0.729333333	0.886	0.842666667	0.886333333
F1NH49	Nuclear pore complex protein OS=Gallus gallus OX=9031 GN=NUP107 PE=3 SV=3	NUP107	105.45	0.95	0.977	1.06	0.974	1.011
F1NY29	Electron transfer flavoprotein-ubiquinone oxidoreductase OS=Gallus gallus OX=9031 GN=ETFDH PE=4 SV=3	ETFDH	68.714	1.365	0.906	0.917	0.960333333	0.890333333
A0A1D5NYH4	Hemicentin 1 OS=Gallus gallus OX=9031 GN=HMCN1 PE=4 SV=2	HMCN1	576.31	0.724	0.708	0.654	0.694	2.216
F1NBA8	Importin 7 OS=Gallus gallus OX=9031 GN=IPO7 PE=4 SV=3	IPO7	119.43	1.726333333	0.777333333	0.817333333	0.854666667	0.937
F1P0V6	Phosphoinositide phospholipase C OS=Gallus gallus OX=9031 GN=PLCH2 PE=4 SV=4	PLCH2	177.65	1.083333333	1.096666667	0.889333333	0.99	0.988333333
A0A3Q2U0F7	Sidoreflexin OS=Gallus gallus OX=9031 GN=SFXN3 PE=3 SV=1	SFXN3	35.378	1.358	0.859666667	0.922333333	0.980666667	0.916666667
A0A1D5P5V6	Ubiquitin domain containing 2 OS=Gallus gallus OX=9031 GN=UBTD2 PE=4 SV=1	UBTD2	26.129	1.057	0.98	1.016	0.982	1.012333333
E1C5S9	Family with sequence similarity 3 member D OS=Gallus gallus OX=9031 GN=FAM3D PE=4 SV=2	FAM3D	25.154	1.380333333	1.049666667	0.840666667	1.024	0.753
F1NIB9	Cyclin-dependent kinase inhibitor 3 OS=Gallus gallus OX=9031 GN=CDKN3 PE=3 SV=2	CDKN3	23.131	1.104	1.078	0.97	1.002	0.898
A0A1D5P3M1	LRRcap domain-containing protein OS=Gallus gallus OX=9031 GN=ANP32A PE=4 SV=2	ANP32A	32.17	0.9	1.023666667	1.076666667	1.046666667	0.972333333
E1C6A5	Ig-like domain-containing protein OS=Gallus gallus OX=9031 GN=MPZL2 PE=4 SV=2	MPZL2	21.681	0.859666667	1.150333333	0.965666667	1.146333333	0.921333333
E1BQH9	UDP-glucose glycoprotein glucosyltransferase 2(predicted) OS=Gallus gallus OX=9031 GN=UGGT2 PE=4 SV=4	UGGT2	178.99	0.948666667	0.985	1.093	1.080666667	0.944333333
E1C3Z6	5'-nucleotidase domain containing 1 OS=Gallus gallus OX=9031 GN=NT5DC1 PE=4 SV=1	NT5DC1	52.058	0.892	0.8825	1.036	1.0455	1.1895
F1NXZ7	FAA_hydrolase domain-containing protein OS=Gallus gallus OX=9031 GN=FAHD1 PE=4 SV=2	FAHD1	24.711	1.355666667	0.831333333	0.899666667	0.854	1.102
F1NB10	PCI domain-containing protein OS=Gallus gallus OX=9031 GN=GPS1 PE=4 SV=1	GPS1	55.25	1.064666667	0.948333333	0.958	1.052666667	1.048333333
A0A1D5P8F7	RAB12, member RAS oncogene family OS=Gallus gallus OX=9031 GN=RAB12 PE=4 SV=1	RAB12	27.791	1.273333333	0.919666667	0.982	0.980333333	0.907333333
F6UZR6	Delta(14)-sterol reductase LBR OS=Gallus gallus OX=9031 GN=LBR PE=4 SV=3	LBR	73.37	0.907	1.058	1.048666667	0.988	1.013666667
E1C7T9	BAR/IMD domain containing adaptor protein 2 like 1(predicted) OS=Gallus gallus OX=9031 GN=BAIAP2L1 PE=4 SV=1	BAIAP2L1	56.594	1.057333333	1.191666667	0.908	0.934	0.972666667
F1NPU9	Polypeptide N-acetylgalactosaminyltransferase OS=Gallus gallus OX=9031 GN=GALNT7 PE=3 SV=4	GALNT7	72.303	1.103	1.205	1.015333333	1.006	0.673666667
R4GFH1	Caveolae associated protein 2 OS=Gallus gallus OX=9031 GN=PRKCDBP PE=4 SV=1	PRKCDBP	43.376	1.265	0.88	1.048	0.980333333	0.85
E1BVI0	CMP/dCMP-type deaminase domain-containing protein OS=Gallus gallus OX=9031 GN=AICDA PE=4 SV=1	AICDA	23.83	1.130666667	0.901666667	0.979333333	0.9	1.131333333
F1P120	Ubiquitin conjugating enzyme E2 E1 OS=Gallus gallus OX=9031 GN=UBE2E1 PE=3 SV=3	UBE2E1	21.377	0.748	1.063	1.045	1.034	1.102
E1C0P2	Rab5 GDP/GTP exchange factor(predicted) OS=Gallus gallus OX=9031 PE=4 SV=3	--	56.846	1.225666667	0.8	0.962666667	1.055333333	1.015333333
A0A1D5PDC2	Zinc finger AN1-type containing 1 OS=Gallus gallus OX=9031 GN=ZFAND1 PE=4 SV=1	ZFAND1	30.558	1.0035	1.017	0.981	1.043	1.003
F1NSS5	Consortin, connexin sorting protein OS=Gallus gallus OX=9031 GN=CNST PE=4 SV=5	CNST	56.304	0.975	0.8715	1.206	1.0465	0.9675
E1C485	Membrane associated ring-CH-type finger 7 OS=Gallus gallus OX=9031 GN=MARCH7 PE=4 SV=4	MARCH7	76.495	1.126	1.042	0.975	1.023	0.9
R4GME1	Prefoldin subunit 2 OS=Gallus gallus OX=9031 GN=PFDN2 PE=4 SV=3	PFDN2	17.616	0.978333333	0.914333333	1.109333333	1.026333333	1.006333333
A0A1D5P3U9	Chromodomain helicase DNA binding protein 9 OS=Gallus gallus OX=9031 GN=CHD9 PE=4 SV=2	CHD9	316.69	0.943	1.049666667	0.995333333	0.994	1.021
F1P5U7	Transcription initiation factor TFIID subunit OS=Gallus gallus OX=9031 GN=RHOGL PE=3 SV=4	RHOGL	208.18	0.934333333	1.055	1.011	0.981333333	1.032
A0A3Q2U234	Chromosome 4 open reading frame 19 OS=Gallus gallus OX=9031 GN=C4ORF19 PE=4 SV=1	C4ORF19	35.956	0.837	0.942	1.085	1.054	1.126
A0A1D5PDA5	Tubulin polyglutamylase TTLL6 isoform A(predicted) OS=Gallus gallus OX=9031 GN=C10H15ORF58 PE=4 SV=2	C10H15ORF58	76.842	1.090666667	1.042	0.978	0.884333333	1.043333333
A0A3Q2UAL0	Sperm associated antigen 1(predicted) OS=Gallus gallus OX=9031 GN=SPAG1 PE=4 SV=1	SPAG1	65.035	0.9895	0.9305	1.017	1.19	0.9325
A0A1D5PBC3	Adseverin OS=Gallus gallus OX=9031 GN=SCIN PE=4 SV=1	SCIN	78.852	1.198	1.005	0.962	1.042	0.838
E1C488	Family with sequence similarity 120B OS=Gallus gallus OX=9031 GN=FAM120B PE=4 SV=4	FAM120B	78.351	1.221333333	0.94	0.974333333	1.042	0.867
E1C671	Bromodomain testis associated OS=Gallus gallus OX=9031 GN=BRDT PE=4 SV=4	BRDT	96.816	0.866666667	1.146666667	1.239666667	1.031	0.747
A0A1D5PMN6	Kinesin family member 1B OS=Gallus gallus OX=9031 GN=KIF1C PE=3 SV=2	KIF1C	135.86	0.967	0.999666667	1.013666667	1.099	0.98
E1BWU9	Caspase recruitment domain family member 9 OS=Gallus gallus OX=9031 GN=CARD9 PE=4 SV=4	CARD9	67.714	0.622	1.021333333	1.118333333	1.134666667	1.168
A0A3Q2TWK3	V-set and immunoglobulin domain containing 4 OS=Gallus gallus OX=9031 GN=VSIG4 PE=4 SV=1	VSIG4	41.182	0.944	0.927	1.0215	1.126	1.037
A0A1L1RZQ8	Spermatogenesis associated 5 OS=Gallus gallus OX=9031 GN=SPATA5 PE=4 SV=2	SPATA5	127.04	0.983	0.958	0.96	1.044	1.108
E1BYA8	ERCC excision repair 6, chromatin remodeling factor OS=Gallus gallus OX=9031 GN=ERCC6 PE=4 SV=2	ERCC6	169.35	0.818	1.034	1.135666667	0.991333333	1.069333333
A0A3Q3A7X1	Actin binding LIM protein family member 2 OS=Gallus gallus OX=9031 GN=ABLIM2 PE=4 SV=1	ABLIM2	70.509	NA	NA	NA	NA	NA
A0A3Q3AE92	Rho-GAP domain-containing protein(predicted) OS=Gallus gallus OX=9031 PE=4 SV=1	--	28.558	1.242333333	0.885333333	0.911333333	0.874	1.133666667
F1NQA5	Smg4_UPF3 domain-containing protein OS=Gallus gallus OX=9031 GN=UPF3B PE=4 SV=4	UPF3B	56.926	0.958666667	1.042666667	1.030333333	0.976333333	1.019333333
E1C1Q0	Ly1 antibody reactive OS=Gallus gallus OX=9031 GN=LYAR PE=4 SV=4	LYAR	42.1	0.876333333	0.964	1.146666667	0.899333333	1.066666667
A0A3Q2UF31	PPM-type phosphatase domain-containing protein OS=Gallus gallus OX=9031 GN=PDP1 PE=3 SV=1	PDP1	60.616	0.898	0.955	1.079	0.9	1.214
F1NXP9	Pleckstrin homology domain interacting protein OS=Gallus gallus OX=9031 GN=PHIP PE=4 SV=3	PHIP	206.25	0.990666667	1.033333333	1.015	0.992333333	1.014
E1C4U9	Holocarboxylase synthetase OS=Gallus gallus OX=9031 GN=HLCS PE=4 SV=4	HLCS	99.152	0.809333333	1.134333333	1.068333333	0.992	1.023666667
E1C5I0	TBD domain-containing protein OS=Gallus gallus OX=9031 GN=TANK PE=4 SV=3	TANK	46.893	1.015	0.856	1.058	1.079	1.038
A0A3Q2UBH5	Dehydrogenase/reductase 7B OS=Gallus gallus OX=9031 GN=DHRS7B PE=3 SV=1	DHRS7B	33.823	1.369666667	0.854333333	0.864666667	0.806333333	1.065666667
A0A1D5P8M8	LRR binding FLII interacting protein 2 OS=Gallus gallus OX=9031 GN=LRRFIP2 PE=4 SV=1	LRRFIP2	52.045	1.023333333	1.059333333	1.053666667	1.027333333	0.884666667
E1C846	Cartilage intermediate layer protein OS=Gallus gallus OX=9031 GN=CILP PE=4 SV=4	CILP	120.74	2.389	0.526	0.786	0.645	0.804
A0A1D5PGS8	Ubiquitin protein ligase E3 component n-recognin 5 OS=Gallus gallus OX=9031 GN=UBR5 PE=4 SV=2	UBR5	304.46	0.889333333	1.081333333	1.005	0.980666667	1.031666667
R4GM37	HBS1 like translational GTPase OS=Gallus gallus OX=9031 GN=HBS1L PE=4 SV=1	HBS1L	69.414	0.817	1.064666667	1.071	0.965666667	1.122333333
A0A3Q2U6B2	E3 ubiquitin/ISG15 ligase TRIM25, transcript variant X1(predicted) OS=Gallus gallus OX=9031 GN=LOC416147 PE=4 SV=1	LOC416147	46.165	NA	NA	NA	NA	NA
F1P199	PPFIA binding protein 1(predicted) OS=Gallus gallus OX=9031 GN=PPFIBP1 PE=4 SV=1	PPFIBP1	104.04	1.267	0.928	0.893	0.998	0.89
A0A3Q2UF69	Major facilitator superfamily domain containing 4B OS=Gallus gallus OX=9031 GN=MFSD4B PE=4 SV=1	MFSD4B	60.792	1.3205	1.112	1.044	0.7335	0.842
A0A3Q2U1T2	Tyrosine-protein kinase OS=Gallus gallus OX=9031 GN=BLK PE=3 SV=1	BLK	56.53	0.538	0.967	1.092	1.013	1.405
E1C245	Microtubule actin crosslinking factor 1 OS=Gallus gallus OX=9031 GN=MACF1 PE=4 SV=4	MACF1	829.56	0.939333333	1.010333333	1.055666667	0.998333333	1.044333333
E1C9E9	DCN1-like protein OS=Gallus gallus OX=9031 GN=DCUN1D5 PE=4 SV=2	DCUN1D5	27.178	0.933666667	1.004	0.977666667	1.036666667	1.088
A0A1D5P7U7	Splicing factor 3B subunit 5 OS=Gallus gallus OX=9031 GN=SF3B5 PE=3 SV=1	SF3B5	10.094	1.383333333	0.866666667	0.921666667	0.882333333	1.008666667
E1C7J9	RNA cytidine acetyltransferase OS=Gallus gallus OX=9031 GN=NAT10 PE=3 SV=4	NAT10	114.51	0.937333333	1.032	1.021333333	0.984666667	1.014666667
A0A1D5PL85	Selenoprotein O(predicted) OS=Gallus gallus OX=9031 GN=SELENOO PE=3 SV=2	SELENOO	94.526	0.979333333	1.037	1.004	0.99	1.033
A0A1D5P997	AH domain-containing protein OS=Gallus gallus OX=9031 GN=ARFIP1 PE=4 SV=1	ARFIP1	44.682	1.010666667	1.048666667	1.01	1.001	0.972666667
F1NWD9	G protein-coupled receptor 107(predicted) OS=Gallus gallus OX=9031 GN=GPR107 PE=4 SV=4	GPR107	62.569	0.983666667	1.087	0.987333333	1.003666667	0.967
A0A1D5NVS2	Cadherin 17(predicted) OS=Gallus gallus OX=9031 GN=CDH17 PE=4 SV=1	CDH17	93.189	1.007333333	1.156	0.949	1.026666667	0.905
F1N9R7	RAB29, member RAS oncogene family OS=Gallus gallus OX=9031 PE=4 SV=2	--	23.094	0.841333333	0.948333333	1.124666667	1.074333333	1.061
A0A3Q2U797	Protein phosphatase 1 regulatory subunit 10 OS=Gallus gallus OX=9031 GN=LOC100859302 PE=4 SV=1	LOC100859302	50.106	0.880333333	1.131666667	1.003333333	1.03	0.948333333
F1NH93	Ribosomal protein S20 OS=Gallus gallus OX=9031 GN=RPS20 PE=3 SV=3	RPS20	13.374	0.974	1.138	1.007	0.971333333	0.960666667
R4GLJ6	von Hippel-Lindau disease tumor suppressor (Fragment)(predicted) OS=Gallus gallus OX=9031 GN=VHL PE=4 SV=4	VHL	18.58	1.0815	0.9425	1.123	0.8455	1.06
A0A1D5PKG6	UBIQUITIN_CONJUGAT_2 domain-containing protein OS=Gallus gallus OX=9031 GN=UBE2L3 PE=3 SV=2	UBE2L3	33.444	0.976	0.982666667	1.037666667	1.064	1.001333333
A0A1D5PFW3	Splicing regulatory glutamic acid and lysine rich protein 1 OS=Gallus gallus OX=9031 PE=4 SV=2	--	26.772	0.95	1.098	0.994	0.951666667	1.007666667
A0A1D5NX91	Interferon regulatory factor 2 binding protein like OS=Gallus gallus OX=9031 GN=C5H14orf4 PE=4 SV=1	C5H14orf4	76.513	1.223	1.058	0.932	0.943	0.867333333
A0A1D5PJ71	BEN domain containing 5 OS=Gallus gallus OX=9031 GN=AGBL4 PE=4 SV=2	AGBL4	48.5	NA	NA	NA	NA	NA
A0A1L1RKA0	DnaJ heat shock protein family (Hsp40) member C7(predicted) OS=Gallus gallus OX=9031 GN=DNAJC7 PE=4 SV=2	DNAJC7	58.878	0.974	0.974	1.038	0.993	1.069
A0A1D5PNU3	Diphthamide biosynthesis 7 OS=Gallus gallus OX=9031 GN=DPH7 PE=4 SV=2	DPH7	54.384	0.902	0.971	1.013	1.051	1.112
A0A1D5PJ90	Solute carrier family 7 member 6(predicted) OS=Gallus gallus OX=9031 PE=4 SV=1	--	23.994	0.779	0.971	1.15	1.057	1.086
F1NVB3	Unc-45 myosin chaperone B OS=Gallus gallus OX=9031 GN=UNC45B PE=4 SV=4	UNC45B	103.77	0.924	1.0255	1.0325	0.991	1.064
A0A3Q2TYH4	Kinetochore associated 1(predicted) OS=Gallus gallus OX=9031 PE=4 SV=1	--	20.799	NA	NA	NA	NA	NA
E1C7G0	Armadillo repeat containing 6 OS=Gallus gallus OX=9031 GN=ARMC6 PE=4 SV=1	ARMC6	50.875	1.657	0.7975	0.7835	0.8985	0.938
A0A1D5PYC5	Myosin-IXb (Fragment)(predicted) OS=Gallus gallus OX=9031 GN=MYO9B PE=3 SV=2	MYO9B	244.84	0.817	1.001	1.122333333	1.031333333	1.069666667
E1C1G0	Phosphatidylinositol-4-phosphate 3-kinase catalytic subunit type 2 alpha OS=Gallus gallus OX=9031 GN=PIK3C2A PE=3 SV=4	PIK3C2A	191.53	1.123666667	0.957666667	0.973	1.043666667	0.953333333
A0A1D5P511	WD repeat domain 26 OS=Gallus gallus OX=9031 GN=WDR26 PE=4 SV=3	WDR26	63.853	0.939666667	1.055333333	1.04	0.984666667	1.008
A0A1D5P8B8	Crystallin zeta like 1 OS=Gallus gallus OX=9031 GN=CRYZL1 PE=4 SV=1	CRYZL1	38.717	0.901	0.995666667	0.997666667	1.092	1.066
A0A3Q2UHN1	G-patch domain containing 8 OS=Gallus gallus OX=9031 GN=GPATCH8 PE=4 SV=1	GPATCH8	158.2	0.883	1.094666667	1.018666667	1.003	1.002
E1C837	Striatin OS=Gallus gallus OX=9031 GN=STRN PE=4 SV=3	STRN	85.073	0.953666667	1.037	0.995	1.032666667	1.042
F1NWZ1	ArfGAP with GTPase domain, ankyrin repeat and PH domain 1 OS=Gallus gallus OX=9031 GN=AGAP1 PE=4 SV=4	AGAP1	89.294	1.176	0.941	0.95	1.049	0.954
A0A1D5PT46	Protein kinase domain-containing protein OS=Gallus gallus OX=9031 GN=MAP3K20 PE=4 SV=2	MAP3K20	51.209	1.331333333	0.945666667	0.914666667	0.959	0.929333333
E1BXX6	DIS3 homolog, exosome endoribonuclease and 3'-5' exoribonuclease OS=Gallus gallus OX=9031 GN=DIS3 PE=3 SV=2	DIS3	112.81	1.004666667	0.989666667	0.981666667	1.005	1.035
A0A1D5P8V8	AAA domain-containing protein OS=Gallus gallus OX=9031 GN=VPS4B PE=3 SV=2	VPS4B	44.518	1	0.98	0.991	1.044	1.039
F1NYW0	Protein tyrosine phosphatase non-receptor type 2(predicted) OS=Gallus gallus OX=9031 GN=PTPN2 PE=4 SV=4	PTPN2	66.131	0.903	0.986333333	1.015333333	1.038666667	1.085666667
F1NY37	Acyl-coenzyme A oxidase OS=Gallus gallus OX=9031 GN=ACOX1 PE=3 SV=1	ACOX1	74.513	1.179333333	0.953666667	0.997333333	0.927	0.981666667
A0A1D5PXF3	Inositol polyphosphate-5-phosphatase B OS=Gallus gallus OX=9031 GN=INPP5B PE=4 SV=2	INPP5B	99.118	1.038	0.990333333	1.014	0.960333333	1.059333333
A0A3Q2TU25	Dihydropyrimidine dehydrogenase [NADP(+)] OS=Gallus gallus OX=9031 GN=DPYD PE=3 SV=1	DPYD	111.34	1.129666667	1.053666667	0.939666667	0.993666667	0.840666667
E1BTK8	Eukaryotic translation initiation factor 4E nuclear import factor 1 OS=Gallus gallus OX=9031 GN=EIF4ENIF1 PE=4 SV=3	EIF4ENIF1	108.61	0.860666667	1.087333333	1.074	1.016666667	1.030333333
A0A3Q2TS15	Titin (Fragment)(predicted) OS=Gallus gallus OX=9031 PE=4 SV=1	--	673.18	2.579666667	0.615333333	0.561	0.636333333	0.672
E1C510	SMG6 nonsense mediated mRNA decay factor OS=Gallus gallus OX=9031 GN=SMG6 PE=4 SV=3	SMG6	163.4	0.929	1.104	1.045	0.992	0.9215
F1NPX4	Vacuolar fusion protein CCZ1 homolog OS=Gallus gallus OX=9031 GN=CCZ1 PE=4 SV=1	CCZ1	55.136	1.177666667	0.914	0.876	1.020333333	1.041
A0A1L1RQU5	ADP-ribosyl cyclase CD38(predicted) OS=Gallus gallus OX=9031 GN=CD38 PE=4 SV=2	CD38	34.511	NA	NA	0.628	1.459	0.939
A0A3Q2UDH2	Sushi repeat containing protein X-linked OS=Gallus gallus OX=9031 GN=SRPX PE=4 SV=1	SRPX	48.54	NA	NA	NA	NA	NA
R4GIP1	Transmembrane protein 178B(predicted) OS=Gallus gallus OX=9031 GN=TMEM178B PE=4 SV=1	TMEM178B	33.225	0.9695	0.9585	1.0255	0.9965	1.0955
A0A3Q2U5H4	Kunitz-type protease inhibitor 1 (Fragment)(predicted) OS=Gallus gallus OX=9031 GN=SPINT1 PE=4 SV=1	SPINT1	52.896	1.131666667	1.024666667	0.914666667	1.148333333	0.849333333
A0A1L1RW81	Amyloid beta precursor protein binding family B member 1 OS=Gallus gallus OX=9031 GN=APBB1 PE=4 SV=2	APBB1	69.078	1.116	1.008	0.923	1.022	0.993
R4GJA5	Brix domain-containing protein OS=Gallus gallus OX=9031 GN=IMP4 PE=4 SV=1	IMP4	32.975	1.003	1.04	0.961666667	1.018333333	1.028
F1NVH4	PDZ domain-containing protein OS=Gallus gallus OX=9031 GN=PSMD9 PE=4 SV=1	PSMD9	22.729	0.876666667	0.975	1.089666667	1.051	1.061666667
A0A1D5PTJ5	Checkpoint protein OS=Gallus gallus OX=9031 GN=HUS1 PE=3 SV=1	HUS1	32.022	NA	NA	NA	NA	NA
F1NP60	Mannose receptor C type 2 OS=Gallus gallus OX=9031 GN=MRC2 PE=4 SV=4	MRC2	157.87	1.404	0.905333333	0.870333333	0.989	0.871333333
E1BU35	Cannabinoid receptor interacting protein 1(predicted) OS=Gallus gallus OX=9031 GN=CNRIP1 PE=4 SV=1	CNRIP1	18.374	0.9095	0.822	1.0025	1.2375	1.08
A0A3Q2UHS6	Calcium-transporting ATPase OS=Gallus gallus OX=9031 GN=ATP2A3 PE=3 SV=1	ATP2A3	110.52	0.756666667	0.964	1.119666667	1.071666667	1.124666667
A0A1D5PKP8	Fibronectin type-III domain-containing protein OS=Gallus gallus OX=9031 GN=IL2RG PE=4 SV=2	IL2RG	43.797	0.751333333	1.041666667	1.028	1.063	1.152
F1NT81	Nucleolar protein 11 OS=Gallus gallus OX=9031 GN=NOL11 PE=4 SV=1	NOL11	80.719	0.933666667	1.101	1.005333333	1.000333333	1.008666667
A0A1D5NTX7	AA_TRNA_LIGASE_II domain-containing protein OS=Gallus gallus OX=9031 GN=SARS2 PE=4 SV=2	SARS2	54.476	1.008666667	1.028333333	0.945666667	1.02	1.065
E1C884	Putative LOC102097411(predicted) OS=Gallus gallus OX=9031 GN=LOC416055 PE=4 SV=4	LOC416055	38.911	0.998	1.036	0.998	1.02	1.002666667
A0A1D5NZ92	Chromobox 5 OS=Gallus gallus OX=9031 GN=CBX5 PE=4 SV=1	CBX5	21.727	0.837333333	1.095666667	1.023333333	1.064	1.016666667
F1NHH2	LLGL scribble cell polarity complex component 1 OS=Gallus gallus OX=9031 GN=LLGL1 PE=4 SV=4	LLGL1	134.72	1.162333333	1.000333333	0.977	0.999333333	0.877333333
A0A3Q3AG10	Midline 1(predicted) OS=Gallus gallus OX=9031 GN=MID1 PE=4 SV=1	MID1	69.511	0.906333333	0.987666667	1.097666667	1.044	1.038666667
A0A1D5PYW2	Zinc fingers and homeoboxes 2 OS=Gallus gallus OX=9031 GN=ZHX2 PE=4 SV=1	ZHX2	92.367	0.838333333	1.010333333	1.127	1.048666667	1.031333333
F1P0L5	tRNA methyltransferase 2 homolog A OS=Gallus gallus OX=9031 GN=TRMT2A PE=3 SV=4	TRMT2A	66.976	0.967333333	0.952	1.023333333	1.003	1.035333333
F1NQU5	SEFIR domain-containing protein OS=Gallus gallus OX=9031 GN=TRAF3IP2 PE=4 SV=2	TRAF3IP2	59.468	1.04	0.901	0.999	0.941	1.173
F1NK96	Protein disulfide isomerase family A member 6 OS=Gallus gallus OX=9031 GN=PDIA6 PE=3 SV=1	PDIA6	48.787	0.965	1.028333333	0.990333333	0.996	1.007666667
A0A3Q3B0L2	tRNA_edit domain-containing protein OS=Gallus gallus OX=9031 GN=PRORSD1P PE=4 SV=1	PRORSD1P	19.337	1.472	0.915	0.842333333	0.896333333	0.937
A0A3Q2TY99	Cytochrome b5 reductase 4 OS=Gallus gallus OX=9031 GN=CYB5R4 PE=4 SV=1	CYB5R4	59.414	NA	NA	NA	NA	NA
H9L0R3	Sorting nexin 11 OS=Gallus gallus OX=9031 GN=SNX11 PE=4 SV=3	SNX11	24.692	0.874	1.076	1.044	1.16	0.899
A0A3Q2U734	Fibronectin type-III domain-containing protein 3a (Fragment)(predicted) OS=Gallus gallus OX=9031 GN=LOC422151 PE=4 SV=1	LOC422151	119.27	1.114666667	1.062333333	0.958	0.982	0.917333333
A0A1L1RQE7	Phosphoinositide phospholipase C OS=Gallus gallus OX=9031 GN=PLCD3 PE=4 SV=2	PLCD3	89.499	2.111	1.31	0.545	0.647	0.503
A0A3Q2UP33	ATP binding cassette subfamily B member 6 (Langereis blood group) OS=Gallus gallus OX=9031 GN=ABCB6 PE=4 SV=1	ABCB6	95.931	1.212	1.0315	1.0475	1.046	0.7245
A0A1D5PK72	Rho GTPase activating protein 25(predicted) OS=Gallus gallus OX=9031 GN=ARHGAP25 PE=4 SV=1	ARHGAP25	74.878	0.692	0.918666667	1.190333333	1.054333333	1.15
A0A3Q3AIY2	Latent-transforming growth factor beta-binding protein 2(predicted) OS=Gallus gallus OX=9031 PE=4 SV=1	--	18.997	0.924666667	1.112	0.947666667	0.986666667	1.072333333
A0A3Q2U0B6	FYVE, RhoGEF and PH domain containing 3 OS=Gallus gallus OX=9031 GN=FGD3 PE=4 SV=1	FGD3	85.21	0.961666667	0.992	0.966666667	1.08	1.027333333
H9L3J8	Ubiquitin associated protein 2 like OS=Gallus gallus OX=9031 GN=UBAP2L PE=4 SV=4	UBAP2L	116.95	0.846333333	1.133666667	1.015333333	1.013333333	1.052666667
F1NN74	Anoctamin OS=Gallus gallus OX=9031 GN=ANO5 PE=3 SV=2	ANO5	106.47	1.343666667	1	0.9	0.962666667	0.865
A0A1D5PCF5	Insulin like growth factor binding protein 7 OS=Gallus gallus OX=9031 GN=IGFBP7 PE=4 SV=2	IGFBP7	33.074	1.212	0.934666667	0.876666667	0.990333333	0.982
A0A1L1RRY6	THUMP domain containing 3 OS=Gallus gallus OX=9031 GN=THUMPD3 PE=4 SV=2	THUMPD3	54.878	0.898	1.051	1.027	1.027333333	1.027333333
A0A1D5NYK7	Moesin OS=Gallus gallus OX=9031 PE=4 SV=1	--	68.37	1.436666667	0.739	0.905666667	0.976	1.011
A0A1D5NZB4	Receptor protein-tyrosine kinase OS=Gallus gallus OX=9031 GN=EGFR PE=3 SV=2	EGFR	131.02	1.133333333	1.055666667	0.905333333	1.011333333	0.903333333
F1NAR7	RAB24, member RAS oncogene family(predicted) OS=Gallus gallus OX=9031 GN=RAB24 PE=4 SV=3	RAB24	23.015	NA	NA	NA	NA	NA
A0A1D5PI58	SERPIN domain-containing protein OS=Gallus gallus OX=9031 GN=OVALX PE=3 SV=1	OVALX	43.627	3.5685	0.2345	0.275	0.251	0.232
E1BXP3	Nucleolar protein 10 OS=Gallus gallus OX=9031 GN=NOL10 PE=4 SV=1	NOL10	80.423	0.92	1.224	1.0615	0.937	0.9015
R4GMB6	Farnesyl pyrophosphate synthase OS=Gallus gallus OX=9031 GN=FDPS PE=3 SV=2	FDPS	40.45	1.415333333	0.82	0.806333333	1.017	1.029
A0A3Q2U8C2	MICOS complex subunit MIC13 OS=Gallus gallus OX=9031 GN=C19orf70 PE=3 SV=1	C19orf70	13.47	1.079333333	0.962	0.967333333	0.998333333	1.046333333
A0A1L1RXF5	TIA1 cytotoxic granule associated RNA binding protein like 1 OS=Gallus gallus OX=9031 GN=TIAL1 PE=4 SV=1	TIAL1	41.098	0.878	1.076666667	1.030333333	1.024	1.051666667
A0A1D5PTF9	WD repeat domain 7 OS=Gallus gallus OX=9031 GN=WDR7 PE=4 SV=2	WDR7	147.94	1.005666667	1.007333333	0.974666667	0.953666667	1.101666667
A0A3Q2UDT1	Regulatory factor X7 OS=Gallus gallus OX=9031 GN=RFX7 PE=4 SV=1	RFX7	138.04	0.853	1.272333333	0.951666667	1.086333333	0.874
A0A3Q2TWH1	Propionyl-CoA carboxylase subunit alpha OS=Gallus gallus OX=9031 GN=PCCA PE=4 SV=1	PCCA	73.878	1.094666667	0.999333333	0.986	1.006	0.950333333
F1NHD3	Ribosomal protein L7 like 1(predicted) OS=Gallus gallus OX=9031 GN=RPL7L1 PE=4 SV=1	RPL7L1	28.895	0.916666667	1.052	1.103666667	0.998666667	0.972
A0A1D5NZG5	tRNA methyltransferase 1 like OS=Gallus gallus OX=9031 GN=TRMT1L PE=3 SV=2	TRMT1L	85.366	1.028	1.007	1.015	0.975333333	1.012666667
A0A1D5PKI1	Ribonuclease H2 subunit B(predicted) OS=Gallus gallus OX=9031 GN=RNASEH2B PE=4 SV=1	RNASEH2B	34.802	1.1105	0.9145	0.986	1.0195	0.992
E1C8H5	ATRX chromatin remodeler OS=Gallus gallus OX=9031 GN=ATRX PE=4 SV=2	ATRX	274.45	0.891666667	1.068333333	1.011	1.023333333	1.035
F1NLT0	Anaphase promoting complex subunit 2 OS=Gallus gallus OX=9031 GN=ANAPC2 PE=3 SV=3	ANAPC2	92.437	1.003666667	1.073333333	1.016	0.939	1.038666667
A0A3Q3A2K4	Junctophilin 2(predicted) OS=Gallus gallus OX=9031 GN=LOC107054877 PE=4 SV=1	LOC107054877	46.279	1.8805	0.881	0.748	0.957	0.68
F1NSS9	Histone acetyltransferase OS=Gallus gallus OX=9031 GN=KAT2A PE=3 SV=3	KAT2A	91.137	0.8615	1.0865	1.0485	1.0535	0.9825
A0A3Q2TWX7	Fibronectin type-III domain-containing protein OS=Gallus gallus OX=9031 PE=4 SV=1	--	33.511	0.975	0.977	1.277	0.878	0.959
F1NE16	SANT domain-containing protein OS=Gallus gallus OX=9031 GN=MIS18BP1 PE=4 SV=4	MIS18BP1	122.16	0.755666667	1.092	0.984666667	1.055666667	1.137333333
F1NVD4	Adenylosuccinate synthetase isozyme 1 OS=Gallus gallus OX=9031 GN=ADSSL1 PE=3 SV=4	ADSSL1	50.097	1.433	0.969	0.898	0.979333333	0.762666667
E1BTZ0	Chromosome 5 open reading frame 24 OS=Gallus gallus OX=9031 GN=C13H5orf24 PE=4 SV=5	C13H5orf24	16.573	1.060666667	1.060666667	0.963666667	1.005	0.989666667
E1BVB0	ADP ribosylation factor like GTPase 1(predicted) OS=Gallus gallus OX=9031 GN=ARL1 PE=3 SV=1	ARL1	20.369	1.154	0.974333333	0.896666667	0.985	1.017333333
A0A3Q2U1P9	CD2 molecule(predicted) OS=Gallus gallus OX=9031 GN=CD2 PE=4 SV=1	CD2	34.667	0.665	1.2105	1.106	1.099	0.953
A0A1D5PHL0	Proteasome subunit alpha type OS=Gallus gallus OX=9031 GN=PSMA2 PE=3 SV=1	PSMA2	25.919	0.955	1.006	1.028	1.010333333	1.039666667
A0A1D5PQJ1	CDC like kinase 4 OS=Gallus gallus OX=9031 GN=CLK4 PE=4 SV=2	CLK4	35.37	0.919333333	1.027333333	0.895666667	1.026	1.168666667
H9L3K3	Adenosine deaminase RNA specific OS=Gallus gallus OX=9031 GN=ADAR PE=4 SV=4	ADAR	121.77	0.8415	1.045	1.1435	0.976	1.023
E1C5L8	Mitochondrial ribosomal protein L44(predicted) OS=Gallus gallus OX=9031 GN=MRPL44 PE=4 SV=1	MRPL44	36.056	1.316	0.848	0.916333333	0.951	1.014
F1NPJ8	Glutathione peroxidase(predicted) OS=Gallus gallus OX=9031 GN=GPX3 PE=4 SV=3	GPX3	23.324	1.315333333	0.777666667	0.950666667	1.083666667	0.942
A0A3Q2U320	Carboxypeptidase X, M14 family member 2(predicted) OS=Gallus gallus OX=9031 PE=4 SV=1	--	17.064	1.6645	0.6535	1.048	0.84	0.847
A0A1D5NUM4	G protein-coupled receptor kinase OS=Gallus gallus OX=9031 GN=GRK6 PE=3 SV=2	GRK6	53.169	1.16	0.9235	0.948	0.999	1.0315
E1C2J7	Integrator complex subunit 4 OS=Gallus gallus OX=9031 GN=INTS4 PE=4 SV=3	INTS4	108.73	1.130333333	0.910333333	0.898333333	1.053333333	1.019666667
A0A1L1RPC1	Nuclear GTPase SLIP-GC (Fragment)(predicted) OS=Gallus gallus OX=9031 GN=NUGGC PE=4 SV=2	NUGGC	86.862	1.203666667	0.941333333	1.008666667	0.973	0.883333333
E1C7L7	Rho-GAP domain-containing protein OS=Gallus gallus OX=9031 GN=ARHGAP11B PE=4 SV=2	ARHGAP11B	108.88	0.886666667	1.093333333	0.978	0.884	1.101
E1BRK4	Glycos_transf_1 domain-containing protein OS=Gallus gallus OX=9031 GN=ALG1 PE=4 SV=3	ALG1	52.301	1.1605	0.9455	0.926	1.041	0.9915
A0A1D5P384	NADH:ubiquinone oxidoreductase subunit B7 OS=Gallus gallus OX=9031 GN=NDUFB7 PE=4 SV=2	NDUFB7	18.215	1.396333333	0.878666667	0.874	1.048333333	0.874
A0A3Q2TST5	RabGGT_insert domain-containing protein(predicted) OS=Gallus gallus OX=9031 GN=RABGGTA PE=4 SV=1	RABGGTA	30.79	0.975	1.011	0.985666667	1.047333333	1.018
A0A1D5NTH7	Serine/threonine-protein kinase 11-interacting protein OS=Gallus gallus OX=9031 GN=STK11IP PE=4 SV=2	STK11IP	128.15	NA	NA	NA	NA	NA
A0A1D5NYA4	WWC family member 3 OS=Gallus gallus OX=9031 GN=WWC3 PE=4 SV=2	WWC3	119.98	1.232	0.9035	1.037	1.1125	0.8615
F1NZU9	MORC family CW-type zinc finger 2 OS=Gallus gallus OX=9031 GN=MORC1 PE=4 SV=4	MORC1	116.48	1.071333333	1.020666667	1.025	0.913666667	1.002333333
A0A3Q2UBT8	Transient receptor potential cation channel subfamily V member 2 OS=Gallus gallus OX=9031 GN=TRPV2 PE=3 SV=1	TRPV2	85.002	1.395	0.8755	0.7405	1.0715	0.987
H9L060	PCI domain-containing protein (Fragment)(predicted) OS=Gallus gallus OX=9031 GN=GSDMA PE=4 SV=2	GSDMA	50.085	0.787333333	0.949	1.176666667	1.052	1.093333333
E1C4Z7	Dystrobrevin OS=Gallus gallus OX=9031 GN=DTNA PE=3 SV=4	DTNA	83.249	1.458333333	0.729333333	1.036666667	0.978	0.857666667
F1NAU3	SMAP domain-containing protein OS=Gallus gallus OX=9031 GN=C5H11orf58 PE=4 SV=1	C5H11orf58	19.013	0.975666667	0.951333333	1.206333333	0.957333333	0.957333333
F1NFM3	Myotubularin phosphatase domain-containing protein OS=Gallus gallus OX=9031 GN=MTMR9 PE=4 SV=1	MTMR9	63.526	1.174	0.876	0.931666667	1.029	0.982
A0A3Q2U1Z7	Rhodanese domain-containing protein OS=Gallus gallus OX=9031 PE=4 SV=1	--	69.211	1.042	1.018	1.042	0.9	1.028
F1NAK6	DENN domain containing 5A OS=Gallus gallus OX=9031 GN=DENND5A PE=4 SV=5	DENND5A	148.63	1.1535	1.022	0.9395	0.825	1.114
F1NM49	Myosin heavy chain(predicted) OS=Gallus gallus OX=9031 GN=MYH15 PE=3 SV=4	MYH15	223.6	2.6345	0.699	0.647	0.555	0.62
E1C2G3	Mindbomb E3 ubiquitin protein ligase 1 OS=Gallus gallus OX=9031 GN=MIB1 PE=4 SV=2	MIB1	127.19	0.965666667	1.029333333	1.014666667	1.035333333	1.000333333
R4GGQ4	Mitochondrial import inner membrane translocase subunit OS=Gallus gallus OX=9031 GN=TIMM13 PE=3 SV=2	TIMM13	10.958	1.144333333	0.902666667	1.024666667	1.078333333	0.908666667
A0A1L1RU24	Tyrosine-protein phosphatase non-receptor type OS=Gallus gallus OX=9031 GN=LOC419429 PE=3 SV=1	LOC419429	68.041	0.819	0.903666667	1.057333333	1.061666667	1.173333333
A0A3Q2UCV3	TOM1-like protein 2(predicted) OS=Gallus gallus OX=9031 GN=TOM1L2 PE=3 SV=1	TOM1L2	57.986	1.070666667	1.045333333	0.995	0.978666667	0.966666667
F1NMU0	Cytochrome c oxidase assembly protein COX15 (Fragment)(predicted) OS=Gallus gallus OX=9031 GN=COX15 PE=3 SV=2	COX15	42.838	NA	NA	NA	NA	NA
A0A1D5P918	Nexilin F-actin binding protein OS=Gallus gallus OX=9031 GN=NEXN PE=4 SV=2	NEXN	71.059	NA	NA	NA	NA	NA
A0A1D5NUX4	WRN helicase(predicted) OS=Gallus gallus OX=9031 GN=WRN PE=4 SV=2	WRN	166.87	0.693	1.086	0.824	1.196	1.229
A0A1D5PWG8	Phosphohistidine phosphatase 1(predicted) OS=Gallus gallus OX=9031 GN=PHPT1 PE=4 SV=1	PHPT1	13.83	1.117333333	0.969333333	0.957333333	1.034333333	0.930333333
F1NDV3	Nucleoporin 133 OS=Gallus gallus OX=9031 GN=NUP133 PE=4 SV=4	NUP133	131.51	0.9505	1.0265	1.002	0.988	1.0485
F1NFM8	Round spermatid basic protein 1 OS=Gallus gallus OX=9031 PE=4 SV=4	--	78.213	0.628	1.7345	0.509	1.589	0.574
A0A1L1RPG3	Zinc finger protein 704 OS=Gallus gallus OX=9031 GN=ZNF704 PE=4 SV=2	ZNF704	42.044	NA	NA	NA	NA	NA
A0A1D5PPX8	DGCR8 microprocessor complex subunit OS=Gallus gallus OX=9031 PE=4 SV=1	--	87.395	0.943333333	1.077	1.044	0.918333333	1.029666667
H9L0X6	2',5'-oligo adenylate synthetase B(predicted) OS=Gallus gallus OX=9031 GN=OASL PE=4 SV=3	OASL	55.266	0.929333333	0.974	1.749333333	0.662666667	0.74
E1C1D2	E3 ubiquitin-protein ligase OS=Gallus gallus OX=9031 GN=UBR2 PE=3 SV=3	UBR2	200.04	0.987333333	1.036333333	0.970333333	1.017333333	1.04
A0A1D5PJ79	Lysosome-associated membrane glycoprotein 1 OS=Gallus gallus OX=9031 GN=LAMP1 PE=3 SV=2	LAMP1	43.863	0.939333333	1.016666667	1.023666667	1.025	1.065333333
A0A1L1RXT6	Talin 2 OS=Gallus gallus OX=9031 GN=TLN2 PE=4 SV=2	TLN2	270.26	1.288333333	0.889	0.914333333	0.931	1.028333333
E1C4M6	Ubiquitin carboxyl-terminal hydrolase OS=Gallus gallus OX=9031 GN=USP14 PE=3 SV=4	USP14	52.671	0.964	1.055666667	1.002666667	0.966666667	1.041
A0A3Q2UGX9	Negative elongation factor complex member E OS=Gallus gallus OX=9031 GN=NELFE PE=4 SV=1	NELFE	34.661	0.869666667	1.014333333	1.08	1.042333333	0.973666667
A0A1D5PIT3	Protein argonaute-3 OS=Gallus gallus OX=9031 GN=AGO3 PE=3 SV=2	AGO3	95.934	0.884333333	1.096333333	1.053666667	1.012333333	1.001666667
F1NQ96	TP53 regulating kinase OS=Gallus gallus OX=9031 GN=TP53RK PE=4 SV=4	TP53RK	48.003	1.083666667	0.883666667	1.075333333	1.004333333	1.002
E1BYR2	Trafficking protein particle complex 2 like OS=Gallus gallus OX=9031 GN=TRAPPC2L PE=4 SV=2	TRAPPC2L	16.017	1.427	0.98	0.909	0.796	0.964
A0A1D5P8H6	Spermatogenesis associated serine rich 2 OS=Gallus gallus OX=9031 GN=SPATS2 PE=4 SV=1	SPATS2	57.545	0.902333333	1.047333333	1.042	1.041333333	1.017
E1BR07	DUF4211 domain-containing protein OS=Gallus gallus OX=9031 GN=QSER1 PE=4 SV=3	QSER1	194.42	1.286	0.781	0.997	1.143	0.879
A0A1D5PWR4	Complement C3(predicted) OS=Gallus gallus OX=9031 GN=C3 PE=4 SV=2	C3	185.13	0.872	1.052333333	1.022666667	1.028	1.057
A0A1L1RR91	J domain-containing protein OS=Gallus gallus OX=9031 GN=DNAJB11 PE=4 SV=2	DNAJB11	40.381	0.863	1.043333333	1.049666667	1.023666667	1.046666667
R4GIH5	Kinesin family member 24 OS=Gallus gallus OX=9031 GN=KIF24 PE=3 SV=3	KIF24	151.26	0.7705	1.0155	1.0715	1.134	1.042
A0A1D5PUI1	AA_TRNA_LIGASE_II domain-containing protein OS=Gallus gallus OX=9031 GN=TARS2 PE=4 SV=2	TARS2	77.563	1.116666667	0.930666667	0.992333333	0.929	1.041
F1NJG2	Uracil-DNA glycosylase OS=Gallus gallus OX=9031 GN=UNG PE=3 SV=1	UNG	34	0.787333333	1.045666667	1.081	1.118333333	1.002666667
A0A1L1S0X5	Ribosomal protein L34(predicted) OS=Gallus gallus OX=9031 GN=RPL34 PE=4 SV=2	RPL34	13.306	0.884666667	1.157	1.024333333	0.975666667	0.986666667
E1C847	SMAP domain-containing protein OS=Gallus gallus OX=9031 GN=KNOP1 PE=4 SV=2	KNOP1	70.661	0.860333333	1.021333333	1.094333333	1.133333333	0.919333333
A0A3Q2UKP2	MG2 domain-containing protein OS=Gallus gallus OX=9031 PE=4 SV=1	--	20.305	0.993	1.271	0.953	1.041	0.77
A0A1L1RL74	DnaJ homolog subfamily C member 3 OS=Gallus gallus OX=9031 GN=DNAJC3 PE=4 SV=2	DNAJC3	53.038	1.588333333	0.781333333	0.865666667	0.936	0.903333333
A0A1L1RZA9	Poly(ADP-ribose) polymerase family member 12 OS=Gallus gallus OX=9031 GN=PARP12 PE=4 SV=2	PARP12	58.488	0.879	0.838	1.633	0.921	0.789
A0A3Q3AUG8	Calumenin OS=Gallus gallus OX=9031 GN=LOC107050717 PE=4 SV=1	LOC107050717	19.493	1.296333333	0.882	1.021333333	1.038666667	0.816333333
A0A1D5NUX1	Prolactin receptor OS=Gallus gallus OX=9031 GN=PRLR PE=3 SV=2	PRLR	39.577	0.479	0.873	0.549	1.947	1.191
F6QSX6	Tudor domain-containing protein OS=Gallus gallus OX=9031 GN=SMN PE=4 SV=1	SMN	27.286	1.019	1.151333333	0.921333333	1.003	0.977666667
F1N8L6	Bromodomain and WD repeat domain containing 3 OS=Gallus gallus OX=9031 GN=BRWD3 PE=4 SV=4	BRWD3	186.97	1.307	0.897	1.026333333	0.8035	1.148
F1NUS2	Prolyl endopeptidase(predicted) OS=Gallus gallus OX=9031 GN=PREP PE=4 SV=2	PREP	95.025	0.951333333	1.012	1.041	0.998666667	1.041666667
E1BTF5	Acylglycerol kinase OS=Gallus gallus OX=9031 GN=AGK PE=4 SV=4	AGK	41.132	1.017	0.962333333	1.020666667	0.967333333	1.083
A0A1D5PHR5	WHEP-TRS domain-containing protein OS=Gallus gallus OX=9031 GN=MARS PE=3 SV=2	MARS	96.861	1.063333333	1.009666667	0.974666667	0.952666667	1.010666667
E1BT66	TATA-box binding protein associated factor 15 OS=Gallus gallus OX=9031 GN=TAF15 PE=4 SV=2	TAF15	51.251	0.886	1.104666667	1.109	0.948333333	0.996333333
F1NV57	Protein tyrosine phosphatase non-receptor type 9(predicted) OS=Gallus gallus OX=9031 GN=PTPN9 PE=4 SV=3	PTPN9	66.206	1.124	0.987	0.934	0.962	1.029
A0A1D5PUK8	Rab GTPase-activating protein 1-like OS=Gallus gallus OX=9031 GN=RABGAP1L PE=4 SV=2	RABGAP1L	28.971	0.982	0.993	1.043333333	1.069666667	0.963666667
F1NT28	Pyrophosphatase (inorganic) 1 OS=Gallus gallus OX=9031 GN=PPA1 PE=4 SV=2	PPA1	32.637	0.852	1.106	1.032666667	0.988	1.026
A0A3Q2UPN7	HECT domain-containing protein(predicted) OS=Gallus gallus OX=9031 GN=LOC424588 PE=4 SV=1	LOC424588	92.203	1.147	1.016	1.103	0.906	0.894
F1NJF0	Complement C1q binding protein OS=Gallus gallus OX=9031 GN=C1QBP PE=4 SV=3	C1QBP	24.308	0.943	0.909	1.021333333	1.026666667	1.169
A0A1D5PYY2	Late endosomal/lysosomal adaptor, MAPK and MTOR activator 2 OS=Gallus gallus OX=9031 GN=LAMTOR2 PE=4 SV=2	LAMTOR2	32.687	1.027333333	0.939	0.978333333	0.976333333	1.096
A0A3Q2U9R9	Biotin carboxylation domain-containing protein OS=Gallus gallus OX=9031 PE=4 SV=1	--	25.556	1.119333333	0.979333333	0.902666667	1.043333333	1.012666667
A0A1D5NZU4	Protein kinase domain-containing protein OS=Gallus gallus OX=9031 GN=CDC2L1 PE=4 SV=2	CDC2L1	89.925	0.866	1.113	1.012666667	0.998	1.038
A0A1D5PTS2	CTTNBP2 N-terminal like OS=Gallus gallus OX=9031 GN=CTTNBP2NL PE=4 SV=1	CTTNBP2NL	69.404	0.875333333	1.043	1.103666667	1.063	0.972666667
A0A1D5PM72	Hydroxysteroid 17-beta dehydrogenase 12 OS=Gallus gallus OX=9031 GN=HSD17B12 PE=3 SV=2	HSD17B12	42.67	1.271333333	0.928666667	0.853333333	1.001	0.997666667
A0A3Q2TTC9	PIPK domain-containing protein OS=Gallus gallus OX=9031 GN=PIP5K1A PE=4 SV=1	PIP5K1A	58.585	0.935333333	0.952333333	0.994666667	1.065666667	1.102333333
E1BXT1	Haloacid dehalogenase like hydrolase domain containing 5 OS=Gallus gallus OX=9031 GN=CECR5 PE=4 SV=3	CECR5	45.753	NA	NA	NA	NA	NA
[truncated: 6,194 more rows]
