# Supplementary material for: Tandem Mass Tag-Based Quantitative Proteomic Analysis of Chicken Bursa of Fabricius Infected With Reticuloendotheliosis Virus
Source: Front Vet Sci. 2021 May 25;8:666512. doi: 10.3389/fvets.2021.666512 (PMC8186552; doi:10.3389/fvets.2021.666512)
Supplement: Supplementary file 8 [file Table_3.XLS]

Protein accession	Protein description	Gene name	MW [kDa]	I0	I1	I2	I3	I4	Cluster	Membership
F1P587	Anaphylatoxin-like domain-containing protein OS=Gallus gallus OX=9031 GN=C4A PE=4 SV=3	C4A	181.09	0.613	0.87	1.111666667	1.128333333	1.262	Cluster2	0.598699271417293
F1NW73	ATP binding cassette subfamily A member 10(predicted) OS=Gallus gallus OX=9031 GN=ABCA8 PE=4 SV=2	ABCA8	184.78	1.644	0.867	0.889333333	0.897333333	0.768	Cluster4	0.57784913007562
F1NFJ1	Translocation associated membrane protein 2 OS=Gallus gallus OX=9031 GN=TRAM2 PE=4 SV=3	TRAM2	57.053	2.139	0.746	0.829	0.85	0.575	Cluster4	0.624956372395078
A0A1D5PGD5	Collagen alpha-3(VI) chain OS=Gallus gallus OX=9031 GN=COL6A3 PE=4 SV=2	COL6A3	343.58	2.222	0.7	0.671	0.652	0.755	Cluster1	0.718016003868312
A0A1L1RUM8	Peptidase S1 domain-containing protein OS=Gallus gallus OX=9031 GN=CTSG PE=3 SV=2	CTSG	27.082	2.531333333	0.757333333	0.637	0.515	0.502	Cluster1	0.512348777222078
A0A1D5P603	Skeletal myosin heavy chain(predicted) OS=Gallus gallus OX=9031 GN=MYH1F PE=3 SV=1	MYH1F	223.01	4.242	0.328	0.245	0.187	0.266	Cluster1	0.71089358235993
E1C839	RIC3 acetylcholine receptor chaperone OS=Gallus gallus OX=9031 GN=RIC3 PE=4 SV=2	RIC3	43.404	1.621	0.847	0.863	0.987	0.785	Cluster4	0.733615710051812
A0A1D5NT92	Myotilin OS=Gallus gallus OX=9031 GN=MYOT PE=4 SV=1	MYOT	57.366	4.429	0.23	0.236	0.202	0.189	Cluster1	0.8386514049307
E1C1M8	Syntaxin-18_N domain-containing protein OS=Gallus gallus OX=9031 GN=STX18 PE=4 SV=1	STX18	38.387	2.335	0.828	0.625	0.69	0.663	Cluster1	0.617380594975688
A0A1D5P2E0	Coronin OS=Gallus gallus OX=9031 GN=CORO6 PE=3 SV=2	CORO6	59.404	1.741	0.721	0.7665	0.887	0.9785	Cluster3	0.819090560491063
P20111	Alpha-actinin-2 OS=Gallus gallus OX=9031 GN=ACTN2 PE=2 SV=1	ACTN2	104.27	3.661	0.3705	0.3555	0.356	0.3155	Cluster1	0.85094008943154
A0A1D5P1T0	RAS like proto-oncogene A OS=Gallus gallus OX=9031 GN=RALA PE=4 SV=1	RALA	23.548	1.667	0.812333333	0.802	0.856333333	0.932333333	Cluster3	0.639381044741437
A0A1L1RTQ1	Hydroperoxide isomerase ALOXE3(predicted) OS=Gallus gallus OX=9031 GN=ALOX15B PE=4 SV=2	ALOX15B	75.936	2.15	0.7185	0.749	0.86	0.621	Cluster4	0.756017610617358
F1NRT5	Acid phosphatase 6, lysophosphatidic(predicted) OS=Gallus gallus OX=9031 GN=ACP6 PE=3 SV=4	ACP6	46.821	1.634	0.844	0.793	0.931	0.895	Cluster1	0.377769327363734
A0A1D5PUK4	Protein ADP-ribosylarginine hydrolase(predicted) OS=Gallus gallus OX=9031 GN=ADPRHL PE=4 SV=3	ADPRHL	38.411	2.333	0.77	0.739	0.584	0.713	Cluster1	0.630651255930461
A0A1D5PCB5	GB1/RHD3-type G domain-containing protein OS=Gallus gallus OX=9031 GN=GBP4L PE=4 SV=2	GBP4L	64.527	2.090333333	0.649333333	0.933	0.635666667	0.776666667	Cluster1	0.369510836023232
F1NV37	Cytosolic 5-nucleotidase 1b-like(predicted) OS=Gallus gallus OX=9031 GN=NT5C1B PE=4 SV=2	NT5C1B	39.921	1.814	0.708666667	0.780666667	0.905333333	0.892	Cluster3	0.704066389710618
A0A3Q2TVY2	LIM zinc-binding domain-containing protein OS=Gallus gallus OX=9031 GN=ZNF185L PE=4 SV=1	ZNF185L	91.77	1.509666667	1.103	0.926333333	0.809333333	0.675666667	Cluster6	0.615646050461926
F1NT58	Diablo-like protein, mitochondrial(predicted) OS=Gallus gallus OX=9031 GN=DIABLO PE=4 SV=4	DIABLO	26.041	1.708	0.739	0.812	0.87	0.974	Cluster3	0.919827494093991
P02701	Avidin OS=Gallus gallus OX=9031 GN=AVD PE=1 SV=3	AVD	16.768	0.544666667	1.366333333	1.905	0.680666667	0.575	Cluster5	0.289813722231186
F1NXX2	Mitochondrial ribosomal protein S22 OS=Gallus gallus OX=9031 GN=MRPS22 PE=4 SV=4	MRPS22	60.098	1.682	0.730333333	0.789666667	0.832333333	1.026	Cluster3	0.781653129097077
A0A3Q2UAU6	Nipped-B protein OS=Gallus gallus OX=9031 GN=LOC427025 PE=3 SV=1	LOC427025	289.4	1.195	0.598	0.911	1.234	1.141	Cluster3	0.250724191658233
F1NCU8	J domain-containing protein OS=Gallus gallus OX=9031 GN=DNAJC25 PE=4 SV=3	DNAJC25	41.592	1.606	0.804	0.838	1.114	0.746	Cluster4	0.507955929161899
A0A1D5PNV7	Transmembrane protein 245 OS=Gallus gallus OX=9031 GN=TMEM245 PE=4 SV=1	TMEM245	95.113	1.607	1.232	0.611	0.814	0.8075	Cluster6	0.290850205102669
P16419	Myosin-binding protein C, fast-type OS=Gallus gallus OX=9031 GN=MYBPC2 PE=1 SV=3	MYBPC2	126.94	2.866	0.484	0.476	0.561	0.566	Cluster1	0.568829751634992
A0A1D5PF81	Regulator of microtubule dynamics 1(predicted) OS=Gallus gallus OX=9031 GN=RMDN1 PE=4 SV=1	RMDN1	34.457	1.7625	0.8445	0.7885	0.791	0.878	Cluster1	0.675284503719813
R4GI53	Zinc finger CCHC-type containing 24 OS=Gallus gallus OX=9031 GN=ZCCHC24 PE=4 SV=1	ZCCHC24	26.874	1.4405	1.1795	0.8935	0.9495	0.616	Cluster6	0.718253000721198
A0A1D5P600	Chick atrial myosin heavy chain(predicted) OS=Gallus gallus OX=9031 GN=MYH7 PE=3 SV=1	MYH7	221.82	4.051	0.3405	0.2765	0.254	0.2735	Cluster1	0.849733168850172
A0A1D5NYI5	Cullin 5 OS=Gallus gallus OX=9031 GN=CUL5 PE=3 SV=2	CUL5	77.078	1.6535	0.812	0.853	0.9235	0.838	Cluster4	0.46267221613466
A0A3Q2U481	LIM domain-binding protein 3 (Fragment)(predicted) OS=Gallus gallus OX=9031 PE=4 SV=1	--	30.012	3.761	0.417	0.342	0.383	0.389	Cluster1	0.859014466687806
A0A1L1RZR1	Prolyl 4-hydroxylase subunit alpha-1 OS=Gallus gallus OX=9031 GN=P4HA1 PE=4 SV=2	P4HA1	61.044	1.7425	0.895	0.7655	0.966	0.7425	Cluster4	0.47009358367038
E1BUP6	Protein disulfide isomerase family A member 5 OS=Gallus gallus OX=9031 GN=PDIA5 PE=4 SV=4	PDIA5	77.295	1.564	0.89	0.893	0.971333333	0.745333333	Cluster4	0.604853770450654
A0A452J839	Tropomyosin alpha-1 chain OS=Gallus gallus OX=9031 GN=TPM1 PE=3 SV=1	TPM1	32.865	1.738333333	0.490333333	0.821666667	0.975333333	1.096	Cluster3	0.430576151918128
F1NFL6	Vitellogenin-2 OS=Gallus gallus OX=9031 GN=VTG2 PE=4 SV=1	VTG2	205.15	4.33	0.296	0.236	0.204	0.258	Cluster1	0.815835216156123
A0A1L1RJB3	Myozenin 2(predicted) OS=Gallus gallus OX=9031 GN=MYOZ2 PE=4 SV=1	MYOZ2	30.041	2.967	0.583	0.467	0.516	0.648	Cluster1	0.589955693779654
A0A3Q2TU19	Eosinophil peroxidase OS=Gallus gallus OX=9031 GN=EPX PE=4 SV=1	EPX	82.648	3.462	0.47	0.357333333	0.334666667	0.369	Cluster1	0.773788205944926
A0A1D5NYZ1	Slow muscle troponin T(predicted) OS=Gallus gallus OX=9031 GN=TNNT1 PE=4 SV=2	TNNT1	32.374	3.653	0.408	0.382	0.396	0.395	Cluster1	0.916191109202139
A0A452J805	Tropomyosin beta chain OS=Gallus gallus OX=9031 GN=TPM2 PE=3 SV=1	TPM2	37.741	2.266	0.756	0.664	0.708	0.743	Cluster1	0.793131576784025
E1BS37	Hydroxysteroid 17-beta dehydrogenase 11(predicted) OS=Gallus gallus OX=9031 GN=HSD17B11 PE=3 SV=1	HSD17B11	32.639	1.8945	0.7415	0.71	0.7785	0.9605	Cluster3	0.681155364054574
Q5ZLN1	Phosphoglycerate mutase 1 OS=Gallus gallus OX=9031 GN=PGAM1 PE=1 SV=3	PGAM1	28.898	1.877	0.688333333	0.759666667	0.827666667	0.971333333	Cluster3	0.898077299742809
F1P3X1	Myosin heavy chain, skeletal muscle, adult, transcript variant X1(predicted) OS=Gallus gallus OX=9031 GN=MYH1G PE=3 SV=4	MYH1G	223.2	3.663	0.399	0.362	0.3465	0.3885	Cluster1	0.896186538947683
A0A3Q2U125	C-C motif chemokine OS=Gallus gallus OX=9031 GN=LOC100857191 PE=3 SV=1	LOC100857191	11.97	1.487	0.753	1.5815	0.6445	0.596	Cluster6	0.254593786388192
A0A1D5P8H7	Importin N-terminal domain-containing protein OS=Gallus gallus OX=9031 GN=XPO1 PE=4 SV=1	XPO1	123.16	1.710666667	0.774	0.797	0.873333333	0.921333333	Cluster3	0.797255256823326
Q5ZIK9	Coatomer subunit epsilon OS=Gallus gallus OX=9031 GN=COPE PE=2 SV=1	COPE	34.369	1.871	0.700333333	0.814666667	0.811	0.860666667	Cluster3	0.66391197183204
A0A1D5P287	Myosin-11 OS=Gallus gallus OX=9031 GN=MYH11 PE=3 SV=2	MYH11	228.72	1.814	0.568	0.799	1.015333333	0.902666667	Cluster3	0.449444184602018
A0A1D5PQ16	Unconventional myosin-VI OS=Gallus gallus OX=9031 GN=MYO6 PE=3 SV=2	MYO6	145.02	1.578666667	0.836666667	0.791666667	1.002666667	0.823666667	Cluster4	0.480620079556902
A0A1D5PU09	Fermitin family member 2 OS=Gallus gallus OX=9031 GN=FERMT2 PE=4 SV=1	FERMT2	81.82	1.74	0.757	0.8665	1.005	0.7555	Cluster4	0.660087431753695
F1NHM8	Rab interacting lysosomal protein like 2 OS=Gallus gallus OX=9031 GN=RILPL2 PE=4 SV=4	RILPL2	23.146	1.24	0.587	0.878	0.971	1.39	Cluster3	0.290147927900471
P13585	Sarcoplasmic/endoplasmic reticulum calcium ATPase 1 OS=Gallus gallus OX=9031 GN=ATP2A1 PE=2 SV=2	ATP2A1	109.02	3.893	0.3215	0.2735	0.309	0.3365	Cluster1	0.824545600486319
A0A3Q2UFW3	Syntaxin 5 OS=Gallus gallus OX=9031 GN=STX5 PE=3 SV=1	STX5	36.474	2.051	0.728333333	0.794333333	0.821666667	0.716	Cluster4	0.464721157355922
E1C4U7	NADH dehydrogenase [ubiquinone] 1 beta subcomplex subunit 3 (Fragment)(predicted) OS=Gallus gallus OX=9031 GN=NDUFB3 PE=4 SV=1	NDUFB3	11.154	1.532666667	1.051333333	0.887333333	0.913333333	0.684333333	Cluster6	0.605835730006286
A0A1L1RXR5	Ubiquinol-cytochrome c reductase complex III subunit VII OS=Gallus gallus OX=9031 GN=UQCRQ PE=4 SV=1	UQCRQ	9.6178	1.613333333	0.824666667	0.824666667	0.901	0.918666667	Cluster3	0.561837314649474
R4GIZ2	LamGL domain-containing protein OS=Gallus gallus OX=9031 GN=PTX3 PE=4 SV=2	PTX3	47.353	1.345	1.33	0.621	1.026	0.748	Cluster6	0.358348730487331
P31335	Bifunctional purine biosynthesis protein ATIC OS=Gallus gallus OX=9031 GN=ATIC PE=1 SV=1	ATIC	64.414	1.39	1.722	0.7825	0.67	0.5	Cluster6	0.50962982821985
F1NBE3	Glycine C-acetyltransferase OS=Gallus gallus OX=9031 GN=GCAT PE=3 SV=2	GCAT	45.197	1.521	0.911333333	0.714333333	1.070666667	0.867333333	Cluster4	0.312538632435799
A0A1L1RY35	ATP synthase subunit alpha OS=Gallus gallus OX=9031 GN=ATP5A1Z PE=3 SV=2	ATP5A1Z	58.41	1.599333333	0.872666667	0.920333333	0.744666667	0.906333333	Cluster1	0.466572425931141
F1NZC1	Costars domain-containing protein OS=Gallus gallus OX=9031 GN=ABRACL PE=4 SV=2	ABRACL	9.0534	1.464	0.779	0.937666667	0.710666667	1.143666667	Cluster3	0.389276181555061
F1NXX9	Bactericidal permeability-increasing protein (Fragment)(predicted) OS=Gallus gallus OX=9031 GN=LBP PE=4 SV=3	LBP	52.779	1.015333333	1.100666667	1.439	0.876	0.652	Cluster6	0.302064566488855
A0A1D5PLZ3	Retinol dehydrogenase 10(predicted) OS=Gallus gallus OX=9031 GN=RDH10 PE=3 SV=1	RDH10	37.919	1.999333333	0.837333333	0.804	0.798666667	0.61	Cluster4	0.446482769534894
F1NRS3	Delta-like protein OS=Gallus gallus OX=9031 GN=DLL1 PE=4 SV=3	DLL1	79.761	0.6855	1.062	1.1415	0.739	1.405	Cluster2	0.568585457116399
A0A1D5PZM0	SH3 domain-containing protein(predicted) OS=Gallus gallus OX=9031 PE=4 SV=3	--	22.529	1.668666667	0.926333333	0.914	0.909	0.650333333	Cluster4	0.355598850722218
A0A1D5NX46	Zinc finger CCHC-type containing 10 OS=Gallus gallus OX=9031 GN=ZCCHC10 PE=4 SV=2	ZCCHC10	19.564	0.594	1.166	1.1395	1.083	1.039	Cluster5	0.469553904357481
R4GFL3	NHS like 2 OS=Gallus gallus OX=9031 GN=NHSL2 PE=4 SV=2	NHSL2	121.22	1.5065	0.835	0.5735	1.0715	1.092	Cluster3	0.311119729547577
R4GL88	Cellular retinoic acid-binding protein 2 OS=Gallus gallus OX=9031 GN=CRABP2 PE=3 SV=2	CRABP2	15.66	1.6375	0.974	0.7595	1.085	0.6355	Cluster6	0.353499251634635
R9PXP1	Tudor domain-containing protein 7 OS=Gallus gallus OX=9031 GN=TDRD7 PE=4 SV=2	TDRD7	123.03	2.549	0.64	0.618	0.776	0.581	Cluster4	0.553918782011252
E1BV78	Fibrinogen C-terminal domain-containing protein OS=Gallus gallus OX=9031 GN=FGG PE=4 SV=2	FGG	49.954	1.355	0.944	0.896666667	1.247333333	0.583666667	Cluster6	0.380546904534813
P40220	Cellular retinoic acid-binding protein 1 OS=Gallus gallus OX=9031 GN=CRABP1 PE=2 SV=4	CRABP1	15.663	1.868666667	1.209666667	0.669333333	0.634333333	0.659666667	Cluster6	0.357018606213229
A0A3Q2U4Q1	Reverse transcriptase domain-containing protein(predicted) OS=Gallus gallus OX=9031 PE=4 SV=1	--	104.35	0.615	0.998	1.451	0.886	1.081	Cluster2	0.424904051844617
A0A1D5P437	ArfGAP with dual PH domains 2 OS=Gallus gallus OX=9031 GN=ADAP2 PE=4 SV=2	ADAP2	42.474	0.394	0.964	1.81	0.975	0.887	Cluster5	0.489764667496362
F1NX22	Collagen alpha-1(XII) chain OS=Gallus gallus OX=9031 GN=COL12A1 PE=4 SV=4	COL12A1	333.51	1.947	0.763333333	0.728	0.932	0.71	Cluster4	0.59542645450909
Q02173	M-protein, striated muscle OS=Gallus gallus OX=9031 PE=2 SV=1	--	163.4	3.483	0.456	0.44	0.421	0.445	Cluster1	0.918530319411673
A0A3Q2UFX3	IGv domain-containing protein OS=Gallus gallus OX=9031 PE=4 SV=1	--	10.083	0.683	0.849666667	0.906666667	1.545666667	0.942333333	Cluster5	0.521192914028344
A0A452J842	Insulin-like growth factor 2 mRNA-binding protein 1 OS=Gallus gallus OX=9031 GN=IGF2BP1 PE=4 SV=1	IGF2BP1	63.17	1.668333333	1.042333333	0.795333333	0.809666667	0.695	Cluster6	0.371269146754637
F1NG97	AMP deaminase OS=Gallus gallus OX=9031 GN=AMPD3 PE=3 SV=2	AMPD3	88.93	1.514333333	0.817666667	0.727333333	1.103333333	0.907666667	Cluster3	0.304568242354106
A0A1D5PJJ8	Huntingtin interacting protein 1 OS=Gallus gallus OX=9031 GN=HIP1 PE=4 SV=2	HIP1	113.05	1.659333333	0.729333333	0.886	0.842666667	0.886333333	Cluster3	0.568803044167432
A0A1D5NYH4	Hemicentin 1 OS=Gallus gallus OX=9031 GN=HMCN1 PE=4 SV=2	HMCN1	576.31	0.724	0.708	0.654	0.694	2.216	Cluster2	0.374265921003822
F1NBA8	Importin 7 OS=Gallus gallus OX=9031 GN=IPO7 PE=4 SV=3	IPO7	119.43	1.726333333	0.777333333	0.817333333	0.854666667	0.937	Cluster3	0.85363454087039
E1C846	Cartilage intermediate layer protein OS=Gallus gallus OX=9031 GN=CILP PE=4 SV=4	CILP	120.74	2.389	0.526	0.786	0.645	0.804	Cluster3	0.572593104479025
A0A3Q2U1T2	Tyrosine-protein kinase OS=Gallus gallus OX=9031 GN=BLK PE=3 SV=1	BLK	56.53	0.538	0.967	1.092	1.013	1.405	Cluster2	0.858266461523336
E1C7G0	Armadillo repeat containing 6 OS=Gallus gallus OX=9031 GN=ARMC6 PE=4 SV=1	ARMC6	50.875	1.657	0.7975	0.7835	0.8985	0.938	Cluster3	0.688491944267119
P09102	Protein disulfide-isomerase OS=Gallus gallus OX=9031 GN=P4HB PE=1 SV=3	P4HB	57.409	1.784333333	0.840333333	0.78	0.858333333	0.800333333	Cluster1	0.68051988549915
A0A3Q2TS15	Titin (Fragment)(predicted) OS=Gallus gallus OX=9031 PE=4 SV=1	--	673.18	2.579666667	0.615333333	0.561	0.636333333	0.672	Cluster1	0.667595563921683
P00504	Aspartate aminotransferase, cytoplasmic OS=Gallus gallus OX=9031 GN=GOT1 PE=1 SV=3	GOT1	45.935	1.43	0.655	1.226	1.135	0.663	Cluster4	0.296823450615439
A0A1L1RQE7	Phosphoinositide phospholipase C OS=Gallus gallus OX=9031 GN=PLCD3 PE=4 SV=2	PLCD3	89.499	2.111	1.31	0.545	0.647	0.503	Cluster6	0.461880051611966
A0A1D5PI58	SERPIN domain-containing protein OS=Gallus gallus OX=9031 GN=OVALX PE=3 SV=1	OVALX	43.627	3.5685	0.2345	0.275	0.251	0.232	Cluster1	0.775978278984965
A0A3Q3A2K4	Junctophilin 2(predicted) OS=Gallus gallus OX=9031 GN=LOC107054877 PE=4 SV=1	LOC107054877	46.279	1.8805	0.881	0.748	0.957	0.68	Cluster4	0.488965208910252
A0A3Q2U320	Carboxypeptidase X, M14 family member 2(predicted) OS=Gallus gallus OX=9031 PE=4 SV=1	--	17.064	1.6645	0.6535	1.048	0.84	0.847	Cluster3	0.324730019457875
F1NM49	Myosin heavy chain(predicted) OS=Gallus gallus OX=9031 GN=MYH15 PE=3 SV=4	MYH15	223.6	2.6345	0.699	0.647	0.555	0.62	Cluster1	0.762615003592589
F1NFM8	Round spermatid basic protein 1 OS=Gallus gallus OX=9031 PE=4 SV=4	--	78.213	0.628	1.7345	0.509	1.589	0.574	Cluster5	0.243304397708884
H9L0X6	2',5'-oligo adenylate synthetase B(predicted) OS=Gallus gallus OX=9031 GN=OASL PE=4 SV=3	OASL	55.266	0.929333333	0.974	1.749333333	0.662666667	0.74	Cluster6	0.213212637561032
A0A1L1RL74	DnaJ homolog subfamily C member 3 OS=Gallus gallus OX=9031 GN=DNAJC3 PE=4 SV=2	DNAJC3	53.038	1.588333333	0.781333333	0.865666667	0.936	0.903333333	Cluster3	0.558816136643999
A0A1L1RZA9	Poly(ADP-ribose) polymerase family member 12 OS=Gallus gallus OX=9031 GN=PARP12 PE=4 SV=2	PARP12	58.488	0.879	0.838	1.633	0.921	0.789	Cluster5	0.274258866234204
A0A1D5NUX1	Prolactin receptor OS=Gallus gallus OX=9031 GN=PRLR PE=3 SV=2	PRLR	39.577	0.479	0.873	0.549	1.947	1.191	Cluster5	0.401119113731251
P28675	Decorin OS=Gallus gallus OX=9031 GN=DCN PE=1 SV=1	DCN	39.686	1.652	0.780666667	0.872	0.956333333	0.799	Cluster4	0.668957594125556
A0A3Q2UGN5	Versican core protein OS=Gallus gallus OX=9031 GN=VCAN PE=4 SV=1	VCAN	356.33	1.705	0.8435	0.931	0.8935	0.721	Cluster4	0.567006859996462
F1NPB6	Chromosome 10 open reading frame 88 OS=Gallus gallus OX=9031 PE=4 SV=5	--	28.504	0.365	1.301	1.207	1.344	0.808	Cluster5	0.536567757156227
A0A1D5P2L3	Cullin 1 OS=Gallus gallus OX=9031 GN=CUL1 PE=3 SV=1	CUL1	89.69	1.726	0.765333333	0.777333333	0.919333333	0.884666667	Cluster3	0.53795494738595
A0A1D5PJA4	Cartilage intermediate layer protein 2 OS=Gallus gallus OX=9031 PE=4 SV=2	--	119.25	1.932	0.602	0.782	0.861	0.943	Cluster3	0.729283220713885
A0A3Q3AD43	TNF receptor superfamily member 6b OS=Gallus gallus OX=9031 GN=TNFRSF6B PE=4 SV=1	TNFRSF6B	33.439	1.1685	0.627	0.6455	1.2035	1.4045	Cluster3	0.247645163585339
A0A1D5PUG2	Sarcosine dehydrogenase OS=Gallus gallus OX=9031 PE=4 SV=2	--	50.732	1.716	0.826333333	0.871333333	0.945333333	0.726666667	Cluster4	0.736477876988876
A0A1D5PJP2	Sarcosine dehydrogenase(predicted) OS=Gallus gallus OX=9031 PE=4 SV=2	--	28.186	1.6665	0.9655	0.9025	0.7515	0.7765	Cluster1	0.434405130018578
A0A1D5PNV3	Signal transducer and activator of transcription OS=Gallus gallus OX=9031 GN=STAT4 PE=3 SV=1	STAT4	85.695	1.343	1.195	1.099	0.809	0.612	Cluster6	0.55846983619981
A0A3Q3AAE2	Lysyl oxidase homolog OS=Gallus gallus OX=9031 GN=LOXL1 PE=3 SV=1	LOXL1	55.747	1.657333333	0.864	1.003	0.809333333	0.731	Cluster4	0.350650402204415
A0A3Q2UCF9	Synaptophysin like 2 OS=Gallus gallus OX=9031 GN=SYPL2 PE=4 SV=1	SYPL2	42.556	2.543	0.632	0.72	0.63	0.634	Cluster1	0.708151539523053
A0A1D5PPW2	Prominin 2 OS=Gallus gallus OX=9031 GN=PROM2 PE=4 SV=1	PROM2	92.141	1.599	0.873	0.813	1.068	0.749	Cluster4	0.506286058970507
Q5ZLL0	Vacuolar ATPase assembly integral membrane protein VMA21 OS=Gallus gallus OX=9031 GN=VMA21 PE=3 SV=1	VMA21	11.578	1.479	0.926	0.674	0.886	1.078	Cluster3	0.345430557672885
A0A1D5P856	Haloacid dehalogenase like hydrolase domain containing 2 OS=Gallus gallus OX=9031 GN=HDHD2 PE=4 SV=1	HDHD2	28.326	1.716333333	0.883333333	0.832	0.762333333	0.870333333	Cluster1	0.657360238543007
A0A1D5PIT4	Lipocln_cytosolic_FA-bd_dom domain-containing protein OS=Gallus gallus OX=9031 GN=PTGDS PE=3 SV=1	PTGDS	20.873	0.39	1.106666667	1.506666667	0.758333333	1.204333333	Cluster2	0.516736867374872
A0A1D5PPI5	NmrA-like family domain-containing protein 1 OS=Gallus gallus OX=9031 GN=NMRAL1 PE=4 SV=2	NMRAL1	32.719	1.438	1.123	1.349	0.24	0.946	Cluster6	0.214245592827076
F1NYZ7	Chloride intracellular channel 4 OS=Gallus gallus OX=9031 GN=CLIC4 PE=4 SV=4	CLIC4	28.521	1.955	0.661666667	0.763333333	0.894666667	0.802333333	Cluster3	0.436327630737512
A0A1D5PUI6	Cytochrome c oxidase subunit 5B OS=Gallus gallus OX=9031 GN=LOC107049545 PE=4 SV=2	LOC107049545	13.984	1.874666667	0.707333333	0.798	0.752666667	0.921666667	Cluster3	0.732134187328535
E1C8K3	Annexin OS=Gallus gallus OX=9031 GN=ANXA8L1 PE=3 SV=3	ANXA8L1	36.732	1.909333333	0.694	0.816666667	0.874	0.793	Cluster4	0.366955854549855
Q5F3L9	Rho family-interacting cell polarization regulator 2 OS=Gallus gallus OX=9031 GN=RIPOR2 PE=2 SV=1	RIPOR2	66.896	1.534	0.42	1.4715	1.088	0.5565	Cluster4	0.264059383953676
A0A3Q3AZN5	Glycine N-methyltransferase (Fragment)(predicted) OS=Gallus gallus OX=9031 PE=4 SV=1	--	7.5958	2.374	0.7855	0.6545	0.7125	0.591	Cluster1	0.536951433454965
E1C658	ATP synthase subunit d, mitochondrial OS=Gallus gallus OX=9031 GN=ATP5H PE=3 SV=3	ATP5H	18.343	1.921666667	0.709666667	0.716	0.737	0.943666667	Cluster3	0.714684451969264
E1C6E8	Palmdelphin(predicted) OS=Gallus gallus OX=9031 GN=PALMD PE=4 SV=3	PALMD	62.768	1.882	0.764	0.876	0.795	0.798	Cluster1	0.560723968101867
A0A1D5PQT7	Protein phosphatase 1 regulatory subunit OS=Gallus gallus OX=9031 GN=PPP1R12B PE=4 SV=2	PPP1R12B	102.06	1.5765	0.7205	0.8585	1.053	0.875	Cluster4	0.356108605030319
F1NSC1	ATP synthase peripheral stalk-membrane subunit b OS=Gallus gallus OX=9031 GN=ATP5F1 PE=4 SV=3	ATP5F1	51.109	1.567333333	0.825	0.804666667	0.86	1.047	Cluster3	0.6550324529121
A0A1D5P2W8	Importin 5 OS=Gallus gallus OX=9031 GN=RANBP6 PE=4 SV=2	RANBP6	89.238	1.785666667	0.739333333	0.738666667	0.816	0.936	Cluster3	0.797537984875799
A0A3Q2U360	Nuclear receptor coactivator 7 OS=Gallus gallus OX=9031 GN=NCOA7 PE=4 SV=1	NCOA7	108.06	0.536	0.746	1.084	0.876	1.764	Cluster2	0.759558264154023
A0A3Q2U926	Asp-B-Hydro_N domain-containing protein OS=Gallus gallus OX=9031 GN=ASPH PE=4 SV=1	ASPH	37.277	1.295333333	1.138333333	1.009666667	1.017666667	0.511333333	Cluster6	0.551784785915695
Q91957	Xin actin-binding repeat-containing protein 1 OS=Gallus gallus OX=9031 GN=Xirp1 PE=2 SV=3	Xirp1	216.27	3.611	0.283	0.442	0.452	0.446	Cluster3	0.48831176972952
Q5ZIV5	Programmed cell death protein 10 OS=Gallus gallus OX=9031 GN=PDCD10 PE=2 SV=1	PDCD10	24.701	2.011	0.779	0.669	0.803	0.856	Cluster1	0.432665187738101
A0A1D5PHS2	Keratin 18 OS=Gallus gallus OX=9031 GN=KRT18 PE=3 SV=2	KRT18	46.849	1.705	1.095333333	0.728333333	0.866666667	0.610666667	Cluster6	0.526851275488762
F1P5R7	Cardiac and skeletal muscle-specific BOP2(predicted) OS=Gallus gallus OX=9031 GN=SMYD1 PE=4 SV=4	SMYD1	54.812	2.911	0.574	0.547	0.54	0.61	Cluster1	0.829401857154969
F1P593	Heat shock protein beta-1 OS=Gallus gallus OX=9031 GN=HSPB1 PE=3 SV=2	HSPB1	21.826	1.488666667	0.681	0.845333333	1.133333333	0.898333333	Cluster3	0.325980574005333
A0A1L1RYE4	C-type lectin domain-containing protein OS=Gallus gallus OX=9031 GN=PGR2/3 PE=4 SV=1	PGR2/3	17.282	3.457333333	0.477333333	0.424333333	0.395666667	0.318333333	Cluster1	0.619649580428087
A0A3Q2TTS3	Gag-env fusion protein(predicted) OS=Gallus gallus OX=9031 GN=LOC112531814 PE=4 SV=1	LOC112531814	105.32	0.686	0.814	0.76	1.331	1.44	Cluster2	0.378006277682274
P18519	Tumor necrosis factor receptor superfamily member 16 OS=Gallus gallus OX=9031 GN=NGFR PE=2 SV=1	NGFR	44.654	1.747	0.647	0.8155	1.1385	0.8445	Cluster4	0.34925021918564
F1NSD3	Ig-like domain-containing protein OS=Gallus gallus OX=9031 PE=4 SV=4	--	9.8865	0.551	1.013666667	1.170333333	1.192	1.127	Cluster5	0.562752775345297
E1BZ22	Corticosteroid 11-beta-dehydrogenase isozyme 1(predicted) OS=Gallus gallus OX=9031 GN=HSD11B1b PE=4 SV=1	HSD11B1b	32.936	3.706	0.328	0.427	0.393	0.385	Cluster1	0.607624216992731
A0A1D5P8X3	PDZ domain-containing protein OS=Gallus gallus OX=9031 GN=PDLIM5 PE=4 SV=1	PDLIM5	23.363	3.167	0.46	0.496	0.429	0.642	Cluster3	0.432817906730586
E1C6U2	Complement component 7(predicted) OS=Gallus gallus OX=9031 GN=C7 PE=4 SV=2	C7	93.015	1.134	0.759	1.417	0.642	1.11	Cluster3	0.19497061999312
A0A1L1RWX8	Vacuolar protein sorting-associated protein 35 OS=Gallus gallus OX=9031 GN=VPS35 PE=3 SV=2	VPS35	91.74	1.764666667	0.701	0.776666667	0.846	0.939	Cluster3	0.922858373215007
A0A3Q2TUE5	Ig-like domain-containing protein OS=Gallus gallus OX=9031 PE=4 SV=1	--	7.3728	0.556	0.884	1.153	0.59	1.858333333	Cluster2	0.574078872198973
A0A1D5P3K4	NADH dehydrogenase [ubiquinone] 1 alpha subcomplex subunit 8 OS=Gallus gallus OX=9031 GN=NDUFA8 PE=3 SV=1	NDUFA8	20.125	1.516	0.719	0.908333333	1.064333333	0.825	Cluster4	0.41944832357411
F1P0W8	Glycerol-3-phosphate dehydrogenase [NAD(+)] OS=Gallus gallus OX=9031 GN=GPD1L PE=3 SV=2	GPD1L	38.589	1.775	0.738	0.798333333	0.869666667	0.915666667	Cluster3	0.872467893355788
F1NYL5	Invariant chain(predicted) OS=Gallus gallus OX=9031 GN=CD74 PE=4 SV=1	CD74	24.812	0.786666667	0.321	0.362666667	1.549666667	1.550666667	Cluster5	0.215460843546994
A0A1D5PD38	Cysteine sulfinic acid decarboxylase OS=Gallus gallus OX=9031 GN=CSAD PE=3 SV=2	CSAD	55.277	1.661	0.808	0.904	0.984	0.75	Cluster4	0.712828085748044
E1C891	Parvin beta OS=Gallus gallus OX=9031 GN=PARVB PE=4 SV=2	PARVB	41.883	2.3515	0.558	0.786	0.835	0.605	Cluster4	0.592315461040173
Q98932	Ras-related protein Rab-5C OS=Gallus gallus OX=9031 GN=RAB5C PE=1 SV=1	RAB5C	23.553	1.731	0.772	0.847333333	0.844666667	0.820333333	Cluster1	0.518011504112673
P27003	Protein S100-A10 OS=Gallus gallus OX=9031 GN=S100A10 PE=3 SV=2	S100A10	11.29	1.891333333	0.773666667	0.784666667	0.912333333	0.708	Cluster4	0.730364878179884
P24479	Protein S100-A11 OS=Gallus gallus OX=9031 GN=S100A11 PE=1 SV=2	S100A11	11.413	1.666666667	0.829333333	0.758	0.889	0.907666667	Cluster3	0.42537311351756
F1NPN5	SERPIN domain-containing protein OS=Gallus gallus OX=9031 GN=SPIA3 PE=3 SV=4	SPIA3	47.58	1.656	0.758	0.759	0.64	1.268	Cluster3	0.396556085277549
A0A1D5P1D0	3'-phosphoadenosine 5'-phosphosulfate synthase 2 OS=Gallus gallus OX=9031 GN=PAPSS2 PE=3 SV=2	PAPSS2	67.301	1.503333333	1.378333333	0.722666667	0.878	0.589666667	Cluster6	0.576519624613432
R4GLZ3	Cysteine and serine rich nuclear protein 1 OS=Gallus gallus OX=9031 GN=CSRNP1 PE=4 SV=4	CSRNP1	51.832	4.648	0.265	0.138	0.148	0.099	Cluster1	0.514004958075058
A0A1D5NZR7	Conserved oligomeric Golgi complex subunit 8 OS=Gallus gallus OX=9031 GN=COG8 PE=3 SV=2	COG8	65.827	1.724	0.935	0.74	0.816	0.882	Cluster1	0.508434348435435
A0A1D5P480	Insulin-like growth factor-binding protein 4(predicted) OS=Gallus gallus OX=9031 GN=IGFBP4 PE=4 SV=2	IGFBP4	27.622	1.628	0.816	0.72	1.018	0.916	Cluster3	0.364061858995733
A0A1D5PLS2	Citrate synthase OS=Gallus gallus OX=9031 GN=CS PE=3 SV=2	CS	52.056	1.718666667	0.791333333	0.845333333	0.847	0.874	Cluster1	0.484098720953454
E1C043	Cytochrome c oxidase subunit 5A OS=Gallus gallus OX=9031 GN=COX5A PE=4 SV=4	COX5A	15.968	1.624	0.808666667	0.831	0.837	0.974666667	Cluster3	0.749459812266849
A0A1L1RJ89	CAAX prenyl protease OS=Gallus gallus OX=9031 GN=ZMPSTE24 PE=3 SV=2	ZMPSTE24	53.532	1.579333333	0.822	0.852333333	0.821666667	0.982333333	Cluster3	0.641589747865945
P04268	Tropomyosin alpha-1 chain OS=Gallus gallus OX=9031 GN=TPM1 PE=1 SV=2	TPM1	32.765	1.818333333	0.652333333	0.728	0.862	1.060333333	Cluster3	0.68678805262469
F1N9S7	Annexin OS=Gallus gallus OX=9031 GN=ANXA1 PE=3 SV=1	ANXA1	38.556	1.823333333	0.731	0.910333333	0.709666667	0.88	Cluster3	0.374250088453369
A0A1L1RX89	Importin subunit alpha OS=Gallus gallus OX=9031 GN=KPNA2 PE=3 SV=1	KPNA2	58.016	0.6	1.165	0.924	1.1	1.206	Cluster2	0.491882048915491
A0A3Q2TS11	Xyloside xylosyltransferase 1 OS=Gallus gallus OX=9031 GN=XXYLT1 PE=4 SV=1	XXYLT1	40.974	1.594	0.921	0.801333333	0.802	0.942	Cluster1	0.489978413146547
A0A3Q3AIA0	Ig-like domain-containing protein OS=Gallus gallus OX=9031 PE=4 SV=1	--	10.562	0.548666667	0.871	0.770333333	0.671	2.171333333	Cluster2	0.548177242176659
F1P0N2	AMP deaminase OS=Gallus gallus OX=9031 GN=AMPD1 PE=3 SV=5	AMPD1	81.333	1.926	0.813	0.835	0.756	0.786	Cluster1	0.79051907327631
A0A3Q2U3P2	Lysozyme g OS=Gallus gallus OX=9031 GN=LYGL PE=3 SV=1	LYGL	20.638	0.581	0.5205	2.3045	0.8915	0.7865	Cluster5	0.362473373881094
A0A1D5P5P9	TGc domain-containing protein OS=Gallus gallus OX=9031 GN=TGM4 PE=4 SV=1	TGM4	78.998	0.550666667	0.925	1.148333333	1.469333333	0.958	Cluster5	0.700816543804588
A0A3Q2UDY2	LIM zinc finger domain containing 2 OS=Gallus gallus OX=9031 GN=LIMS2 PE=4 SV=1	LIMS2	26.067	1.3525	0.6245	1.021	0.9105	1.108	Cluster3	0.354661485336164
A0A1D5P984	Sarcalumenin OS=Gallus gallus OX=9031 GN=SRL PE=3 SV=1	SRL	54.263	3.9095	0.309	0.193	0.2325	0.2625	Cluster1	0.723105824422207
F6UW59	Apolipoprotein AIV(predicted) OS=Gallus gallus OX=9031 GN=APOA4 PE=3 SV=1	APOA4	40.682	2.405666667	0.536666667	0.878	0.748666667	0.515333333	Cluster4	0.512587945514729
R4GJF2	Corticosteroid 11-beta-dehydrogenase isozyme 1 (Fragment)(predicted) OS=Gallus gallus OX=9031 GN=HSD11B1a PE=4 SV=2	HSD11B1a	34.665	2.082333333	0.726666667	0.995333333	0.667666667	0.613333333	Cluster1	0.333807913628284
E1BSN7	Alpha-1,4 glucan phosphorylase OS=Gallus gallus OX=9031 GN=PYGB PE=3 SV=2	PYGB	96.759	1.549666667	0.712666667	0.832666667	0.976333333	0.992	Cluster3	0.598134275927517
A0A3Q2TXF6	Calsequestrin OS=Gallus gallus OX=9031 GN=CASQ2 PE=3 SV=1	CASQ2	42.775	2.587	0.557	0.6355	0.705	0.663	Cluster1	0.405958937350419
F1NSG1	Fibronectin type III domain containing 1 OS=Gallus gallus OX=9031 GN=FNDC1 PE=4 SV=4	FNDC1	164.2	1.638	0.8785	0.626	1.0455	0.8655	Cluster4	0.280802879008817
R4GG61	LIM zinc-binding domain-containing protein OS=Gallus gallus OX=9031 GN=SCEL PE=4 SV=3	SCEL	44.066	1.806	1.1675	0.8845	0.5065	0.6935	Cluster6	0.310775965191349
F1NNH9	Translocase of outer mitochondrial membrane 70 OS=Gallus gallus OX=9031 GN=TOMM70 PE=4 SV=4	TOMM70	65.074	1.858	0.735333333	0.767	0.849666667	0.867666667	Cluster3	0.641584870277157
E1BS82	Mitochondrial ribosomal protein S34(predicted) OS=Gallus gallus OX=9031 GN=MRPS34 PE=4 SV=2	MRPS34	25.098	1.6665	0.7135	0.934	0.852	0.886	Cluster3	0.464108650007322
A0A3Q2ULT8	Complement decay-accelerating factor transmembrane isoform (Fragment)(predicted) OS=Gallus gallus OX=9031 GN=CD55 PE=4 SV=1	CD55	31.764	2.139	0.533	0.879	0.83	0.76	Cluster3	0.383325740984418
F1NHC7	Ephrin type-B receptor 2 OS=Gallus gallus OX=9031 GN=EPHB2 PE=3 SV=2	EPHB2	111.03	1.840666667	0.920666667	0.760333333	0.850666667	0.702	Cluster1	0.394803564580469
A0A1D5NUV0	Secretogranin II OS=Gallus gallus OX=9031 GN=SCG2 PE=4 SV=1	SCG2	72.934	2.137	0.65	0.77	0.669	0.903	Cluster3	0.620744875288011
A0A3Q2U504	Protein S OS=Gallus gallus OX=9031 GN=PROS1 PE=4 SV=1	PROS1	74.1	1.761	0.91	0.778	0.766	0.884	Cluster1	0.582101220311599
P08642	GTPase HRas OS=Gallus gallus OX=9031 GN=HRAS PE=1 SV=1	HRAS	21.365	1.684	0.813	0.788	0.8685	0.9245	Cluster3	0.584600812147385
A0A3Q2U263	RAB11 family interacting protein 1 OS=Gallus gallus OX=9031 GN=RAB11FIP1 PE=4 SV=1	RAB11FIP1	69.708	1.52	1.08	1.0115	0.6575	0.786	Cluster6	0.304721051352376
F1NPQ0	PCI domain-containing protein OS=Gallus gallus OX=9031 GN=PSMD12 PE=4 SV=1	PSMD12	53.008	1.925333333	0.725333333	0.752333333	0.787	0.925	Cluster3	0.809077280764264
A0A1D5PFE0	Collagen type XXVI alpha 1 chain OS=Gallus gallus OX=9031 PE=4 SV=2	--	44.703	1.7915	0.8465	0.77	0.9635	0.7265	Cluster4	0.568615290089945
F1NH65	Sec1 family domain containing 1(predicted) OS=Gallus gallus OX=9031 GN=SCFD1 PE=3 SV=2	SCFD1	71.367	1.762666667	0.780333333	0.793	0.822333333	0.923	Cluster3	0.690096098486669
A0A3Q2TTT6	Serpin family B member 1 OS=Gallus gallus OX=9031 GN=SERPINB1 PE=3 SV=1	SERPINB1	43.156	1.708	0.9975	0.7605	0.9415	0.7015	Cluster4	0.319609372172126
A0A1D5P017	Coiled-coil domain containing 102A OS=Gallus gallus OX=9031 GN=CCDC102A PE=4 SV=3	CCDC102A	61.7	1.28	0.968	1.098	1.139	0.594	Cluster6	0.407473384633464
A0A1D5PTL7	Annexin OS=Gallus gallus OX=9031 GN=ANXA4 PE=3 SV=2	ANXA4	35.509	1.814666667	0.732333333	0.723	0.863666667	0.921333333	Cluster3	0.730147766265766
A0A1D5PRD6	Fibrillin 2 OS=Gallus gallus OX=9031 GN=FBN2 PE=4 SV=2	FBN2	313.46	2.313	0.893	0.575	0.639	0.724	Cluster1	0.494326875011288
A0A3Q2TUN5	UPAR/Ly6 domain-containing protein OS=Gallus gallus OX=9031 PE=4 SV=1	--	21.015	0.631666667	0.746	0.645	0.685	1.965	Cluster2	0.433200838416932
P01014	Ovalbumin-related protein Y OS=Gallus gallus OX=9031 GN=SERPINB14B PE=1 SV=1	SERPINB14B	43.772	3.582666667	0.387666667	0.377333333	0.337	0.356333333	Cluster1	0.89617444129569
A0A3Q3AGH4	AIG1-type G domain-containing protein OS=Gallus gallus OX=9031 GN=GIMAP7L5 PE=4 SV=1	GIMAP7L5	30.758	0.953333333	0.882666667	0.725333333	0.74	1.676666667	Cluster2	0.267373661275768
F1NYA9	Eukaryotic translation elongation factor 1 beta 2(predicted) OS=Gallus gallus OX=9031 GN=EEF1B2 PE=3 SV=1	EEF1B2	24.718	1.584333333	0.805666667	0.826	0.876666667	0.949333333	Cluster3	0.850916412180409
F1P4D2	Myomesin 3 OS=Gallus gallus OX=9031 GN=MYOM3 PE=4 SV=3	MYOM3	156.13	4.384	0.234	0.209	0.233	0.222	Cluster1	0.893575960421424
F1NNR2	SH3 and SYLF domain containing 1 OS=Gallus gallus OX=9031 GN=SH3YL1 PE=4 SV=5	SH3YL1	35.574	1.323	1.3665	0.757	0.9775	0.6295	Cluster6	0.530917162743976
A0A1D5PD90	Chloride intracellular channel 3 OS=Gallus gallus OX=9031 GN=CLIC3 PE=4 SV=2	CLIC3	29.575	1.865333333	0.762333333	0.868	0.924666667	0.661666667	Cluster4	0.699836476078124
F1NHR3	VLIG-type G domain-containing protein OS=Gallus gallus OX=9031 GN=GVINP1 PE=4 SV=3	GVINP1	278.74	0.599666667	0.711	1.091666667	1.669333333	1.019333333	Cluster5	0.605431696908443
A0A3Q2TT60	Corticosteroid 11-beta-dehydrogenase isozyme 1 (Fragment)(predicted) OS=Gallus gallus OX=9031 GN=HSD11B1a PE=4 SV=1	HSD11B1a	33.444	1.742333333	0.803666667	0.961666667	0.806666667	0.748666667	Cluster4	0.377362115681549
F1NBT7	Solute carrier family 43 member 3 OS=Gallus gallus OX=9031 GN=SLC43A3 PE=4 SV=4	SLC43A3	76.455	2.217	0.661	0.74	0.788	0.734	Cluster1	0.447396912344495
F1NIF0	Carbonic anhydrase OS=Gallus gallus OX=9031 GN=CA9 PE=3 SV=3	CA9	43.823	2.482	0.631	0.469	0.662	0.901	Cluster3	0.498968414637518
A0A3Q3AWE6	Titin isoform E(predicted) OS=Gallus gallus OX=9031 PE=4 SV=1	--	222.9	2.62	0.533	0.656	0.602	0.753	Cluster3	0.643582140117417
A0A1L1RUS3	Neurofilament light OS=Gallus gallus OX=9031 PE=3 SV=2	--	42.527	2.6275	0.5085	0.8515	0.619	0.525	Cluster4	0.404407975728933
A0A3Q2TS05	Collagen type XXVIII alpha 1 chain OS=Gallus gallus OX=9031 GN=COL28A1 PE=4 SV=1	COL28A1	117.5	1.418	0.566	0.859	1.073	1.173	Cluster3	0.350233554573701
A0A3Q2UAE2	Poly [ADP-ribose] polymerase OS=Gallus gallus OX=9031 GN=PARP3 PE=4 SV=1	PARP3	57.092	1.520333333	0.936	1.136333333	0.757	0.711333333	Cluster6	0.306485272218826
Q5F4B2	Switch-associated protein 70 OS=Gallus gallus OX=9031 GN=SWAP70 PE=2 SV=1	SWAP70	68.411	1.642	0.771	0.843	0.836333333	0.987333333	Cluster3	0.838056813024776
F1NWK2	Cytochrome c oxidase subunit 7A2(predicted) OS=Gallus gallus OX=9031 GN=COX7A2 PE=4 SV=2	COX7A2	9.5963	1.688	0.705333333	0.8	0.833333333	1.050666667	Cluster3	0.733945177536848
A0A1D5NZY0	Tenascin OS=Gallus gallus OX=9031 GN=TNC PE=4 SV=1	TNC	168.95	1.344	0.591	1.507	0.894	0.763	Cluster4	0.236358283412623
A0A1L1RXA5	Receptor expression-enhancing protein OS=Gallus gallus OX=9031 GN=REEP5 PE=3 SV=2	REEP5	37.839	1.8995	0.8405	0.76	0.6995	0.8785	Cluster1	0.547069034353902
A0A3Q3AGK3	Ig-like domain-containing protein OS=Gallus gallus OX=9031 PE=4 SV=1	--	10.261	0.535333333	0.870333333	1.042666667	1.27	1.065	Cluster5	0.673408518835788
F1NLB3	Neural cell adhesion molecule 1 OS=Gallus gallus OX=9031 GN=NCAM1 PE=4 SV=4	NCAM1	107.51	2.862	0.514	0.575	0.652	0.58	Cluster1	0.479502631626564
E1BRU7	Hexokinase domain containing 1 OS=Gallus gallus OX=9031 GN=HKDC1 PE=3 SV=1	HKDC1	102.19	1.664666667	0.652333333	0.877333333	0.863333333	1.019666667	Cluster3	0.618916683338638
E1BXF4	Reticulocalbin-1(predicted) OS=Gallus gallus OX=9031 GN=RCN1 PE=4 SV=3	RCN1	37.873	2.237333333	0.685333333	0.563666667	0.952666667	0.654	Cluster4	0.419646805237061
Q8JG30	Sulfotransferase family cytosolic 1B member 1 OS=Gallus gallus OX=9031 GN=SULT1B1 PE=2 SV=1	SULT1B1	34.073	1.700666667	0.665666667	0.884333333	0.861666667	0.936333333	Cluster3	0.632161816749007
P50146	Guanine nucleotide-binding protein G(i) subunit alpha-1 OS=Gallus gallus OX=9031 GN=GNAI1 PE=2 SV=2	GNAI1	40.378	2.166	0.637	0.709666667	0.704	0.865666667	Cluster3	0.800791672267762
A0A1L1RUW1	RAB34, member RAS oncogene family OS=Gallus gallus OX=9031 GN=RAB34 PE=4 SV=1	RAB34	29.018	1.638	0.785666667	0.823	0.830666667	0.997666667	Cluster3	0.787005425094364
Q6QLQ5	Cathelicidin-1 OS=Gallus gallus OX=9031 GN=CATHL1 PE=1 SV=1	CATHL1	16.072	4.048666667	0.303	0.395333333	0.170333333	0.164	Cluster1	0.437223014566004
E1BSR9	RING-type domain-containing protein OS=Gallus gallus OX=9031 GN=RBX1 PE=4 SV=2	RBX1	12.274	1.576	0.656	0.881	0.847	1.086	Cluster3	0.553938647824397
A0A1D5P1S3	RALBP1 associated Eps domain containing 2(predicted) OS=Gallus gallus OX=9031 GN=REPS2 PE=4 SV=2	REPS2	66.715	1.486	0.853	0.893666667	1.119333333	0.718666667	Cluster4	0.441385441412215
A0A1D5NY50	Nebulin(predicted) OS=Gallus gallus OX=9031 PE=4 SV=2	--	286.21	2.72	0.5185	0.6305	0.598	0.6815	Cluster3	0.478672587517532
A0A1D5NU81	ZP domain-containing protein OS=Gallus gallus OX=9031 GN=TGFBR3 PE=4 SV=1	TGFBR3	91.689	1.612	0.889666667	0.882333333	0.906666667	0.782666667	Cluster4	0.534436628367956
A0A1D5NUQ6	Matrix AAA peptidase interacting protein 1 OS=Gallus gallus OX=9031 GN=C7H2ORF47 PE=4 SV=2	C7H2ORF47	27.837	1.583	0.676	0.859	1.026	0.914	Cluster3	0.428667348287682
P68139	Actin, alpha skeletal muscle OS=Gallus gallus OX=9031 GN=ACTA1 PE=1 SV=1	ACTA1	42.051	1.732333333	0.719666667	0.845	0.985	0.782333333	Cluster4	0.549911921683082
A0A1D5PE74	Fibrillar collagen NC1 domain-containing protein OS=Gallus gallus OX=9031 GN=COL5A1 PE=4 SV=2	COL5A1	184.18	1.642333333	0.933	0.860333333	0.915	0.77	Cluster4	0.442446844553231
A0A1L1RJ01	Threonine synthase like 2 OS=Gallus gallus OX=9031 GN=THNSL2 PE=4 SV=2	THNSL2	54.456	0.627	0.875	0.99	0.851	1.687	Cluster2	0.714058778189037
A0A1D5PUQ7	ATP-dependent 6-phosphofructokinase(predicted) OS=Gallus gallus OX=9031 GN=PFKM PE=4 SV=2	PFKM	81.719	3.876	0.336	0.302	0.37	0.362	Cluster1	0.75108812905168
E1C378	Histamine N-methyltransferase(predicted) OS=Gallus gallus OX=9031 GN=HNMT PE=4 SV=1	HNMT	32.887	2.150666667	0.817666667	0.830333333	0.755	0.553	Cluster4	0.411300411829465
A0A3Q2UH46	Vascular endothelial growth factor receptor kdr-like(predicted) OS=Gallus gallus OX=9031 GN=VEGFRKDRL PE=3 SV=1	VEGFRKDRL	144.02	2.157	1.3105	0.781	0.5225	0.3365	Cluster6	0.637795901304426
A0A1D5PKJ1	Glutamate metabotropic receptor 7 OS=Gallus gallus OX=9031 GN=GRM7 PE=3 SV=1	GRM7	122.9	0.776	0.59	1.338	1.004	1.364	Cluster2	0.346676833995492
A0A1D5PIZ8	IQ motif containing GTPase activating protein 1 OS=Gallus gallus OX=9031 GN=IQGAP3 PE=4 SV=1	IQGAP3	189.62	1.690666667	0.758333333	0.769666667	0.912	0.931	Cluster3	0.714284153992495
Q5ZKW2	Protein LZIC OS=Gallus gallus OX=9031 GN=LZIC PE=2 SV=1	LZIC	21.47	1.636333333	0.765	0.823333333	0.841	0.980333333	Cluster3	0.876635467133446
E1C7A7	SMB domain-containing protein OS=Gallus gallus OX=9031 GN=VTN PE=4 SV=2	VTN	51.65	0.573	0.857333333	1.110333333	1.077666667	1.377666667	Cluster2	0.780287738125102
A0A3Q3B1H6	t-SNARE coiled-coil homology domain-containing protein OS=Gallus gallus OX=9031 GN=STX2 PE=3 SV=1	STX2	29.982	2.07	0.759	0.717	0.696	0.879	Cluster1	0.463955925774556
P50147	Guanine nucleotide-binding protein G(i) subunit alpha-2 OS=Gallus gallus OX=9031 GN=GNAI2 PE=2 SV=2	GNAI2	40.577	2.001333333	0.602	0.783333333	0.780333333	0.917666667	Cluster3	0.80086082741102
A0A1L1RZK6	Putative transcription factor PML(predicted) OS=Gallus gallus OX=9031 GN=PMLL PE=4 SV=2	PMLL	51.934	0.761	1.324	1.307	0.5185	1.1195	Cluster2	0.275778511515392
A0A1L1RP66	AAA domain-containing protein OS=Gallus gallus OX=9031 GN=PSMC6 PE=3 SV=1	PSMC6	45.797	1.838333333	0.739	0.744666667	0.814	0.910666667	Cluster3	0.779199867534676
P01994	Hemoglobin subunit alpha-A OS=Gallus gallus OX=9031 GN=HBAA PE=1 SV=2	HBAA	15.429	1.508	0.745333333	0.937	1.173	0.706666667	Cluster4	0.406444372953008
E1BU93	Myozenin 1 OS=Gallus gallus OX=9031 GN=MYOZ1 PE=4 SV=3	MYOZ1	30.905	3.208	0.434	0.498	0.518	0.519	Cluster1	0.595139267202431
A0A1D5P470	Glutathione S-transferase OS=Gallus gallus OX=9031 GN=LOC107050492 PE=3 SV=2	LOC107050492	25.449	1.961	0.665666667	0.733	0.837666667	0.899	Cluster3	0.884188115560018
A0A3Q2TXZ7	Collagen IV NC1 domain-containing protein OS=Gallus gallus OX=9031 PE=4 SV=1	--	42.909	1.721	0.9205	0.8495	0.84	0.76	Cluster1	0.507965009696615
E1C229	DALR_1 domain-containing protein OS=Gallus gallus OX=9031 GN=RARS2 PE=3 SV=1	RARS2	65.342	1.681	0.767	0.683	0.872	1.045	Cluster3	0.546552949963836
Q5ZKL6	Membrane-bound O-acyltransferase domain-containing protein 2 OS=Gallus gallus OX=9031 GN=mboat2 PE=2 SV=1	mboat2	59.552	2.538	0.923	0.55	0.666	0.477	Cluster1	0.321195941168844
A0A1D5PVG1	Spectrin alpha chain, non-erythrocytic 1 OS=Gallus gallus OX=9031 GN=SPTAN1 PE=4 SV=2	SPTAN1	285.04	2.178666667	0.629	0.720333333	0.833666667	0.756666667	Cluster3	0.410758327224519
A0A1D5NTT1	5-demethoxyubiquinone hydroxylase, mitochondrial OS=Gallus gallus OX=9031 GN=COQ7 PE=3 SV=2	COQ7	24.78	1.569	0.82	0.879	0.792	1.028	Cluster3	0.546811685513032
E1C5U6	Villin like OS=Gallus gallus OX=9031 GN=VILL PE=4 SV=4	VILL	97.229	1.231333333	1.335333333	0.861333333	0.929333333	0.656666667	Cluster6	0.560874025389598
A0A3Q2UDH3	Interleukin-8 OS=Gallus gallus OX=9031 GN=CXCL8 PE=3 SV=1	CXCL8	10.49	0.516	1.033	1.258	1.011	1.204	Cluster2	0.563435619077679
A0A1D5PVA4	ATPase family AAA domain containing 3A OS=Gallus gallus OX=9031 GN=ATAD3B PE=4 SV=1	ATAD3B	67.219	1.8	0.722666667	0.927333333	0.864333333	0.786333333	Cluster4	0.427986571651056
Q5ZMN3	Prohibitin-2 OS=Gallus gallus OX=9031 GN=PHB2 PE=2 SV=1	PHB2	33.336	1.598	0.773	0.861	0.85	0.985666667	Cluster3	0.846248891276407
A0A3Q2TUQ6	CgABP260(predicted) OS=Gallus gallus OX=9031 PE=4 SV=1	--	39.809	1.706333333	0.694333333	0.841666667	1.008	0.852	Cluster3	0.363655334778324
A0A1D5NTM8	Receptor-type tyrosine-protein phosphatase gamma OS=Gallus gallus OX=9031 GN=PTPRG PE=4 SV=2	PTPRG	159.8	1.595	1.035	0.764	0.942	0.758	Cluster6	0.285082855567678
Q90YI1	Ovocalyxin-32 OS=Gallus gallus OX=9031 PE=1 SV=1	--	30.634	1.202666667	1.708666667	0.677333333	0.844666667	0.611666667	Cluster6	0.4238610358836
A0A3Q2UE67	RMT2 domain-containing protein OS=Gallus gallus OX=9031 GN=GAMT PE=4 SV=1	GAMT	93.724	1.555	0.669	1.055	0.654	1.152	Cluster3	0.347839474874729
A0A1D5NVW6	Myosin-1B OS=Gallus gallus OX=9031 GN=MYH1B PE=3 SV=2	MYH1B	223.39	4.168	0.351	0.242	0.258	0.248	Cluster1	0.771584056214247
F1NV02	Apolipoprotein B OS=Gallus gallus OX=9031 GN=APOB PE=4 SV=2	APOB	523.35	2.137666667	0.851333333	0.619333333	0.817333333	0.65	Cluster1	0.404513467880241
F1NIL3	ATP synthase subunit OS=Gallus gallus OX=9031 GN=ATP5L PE=3 SV=3	ATP5L	11.855	1.715333333	0.777333333	0.811	0.82	0.924333333	Cluster3	0.728962355573721
P02112	Hemoglobin subunit beta OS=Gallus gallus OX=9031 GN=HBB PE=1 SV=2	HBB	16.466	1.42	0.75	1.006333333	1.203666667	0.728	Cluster4	0.355623829632834
P02612	Myosin regulatory light chain 2, smooth muscle major isoform OS=Gallus gallus OX=9031 PE=1 SV=2	--	19.845	1.92	0.626666667	0.79	0.922333333	0.815666667	Cluster3	0.454506449180214
F1NED9	Four and a half LIM domains 1 OS=Gallus gallus OX=9031 GN=FHL1 PE=4 SV=3	FHL1	34.108	2.202	0.512	0.819	1.051	0.5285	Cluster4	0.487622043170953
P16053	Neurofilament medium polypeptide OS=Gallus gallus OX=9031 GN=NEFM PE=2 SV=2	NEFM	95.834	2.719	0.936	0.587	0.4865	0.401	Cluster6	0.342262927015896
F1NBW0	Mitochondrial poly(A) polymerase OS=Gallus gallus OX=9031 GN=MTPAP PE=1 SV=2	MTPAP	63.806	1.637	0.749333333	0.818666667	0.955333333	0.905666667	Cluster3	0.577440751772194
P07341	Fructose-bisphosphate aldolase B OS=Gallus gallus OX=9031 GN=ALDOB PE=3 SV=3	ALDOB	39.295	1.550666667	1.087333333	0.738	1.041666667	0.630666667	Cluster6	0.482559266849223
A0A1L1RLT8	KH domain-containing protein OS=Gallus gallus OX=9031 GN=NOVA1 PE=4 SV=2	NOVA1	23.373	2.121	0.701	0.626	0.905	0.78	Cluster3	0.334819362051318
A0A3Q2UBZ4	Mesothelin-like protein(predicted) OS=Gallus gallus OX=9031 GN=MSLNL PE=4 SV=1	MSLNL	78.017	2.101333333	1.137666667	0.675666667	0.640333333	0.459	Cluster6	0.572385054550714
F1NYU0	Myosin regulatory light chain 2A, cardiac muscle isoform(predicted) OS=Gallus gallus OX=9031 GN=MYL2 PE=4 SV=2	MYL2	22.976	3.433	0.554	0.388	0.406	0.434	Cluster1	0.725658090894034
P24032	Myosin regulatory light chain 2, smooth muscle minor isoform OS=Gallus gallus OX=9031 PE=2 SV=2	--	19.911	1.743	0.752333333	0.888333333	0.849333333	0.875666667	Cluster3	0.461050788131072
A0A3Q2TV88	Ig-like domain-containing protein OS=Gallus gallus OX=9031 PE=4 SV=1	--	10.237	0.534	0.853333333	1.190333333	0.682666667	1.775333333	Cluster2	0.670265157923696
A0A1D5PLU6	Zw10 kinetochore protein(predicted) OS=Gallus gallus OX=9031 GN=ZW10 PE=4 SV=1	ZW10	88.564	1.617666667	0.766	0.856	0.867	0.948333333	Cluster3	0.899896163491289
A0A3Q2TYH6	Ig-like domain-containing protein OS=Gallus gallus OX=9031 PE=4 SV=1	--	10.523	0.914	0.813	0.8605	0.6395	1.79	Cluster2	0.304541299786156
A0A1D5P0B5	Kelch like family member 41 OS=Gallus gallus OX=9031 GN=KLHL41 PE=4 SV=1	KLHL41	68.552	3.981	0.346	0.265	0.334	0.32	Cluster1	0.783811703118501
A0A3Q2U7L8	Ig-like domain-containing protein OS=Gallus gallus OX=9031 PE=4 SV=1	--	9.7865	0.394666667	0.734666667	1.039666667	0.739666667	2.125666667	Cluster2	0.788850378944129
A0A1D5P5X3	Adhesion G protein-coupled receptor A2 OS=Gallus gallus OX=9031 GN=ADGRA2 PE=3 SV=2	ADGRA2	148.14	1.884	1.068	0.736	0.878	0.55	Cluster6	0.550877785421981
A0A1D5P5X1	Reticulocalbin 2(predicted) OS=Gallus gallus OX=9031 GN=RCN2 PE=4 SV=2	RCN2	35.711	1.574333333	0.740666667	0.813	0.927333333	1.064666667	Cluster3	0.672069906366278
F1NIB1	Rap1 GTPase-GDP dissociation stimulator 1(predicted) OS=Gallus gallus OX=9031 GN=RAP1GDS1 PE=4 SV=3	RAP1GDS1	66.27	1.540333333	0.748333333	0.85	0.868333333	1.042333333	Cluster3	0.732651666955441
A0A1L1RRT4	Peptidoglycan recognition protein L(predicted) OS=Gallus gallus OX=9031 GN=PGLYRP2 PE=4 SV=1	PGLYRP2	49.978	1.583	1.048	0.9355	0.743	0.763	Cluster6	0.316685405781094
P26009	Integrin alpha-8 OS=Gallus gallus OX=9031 GN=ITGA8 PE=1 SV=1	ITGA8	116.14	2.033	0.812	0.676	0.792	0.807	Cluster1	0.584159724419396
A0A3Q2UAA5	Ig-like domain-containing protein OS=Gallus gallus OX=9031 GN=LOC107051274 PE=4 SV=1	LOC107051274	12.905	0.735333333	0.760666667	0.815666667	1.344333333	1.369333333	Cluster5	0.356210769762696
P02609	Myosin regulatory light chain 2, skeletal muscle isoform OS=Gallus gallus OX=9031 GN=MYLPF PE=1 SV=2	MYLPF	18.839	3.417	0.434	0.455333333	0.412666667	0.421333333	Cluster1	0.877731371766014
A0A3Q2UI54	Laminin subunit alpha 2(predicted) OS=Gallus gallus OX=9031 PE=4 SV=1	--	145.12	3.044	0.463	0.358	0.363	0.428	Cluster1	0.774342313940544
A0A3Q2U766	PCI domain-containing protein(predicted) OS=Gallus gallus OX=9031 GN=PSMD11 PE=4 SV=1	PSMD11	44.839	1.633	0.777666667	0.793333333	0.856333333	0.968666667	Cluster3	0.84842415547766
F1N9Z6	Myomesin 1(predicted) OS=Gallus gallus OX=9031 GN=MYOM1 PE=4 SV=4	MYOM1	177.33	3.729	0.379	0.407	0.384	0.404	Cluster1	0.852839747932794
P01012	Ovalbumin OS=Gallus gallus OX=9031 GN=SERPINB14 PE=1 SV=2	SERPINB14	42.881	4.012	0.255333333	0.193	0.158	0.15	Cluster1	0.699764963746707
A0A1D5PEA7	Ribosomal_L16 domain-containing protein(predicted) OS=Gallus gallus OX=9031 GN=GIF PE=4 SV=3	GIF	32.298	1.739	1.442	0.705	0.605666667	0.53	Cluster6	0.522003782614078
A0A1L1RNV8	MICOS complex subunit OS=Gallus gallus OX=9031 GN=CHCHD3 PE=3 SV=2	CHCHD3	27.447	1.804333333	0.705	0.877	0.885666667	0.806666667	Cluster4	0.391570409846953
A0A1D5P9P3	Alpha-actinin-1 OS=Gallus gallus OX=9031 GN=ACTN1 PE=4 SV=2	ACTN1	105.69	1.9165	0.6395	0.773	0.9375	0.84	Cluster3	0.501194747409064
P10184	Ovoinhibitor OS=Gallus gallus OX=9031 GN=SPINK5 PE=1 SV=3	SPINK5	57.004	2.474333333	0.968333333	0.587	0.521333333	0.473666667	Cluster1	0.32810422679895
P08023	Actin, aortic smooth muscle OS=Gallus gallus OX=9031 GN=ACTA2 PE=3 SV=2	ACTA2	41.994	2.1975	0.531	0.701	1.075	0.696	Cluster4	0.405565962892376
A0A1D5PI00	Nuclear factor 1 OS=Gallus gallus OX=9031 GN=NFIX PE=3 SV=2	NFIX	45.471	1.6065	1.026	0.7165	1.176	0.5695	Cluster6	0.412454208365699
A0A1L1RJB6	Anion exchange protein OS=Gallus gallus OX=9031 GN=SLC4A1 PE=3 SV=2	SLC4A1	100.52	1.236	0.775333333	1.111666667	1.339	0.574	Cluster6	0.268884108359318
A0A3Q3AW40	Unc-45 myosin chaperone A OS=Gallus gallus OX=9031 GN=UNC45A PE=4 SV=1	UNC45A	94.301	1.741	0.751333333	0.780333333	0.848	0.974	Cluster3	0.873308860105906
A0A1D5PP06	Armadillo repeat-containing protein 8-like isoform X1(predicted) OS=Gallus gallus OX=9031 GN=ARMC8 PE=4 SV=1	ARMC8	75.329	1.741	0.7305	0.7805	0.9115	0.887	Cluster3	0.647824390738076
A0A3Q2UAI9	Prune homolog 2 with BCH domain OS=Gallus gallus OX=9031 GN=PRUNE2 PE=4 SV=1	PRUNE2	327.06	1.143	0.983	0.386	0.919	1.604	Cluster3	0.212675984895398
P27042	Lysozyme g OS=Gallus gallus OX=9031 PE=2 SV=1	--	23.238	3.599666667	0.366333333	0.443	0.339	0.320333333	Cluster1	0.665044985932057
F1NGU3	Leucine rich pentatricopeptide repeat containing OS=Gallus gallus OX=9031 GN=LRPPRC PE=4 SV=2	LRPPRC	155.63	1.714666667	0.835333333	0.828333333	0.777666667	0.915333333	Cluster1	0.523053746260346
A0A3Q3A731	Laminin subunit alpha 2(predicted) OS=Gallus gallus OX=9031 PE=4 SV=1	--	65.513	3.467	0.455	0.448	0.421	0.429	Cluster1	0.913616815166777
A0A3Q3AFR2	CgABP260(predicted) OS=Gallus gallus OX=9031 PE=4 SV=1	--	19.924	1.544	0.776	0.865333333	1.055666667	0.791666667	Cluster4	0.540281409278173
E1BV54	Heat shock protein family B (small) member 7 OS=Gallus gallus OX=9031 GN=HSPB7 PE=3 SV=1	HSPB7	16.474	1.526	0.529666667	1.145666667	0.925	0.975	Cluster3	0.309864778148836
A0A3Q2TRZ7	Ig-like domain-containing protein OS=Gallus gallus OX=9031 PE=4 SV=1	--	10.773	0.3575	0.781	0.613	0.666	2.5425	Cluster2	0.608541487096615
F1P5B0	Tubulin alpha chain OS=Gallus gallus OX=9031 GN=TUBAL3 PE=3 SV=2	TUBAL3	51.246	1.669	0.8675	0.8845	0.8215	0.804	Cluster1	0.689229105526252
A0A3Q2UNJ2	Connectin/titin (Fragment)(predicted) OS=Gallus gallus OX=9031 PE=4 SV=1	--	47.784	3.883	0.3	0.409	0.342	0.316	Cluster1	0.603481109962186
F1NGG8	Prolyl 3-hydroxylase 3 OS=Gallus gallus OX=9031 GN=P3H3 PE=4 SV=4	P3H3	81.24	1.641	0.882666667	0.810666667	0.911	0.861333333	Cluster1	0.574686986677216
P18937	NADH-ubiquinone oxidoreductase chain 2 OS=Gallus gallus OX=9031 GN=MT-ND2 PE=3 SV=1	MT-ND2	38.333	1.609	0.816	0.882	0.73	1.049	Cluster3	0.444102358260422
A0A3Q2U8F2	Ig-like domain-containing protein OS=Gallus gallus OX=9031 PE=4 SV=1	--	10.222	0.302333333	0.759666667	1.104666667	1.020666667	1.832333333	Cluster2	0.859084515662291
F1P310	Ubiquinone biosynthesis protein OS=Gallus gallus OX=9031 GN=COQ9 PE=3 SV=3	COQ9	35.149	1.797333333	0.786	0.851666667	0.885333333	0.758	Cluster4	0.647442836532444
A0A1D5PD25	EF-hand domain family member D2 OS=Gallus gallus OX=9031 GN=EFHD2 PE=4 SV=2	EFHD2	24.563	2.1115	0.4965	0.8565	0.888	0.7515	Cluster3	0.371569126664083
Q2Z1W2	Centromere protein U OS=Gallus gallus OX=9031 GN=CENPU PE=1 SV=1	CENPU	39.637	0.56	1.049	0.967	0.968	1.354	Cluster2	0.749679788164054
A0A1D5NYF3	FABP domain-containing protein OS=Gallus gallus OX=9031 GN=FABP4 PE=3 SV=1	FABP4	14.921	1.719	0.643	0.731	1.023	0.975	Cluster3	0.499803487118191
A0A1D5PFL9	Nuclear pore complex protein Nup93 OS=Gallus gallus OX=9031 GN=NUP93 PE=3 SV=1	NUP93	93.598	1.629	0.783	0.836	0.852333333	0.934	Cluster3	0.85638894151271
A0A1D5NWX9	Tight junction protein 1 OS=Gallus gallus OX=9031 GN=TJP1 PE=3 SV=1	TJP1	198.25	1.525	1.064	0.83	0.956	0.72	Cluster6	0.489348001647181
A0A1D5PN47	Histone deacetylase 10 OS=Gallus gallus OX=9031 PE=4 SV=3	--	33.46	0.844	1.168	0.459	0.962	1.583	Cluster2	0.23632718929465
A0A1D5PFP1	Mitochondrial complex I subunit NDUFV3 transcript variant 1(predicted) OS=Gallus gallus OX=9031 GN=NDUFV3 PE=4 SV=1	NDUFV3	10.677	1.519	0.925666667	1.001	0.966666667	0.664	Cluster6	0.379840492641219
A0A1L1RY52	Adenylate cyclase type 5 OS=Gallus gallus OX=9031 GN=ADCY6 PE=3 SV=2	ADCY6	131.81	2.139	0.895	0.878	0.794	0.432	Cluster6	0.482753755261031
P01005	Ovomucoid OS=Gallus gallus OX=9031 PE=1 SV=1	--	22.591	3.614	0.2725	0.2375	0.2835	0.271	Cluster1	0.830142100691313
F1NHI4	Superoxide dismutase 3 OS=Gallus gallus OX=9031 GN=SOD3 PE=4 SV=4	SOD3	34.133	0.493666667	0.892666667	1.178666667	0.803	1.636	Cluster2	0.812528401591194
E1BTE5	Torsin-1B (Fragment)(predicted) OS=Gallus gallus OX=9031 GN=LOC417192 PE=4 SV=2	LOC417192	40.967	0.734	0.861	1.477	1.168	0.819	Cluster5	0.467716650012989
F1P130	10-formyltetrahydrofolate dehydrogenase OS=Gallus gallus OX=9031 GN=ALDH1L2 PE=3 SV=3	ALDH1L2	101.47	2.311	0.738	0.661333333	0.654333333	0.645666667	Cluster1	0.830578932442951
A0A1L1RMC0	Proteasome subunit alpha type OS=Gallus gallus OX=9031 GN=PSMA1 PE=3 SV=1	PSMA1	29.325	1.6	0.753666667	0.844333333	0.904	0.998	Cluster3	0.848576954660441
A0A1D5PZS5	Mucin-5AC (Fragment)(predicted) OS=Gallus gallus OX=9031 PE=4 SV=2	--	373.02	1.444	1.2435	1.023	0.6455	0.812	Cluster6	0.341363373451176
F1NHU0	Cog4 domain-containing protein OS=Gallus gallus OX=9031 GN=COG4 PE=4 SV=1	COG4	87.532	1.687	0.75	0.7995	0.8055	1.0015	Cluster3	0.776611240246272
A0A1D5PNT7	Carbohydrate sulfotransferase OS=Gallus gallus OX=9031 PE=3 SV=2	--	40.55	5.028	0.135	0.071	0.041	0.051	Cluster1	0.579451632274414
P20763	Ig lambda chain C region OS=Gallus gallus OX=9031 PE=4 SV=1	--	11.361	0.530333333	0.746	0.992333333	1.075666667	1.572333333	Cluster2	0.715063076190359
F1NEQ4	A2M_recep domain-containing protein OS=Gallus gallus OX=9031 PE=4 SV=5	--	29.328	1.5935	1.1345	0.9435	0.87	0.528	Cluster6	0.714684509587567
F1NMQ2	Epimerase_2 domain-containing protein OS=Gallus gallus OX=9031 GN=GNE PE=4 SV=2	GNE	82.777	1.341	1.114	0.995	0.775	0.658	Cluster6	0.58241297313752
F1NC65	Protein kinase cAMP-dependent type II regulatory subunit beta OS=Gallus gallus OX=9031 GN=PRKAR2B PE=4 SV=3	PRKAR2B	46.243	1.703	0.832	0.828	0.94	0.742	Cluster4	0.71702127028755
A0A1L1RPD6	Ig-like domain-containing protein OS=Gallus gallus OX=9031 GN=CHIR-IG1-5 PE=4 SV=2	CHIR-IG1-5	22.544	0.8	0.698	1.806	1.003	0.761	Cluster5	0.319096521581007
P02604	Myosin light chain 1, skeletal muscle isoform OS=Gallus gallus OX=9031 PE=1 SV=3	--	20.899	4.1785	0.265	0.206	0.2045	0.192	Cluster1	0.832539856846084
P09540	Myosin light chain, embryonic OS=Gallus gallus OX=9031 PE=2 SV=1	--	20.619	2.856666667	0.551666667	0.585	0.612666667	0.507666667	Cluster1	0.584305063360389
E1BSH9	Hcy-binding domain-containing protein OS=Gallus gallus OX=9031 GN=BHMT2 PE=4 SV=1	BHMT2	45.01	3.672	0.345	0.375	0.3825	0.368	Cluster1	0.800692195662738
A0A1D5PEW1	Ras suppressor protein 1(predicted) OS=Gallus gallus OX=9031 GN=RSU1 PE=4 SV=1	RSU1	31.524	1.581	0.815333333	0.854	1.047	0.773333333	Cluster4	0.604184415048703
A0A1L1RVY9	Chromosome 19 open reading frame 25 OS=Gallus gallus OX=9031 GN=C19orf25 PE=4 SV=2	C19orf25	11.683	1.963	0.731	0.66	0.852	0.912	Cluster3	0.573992378740075
A0A1L1RR88	Ig-like domain-containing protein OS=Gallus gallus OX=9031 PE=4 SV=2	--	31.493	0.566	0.653	1.124	1.54	1.167	Cluster5	0.590309899297625
A0A1D5NW86	Fibrillin 3 OS=Gallus gallus OX=9031 GN=FBN3 PE=4 SV=3	FBN3	324.63	1.590333333	0.988333333	0.859333333	0.82	0.794	Cluster1	0.451719025124094
F1NPG5	Centromere protein T OS=Gallus gallus OX=9031 GN=CENPT PE=1 SV=2	CENPT	70.67	0.56	0.701	1.151	1.27	1.351	Cluster5	0.463462300485816
P02467	Collagen alpha-2(I) chain OS=Gallus gallus OX=9031 GN=COL1A2 PE=1 SV=3	COL1A2	128.99	2.307666667	0.936	0.729666667	0.621666667	0.477666667	Cluster6	0.363643362303543
F1NC51	Ubiquinol-cytochrome c reductase, complex III subunit X(predicted) OS=Gallus gallus OX=9031 GN=UQCR10 PE=1 SV=2	UQCR10	7.1261	1.573666667	0.778666667	0.827333333	0.876333333	1.002333333	Cluster3	0.862828231879608
A0A3Q2UFU8	Ig-like domain-containing protein OS=Gallus gallus OX=9031 PE=4 SV=1	--	9.5923	0.471333333	0.776666667	1.002333333	1.823666667	0.984	Cluster5	0.641947195131785
E1BY93	Joining chain of multimeric IgA and IgM(predicted) OS=Gallus gallus OX=9031 GN=JCHAIN PE=4 SV=1	JCHAIN	17.946	0.386333333	0.944	1.129	0.979666667	1.515333333	Cluster2	0.82048513465734
P02607	Myosin light polypeptide 6 OS=Gallus gallus OX=9031 GN=MYL6 PE=1 SV=3	MYL6	16.987	1.689	0.993	0.879	0.68	0.852	Cluster1	0.408644557821373
A0A3Q2U656	Sorting nexin 4 OS=Gallus gallus OX=9031 GN=SNX4 PE=4 SV=1	SNX4	46.734	1.652	0.8575	0.8875	0.879	0.807	Cluster1	0.517335124500805
A0A1L1RLN6	Myosin light polypeptide 6 OS=Gallus gallus OX=9031 GN=MYL6 PE=4 SV=2	MYL6	16.838	1.516333333	0.726333333	0.861666667	0.917333333	1.064666667	Cluster3	0.638799279114174
A0A1D5PYK9	Transcriptional enhancer factor TEF-5 OS=Gallus gallus OX=9031 GN=TEAD3 PE=4 SV=2	TEAD3	46.249	1.535	1.111	0.773	0.993	0.679	Cluster6	0.511200933291967
F1P5V9	Parvin alpha OS=Gallus gallus OX=9031 GN=PARVA PE=4 SV=4	PARVA	38.396	1.941666667	0.611666667	0.760666667	0.919333333	0.846666667	Cluster3	0.55575818862677
E1BXM5	BPI2 domain-containing protein OS=Gallus gallus OX=9031 GN=BPIFB2 PE=4 SV=3	BPIFB2	47.317	4.292	0.251	0.249	0.259	0.228	Cluster1	0.862118798196046
A0A1D5PI63	Nucleoside diphosphate kinase OS=Gallus gallus OX=9031 GN=NME6 PE=3 SV=2	NME6	21.377	1.528	0.758	0.9515	0.824	0.784666667	Cluster4	0.377042359147601
E1C735	S-adenosylmethionine synthase OS=Gallus gallus OX=9031 GN=MAT1A PE=3 SV=1	MAT1A	43.752	1.9365	0.807	0.698	0.9725	0.6855	Cluster4	0.514637577606527
A0A1D5PNS9	6PF2K domain-containing protein OS=Gallus gallus OX=9031 GN=PFKFB4L PE=4 SV=2	PFKFB4L	59.274	1.615	0.841	0.85	0.755	1.0045	Cluster3	0.444128724020987
A0A1D5P129	Sterile alpha motif domain containing 4B OS=Gallus gallus OX=9031 GN=SAMD4B PE=4 SV=2	SAMD4B	70.582	1.668	1.012	0.877	0.797	0.742	Cluster1	0.348487914319494
P28318	Protein MRP-126 OS=Gallus gallus OX=9031 PE=2 SV=1	--	14.065	4.472333333	0.25	0.230333333	0.105	0.124	Cluster1	0.524902361428168
A0A1D5P6B0	Procollagen C-endopeptidase enhancer OS=Gallus gallus OX=9031 PE=4 SV=2	--	53.477	1.744	0.8235	0.8315	0.839	0.8435	Cluster1	0.844398538544061
Q5F428	Eukaryotic translation initiation factor 3 subunit L OS=Gallus gallus OX=9031 GN=EIF3L PE=2 SV=1	EIF3L	66.682	1.811666667	0.800666667	0.82	0.815666667	0.900666667	Cluster1	0.472762770310564
F1NEF7	Myeloid protein 1(predicted) OS=Gallus gallus OX=9031 GN=LECT2 PE=4 SV=2	LECT2	35.216	3.737	0.323666667	0.418	0.252333333	0.222666667	Cluster1	0.502906893180753
A0A1D5PE14	J domain-containing protein OS=Gallus gallus OX=9031 GN=DNAJC17 PE=4 SV=1	DNAJC17	35.326	1.8195	0.7725	0.7915	0.8295	0.875	Cluster3	0.46905793056236
A0A3Q3B175	Claudin OS=Gallus gallus OX=9031 GN=CLDN7 PE=3 SV=1	CLDN7	42.052	0.566333333	0.948333333	1.221333333	1.321	0.991	Cluster5	0.710228417735785
A0A3Q2UBD4	LIM zinc-binding domain-containing protein OS=Gallus gallus OX=9031 PE=4 SV=1	--	8.5607	2.0885	0.665	0.6305	0.8015	0.9225	Cluster3	0.701099137275902
P02259	Histone H5 OS=Gallus gallus OX=9031 PE=1 SV=2	--	20.733	0.844666667	1.003666667	1.105666667	1.573333333	0.523666667	Cluster5	0.255345803085585
Q5ZLQ6	14-3-3 protein beta/alpha OS=Gallus gallus OX=9031 GN=YWHAB PE=2 SV=1	YWHAB	27.907	1.636333333	0.750666667	0.876	0.858333333	0.971	Cluster3	0.820255827092171
A0A1D5PJW1	Dimethylaniline monooxygenase [N-oxide-forming] OS=Gallus gallus OX=9031 GN=FMO3 PE=3 SV=1	FMO3	60.291	2.112666667	0.645333333	0.911333333	0.772666667	0.616666667	Cluster4	0.491906386056406
F1NNK5	Apolipoprotein B mRNA editing enzyme catalytic subunit 2 OS=Gallus gallus OX=9031 GN=APOBEC2 PE=4 SV=2	APOBEC2	25.955	3.975	0.296	0.326	0.355	0.254	Cluster1	0.527706593271665
E1C3C6	V-type proton ATPase subunit G OS=Gallus gallus OX=9031 GN=ATP6V1G1 PE=3 SV=1	ATP6V1G1	13.552	1.684333333	0.652333333	0.916333333	1.042333333	0.792666667	Cluster4	0.407180138380529
A0A1L1RN23	IF rod domain-containing protein OS=Gallus gallus OX=9031 GN=LOC100857659 PE=3 SV=2	LOC100857659	31.607	0.652666667	0.722666667	1.041333333	1.476333333	1.164	Cluster5	0.559101241882987
F1NRI3	WD repeat-containing protein 1 OS=Gallus gallus OX=9031 GN=WDR1 PE=4 SV=2	WDR1	66.584	1.087	1.37	1.375	0.344	0.865	Cluster6	0.232947884969491
F1NXG9	PAT1 homolog 2 OS=Gallus gallus OX=9031 GN=PATL2 PE=4 SV=3	PATL2	88.003	0.616	0.727	1.616	1.033	1.053	Cluster5	0.46289360623575
A0A3Q2UL56	ZnF_CDGSH domain-containing protein(predicted) OS=Gallus gallus OX=9031 GN=CISD3 PE=4 SV=1	CISD3	11.65	1.796	0.8725	0.67	0.906	0.7985	Cluster1	0.379560563010154
F1P360	Cytoskeleton associated protein 4 OS=Gallus gallus OX=9031 GN=CKAP4 PE=4 SV=5	CKAP4	62.443	2.098	0.696333333	0.786	0.858666667	0.651	Cluster4	0.762239306059731
A0A1D5PPP2	Pseudouridine 5'-phosphatase OS=Gallus gallus OX=9031 GN=PUDP PE=4 SV=1	PUDP	26.18	1.206	0.592	1.3	0.854	1.086	Cluster3	0.234454917212624
A0A1D5NUW2	Vitellogenin-1 OS=Gallus gallus OX=9031 GN=VTG1 PE=4 SV=1	VTG1	210.68	3.528	0.426	0.401	0.434	0.438	Cluster1	0.868693610431304
A0A1D5NXL7	PCI domain-containing protein OS=Gallus gallus OX=9031 GN=PSMD3 PE=4 SV=1	PSMD3	59.352	1.599666667	0.792333333	0.858	0.911333333	0.935333333	Cluster3	0.817945012306847
F1NPM6	NADH dehydrogenase [ubiquinone] 1 alpha subcomplex subunit 10, mitochondrial OS=Gallus gallus OX=9031 GN=NDUFA10 PE=3 SV=1	NDUFA10	41.449	1.577333333	0.777333333	0.838666667	0.858333333	0.979333333	Cluster3	0.897898880158761
Q5ZLA5	Eukaryotic translation initiation factor 3 subunit E OS=Gallus gallus OX=9031 GN=EIF3E PE=2 SV=1	EIF3E	52.135	1.660666667	0.823666667	0.825	0.836	0.954	Cluster3	0.617982999551921
Q5ZJ64	Eukaryotic translation initiation factor 3 subunit M OS=Gallus gallus OX=9031 GN=EIF3M PE=2 SV=1	EIF3M	42.591	1.879	0.716333333	0.798333333	0.762666667	0.914	Cluster3	0.730435269514645
Q789A6	Nonmuscle myosin heavy chain OS=Gallus gallus OX=9031 GN=MYH10 PE=2 SV=1	MYH10	229.04	1.607666667	0.846333333	0.887	0.924	0.803333333	Cluster4	0.694885850666152
Q90W83	Aldo-keto reductase OS=Gallus gallus OX=9031 GN=akr PE=2 SV=1	akr	36.472	1.681	0.728	0.975	0.858666667	0.793333333	Cluster4	0.394059113136251
R4GI86	Calcium binding protein 39 OS=Gallus gallus OX=9031 GN=CAB39 PE=4 SV=1	CAB39	39.899	1.662333333	0.774666667	0.745666667	0.852666667	0.995333333	Cluster3	0.69566832213785
E1BXI0	Gamma-butyrobetaine hydroxylase 1 OS=Gallus gallus OX=9031 GN=BBOX1 PE=4 SV=2	BBOX1	49.425	0.645333333	0.431333333	0.747333333	2.790333333	0.525333333	Cluster5	0.318439640524586
Q6VN51	Protein phospatase 3 regulatory subunit B alpha isoform type 1 OS=Gallus gallus OX=9031 GN=PPP3R1 PE=2 SV=1	PPP3R1	19.3	1.826	0.786	0.7575	0.823	0.8815	Cluster3	0.434914562539328
P17153	Annexin A5 OS=Gallus gallus OX=9031 GN=ANXA5 PE=1 SV=2	ANXA5	36.198	1.856666667	0.666	0.734	0.973333333	0.835333333	Cluster3	0.432351667554172
A0A1D5P0R4	Mitochondrial fission process 1 OS=Gallus gallus OX=9031 GN=MTFP1 PE=4 SV=2	MTFP1	17.302	1.608666667	0.830333333	0.900333333	0.672	1.053	Cluster3	0.365647376151509
F1NIB5	TIMP metallopeptidase inhibitor 4 OS=Gallus gallus OX=9031 GN=TIMP4 PE=4 SV=2	TIMP4	24.02	1.312	1.169	0.832	1.172	0.599	Cluster6	0.496089082862779
E1C6T3	Zinc finger FYVE domain-containing protein OS=Gallus gallus OX=9031 GN=ZFYVE9 PE=4 SV=2	ZFYVE9	154.8	0.567	1.028	1.241	0.995	1.191	Cluster2	0.58373972144607
A0A1D5PQ92	IF rod domain-containing protein OS=Gallus gallus OX=9031 GN=LOC112529929 PE=3 SV=2	LOC112529929	58.642	2.039333333	0.774333333	0.844333333	0.878	0.530333333	Cluster4	0.501397759063335
R4GH26	Peptidylprolyl isomerase OS=Gallus gallus OX=9031 GN=FKBP10 PE=4 SV=1	FKBP10	62.353	1.637	0.895666667	0.791666667	0.952666667	0.801666667	Cluster4	0.43853304656177
F1NLC7	Thioredoxin domain-containing protein OS=Gallus gallus OX=9031 GN=TXNDC12 PE=4 SV=2	TXNDC12	18.562	1.9075	0.742	0.7635	0.8405	0.863	Cluster3	0.563693694585401
A0A1L1RYS1	Ig-like domain-containing protein OS=Gallus gallus OX=9031 GN=PDCD1 PE=4 SV=2	PDCD1	33.794	0.504	0.955	1.058	1.055	1.441	Cluster2	0.824199219497011
A0A1D5NY11	Collagen alpha-1(III) chain OS=Gallus gallus OX=9031 GN=COL3A1 PE=4 SV=2	COL3A1	137.19	1.925	0.849333333	0.880666667	0.782666667	0.672333333	Cluster1	0.393513980264987
A0A1D5PVL8	UPF0488 protein C8orf33 homolog, transcript variant X1 (Fragment)(predicted) OS=Gallus gallus OX=9031 PE=4 SV=1	--	34.594	0.738333333	0.856333333	1.197666667	1.585666667	0.675333333	Cluster5	0.41138240531133
P11009	Creatine kinase S-type, mitochondrial OS=Gallus gallus OX=9031 GN=CKMT2 PE=1 SV=2	CKMT2	47.083	3.293	0.505	0.592	0.438	0.385	Cluster1	0.531792708902692
R4GF89	14_3_3 domain-containing protein OS=Gallus gallus OX=9031 GN=SFN PE=3 SV=1	SFN	27.728	1.529	0.693	0.795666667	1.018666667	1.066	Cluster3	0.498905920013791
R4GKM8	Caveolae associated protein 4 OS=Gallus gallus OX=9031 GN=MURC PE=4 SV=1	MURC	40.664	3.514	0.446	0.403	0.422	0.437	Cluster1	0.903338412825437
E1BV75	Dehydrogenase/reductase 7 OS=Gallus gallus OX=9031 GN=DHRS7 PE=3 SV=1	DHRS7	37.72	1.826666667	0.706666667	0.792333333	0.741666667	0.883666667	Cluster3	0.652684478045747
E1BXD7	EPSTI1(predicted) OS=Gallus gallus OX=9031 PE=4 SV=3	--	16.331	0.7595	0.8915	1.693	0.8275	0.871	Cluster5	0.314705870825551
E1BYG4	Cystathionine beta-synthase OS=Gallus gallus OX=9031 GN=CBSL PE=3 SV=4	CBSL	62.751	3.077	0.51	0.518	0.552	0.538	Cluster1	0.807089374289717
F1NDP8	IF rod domain-containing protein OS=Gallus gallus OX=9031 GN=KRT40 PE=3 SV=3	KRT40	60.773	1.453333333	1.472666667	0.849666667	0.722	0.552333333	Cluster6	0.572400543378567
A0A1D5NZY9	Myosin heavy chain(predicted) OS=Gallus gallus OX=9031 GN=MYH7B PE=3 SV=2	MYH7B	224.26	4.2795	0.3585	0.151	0.178	0.173	Cluster1	0.549586018673249
Q5ZK43	Trimeric intracellular cation channel type A OS=Gallus gallus OX=9031 GN=TMEM38A PE=1 SV=1	TMEM38A	33.247	1.72	0.8945	0.867	0.9225	0.688	Cluster4	0.51030288325208
P00698	Lysozyme C OS=Gallus gallus OX=9031 GN=LYZ PE=1 SV=1	LYZ	16.238	2.054	1.328	0.613666667	0.523	0.494333333	Cluster6	0.46008228447469
A0A1D5PN46	Fructose-bisphosphatase 2 OS=Gallus gallus OX=9031 GN=FBP2 PE=3 SV=2	FBP2	37.102	1.772	0.752	0.821	0.831	0.929	Cluster3	0.85623825028751
A0A1D5PC23	Transaldolase OS=Gallus gallus OX=9031 GN=TALDO1 PE=3 SV=1	TALDO1	37.582	1.642333333	0.788333333	0.844	0.832666667	0.923666667	Cluster3	0.700701570500383
A0A1D5PE41	NADH:ubiquinone oxidoreductase core subunit S8 OS=Gallus gallus OX=9031 GN=NDUFS8 PE=3 SV=1	NDUFS8	23.824	1.627666667	0.731333333	0.884	0.864666667	1.026666667	Cluster3	0.73194629882274
Q8QFQ8	Interleukin-18 OS=Gallus gallus OX=9031 GN=IL18 PE=2 SV=1	IL18	22.787	0.552333333	0.862333333	1.290333333	1.175	1.106666667	Cluster5	0.617222106299116
F1NZ68	NIPSNAP domain-containing protein OS=Gallus gallus OX=9031 GN=NIPSNAP2 PE=4 SV=2	NIPSNAP2	38.173	1.902666667	0.716666667	0.751666667	0.819333333	0.893	Cluster3	0.832805183446035
F1NW85	Asparaginase OS=Gallus gallus OX=9031 GN=ASPG PE=4 SV=2	ASPG	65.275	1.730666667	0.834333333	0.916666667	0.858333333	0.817333333	Cluster1	0.533194652897695
F1NTM7	Aspartate aminotransferase OS=Gallus gallus OX=9031 GN=GOT1 PE=4 SV=2	GOT1	45.908	0.751	0.231	1.631	2.238	0.213	Cluster5	0.235065457186586
A0A3Q2U8P2	Periplakin OS=Gallus gallus OX=9031 GN=PPL PE=4 SV=1	PPL	189.08	1.757	0.9745	0.7925	0.9015	0.632	Cluster6	0.366108897659073
A0A3Q2U1A2	Ig-like domain-containing protein OS=Gallus gallus OX=9031 PE=4 SV=1	--	9.7514	0.343	0.895666667	0.943333333	0.899666667	1.933	Cluster2	0.847597984375997
A0A1D5PEB4	Ubiquitin carboxyl-terminal hydrolase OS=Gallus gallus OX=9031 GN=USP43 PE=3 SV=3	USP43	106.6	0.573666667	1.106	1.099333333	1.222	1.034333333	Cluster5	0.57503231265803
R4GLB3	Proteasome subunit beta OS=Gallus gallus OX=9031 GN=PSMB2 PE=3 SV=1	PSMB2	22.708	1.582666667	0.791333333	0.826666667	0.922666667	0.992333333	Cluster3	0.840896261393891
A0A1L1RIW5	IF rod domain-containing protein OS=Gallus gallus OX=9031 GN=KRT8 PE=3 SV=2	KRT8	60.513	1.617	1.104666667	0.794666667	0.804666667	0.668666667	Cluster6	0.514490469230965
E1BR38	Argininosuccinate synthase OS=Gallus gallus OX=9031 GN=ASS1 PE=3 SV=4	ASS1	46.912	0.868666667	0.658	2.463	0.806	0.166666667	Cluster6	0.283086443307598
F1NGM2	ABC1 domain-containing protein OS=Gallus gallus OX=9031 GN=COQ8A PE=4 SV=2	COQ8A	72.489	1.889	0.86	0.724	0.726	0.907	Cluster1	0.489099734307723
A0A1L1RSS3	Cell division cycle associated 7(predicted) OS=Gallus gallus OX=9031 GN=CDCA7 PE=4 SV=2	CDCA7	28.89	0.634	1.399	0.9575	0.985	1.044	Cluster2	0.358031060141793
A0A1D5P3Q2	Transmembrane protein 38B OS=Gallus gallus OX=9031 GN=TMEM38B PE=4 SV=1	TMEM38B	29.145	1.705	0.7675	0.911	1.0755	0.6365	Cluster4	0.489652814355611
A0A3Q2TYZ3	Ig-like domain-containing protein OS=Gallus gallus OX=9031 PE=4 SV=1	--	10.312	0.693	0.511	1.328	0.332	2.136	Cluster2	0.321090945930445
A0A3Q2TXL9	Stress induced phosphoprotein 1 OS=Gallus gallus OX=9031 GN=STIP1 PE=4 SV=1	STIP1	62.058	1.792	0.689333333	0.809333333	0.830333333	0.932333333	Cluster3	0.891565314843804
A0A3Q2TTR8	Latent-transforming growth factor beta-binding protein 2(predicted) OS=Gallus gallus OX=9031 PE=4 SV=1	--	92.575	1.789	0.832	0.772	0.968	0.893	Cluster3	0.339033130304216
A0A1D5NUR5	Syntrophin alpha 1 OS=Gallus gallus OX=9031 GN=SNTA1 PE=4 SV=1	SNTA1	51.678	1.594	0.748666667	0.937666667	1.022	0.779333333	Cluster4	0.534957531564782
F1NV98	SAM domain-containing protein(predicted) OS=Gallus gallus OX=9031 GN=SAMD9L PE=4 SV=2	SAMD9L	182.24	0.623	0.576	2.506	0.58	0.56	Cluster5	0.263698358509562
E1C6C9	NADH:ubiquinone oxidoreductase subunit B10 OS=Gallus gallus OX=9031 GN=NDUFB10 PE=4 SV=1	NDUFB10	20.497	1.995	0.691333333	0.76	0.866333333	0.764666667	Cluster4	0.393830201731862
A0A1D5PCL3	Myosin binding protein C, slow type OS=Gallus gallus OX=9031 GN=MYBPC1 PE=4 SV=2	MYBPC1	128.49	3.872	0.357	0.277	0.2835	0.304	Cluster1	0.854515180987537
A0A3Q2UHZ2	Nebulin(predicted) OS=Gallus gallus OX=9031 PE=4 SV=1	--	48.519	4.275	0.302	0.235	0.221	0.24	Cluster1	0.848173761732545
A0A1D5P532	Ig-like domain-containing protein OS=Gallus gallus OX=9031 GN=CD1C PE=4 SV=1	CD1C	41.316	0.553	0.8785	1.0665	1.2335	1.2965	Cluster2	0.492312560659479
A0A3Q3AZ85	TGc domain-containing protein OS=Gallus gallus OX=9031 GN=F13A1 PE=4 SV=1	F13A1	83.75	1.614	1.155	0.5715	0.822	0.805	Cluster1	0.268220236825503
A0A3S5ZPM6	Threonine synthase like 1 OS=Gallus gallus OX=9031 GN=THNSL1 PE=3 SV=1	THNSL1	81.855	1.033	0.311	1.531	1.674	0.565	Cluster5	0.219985729523219
A0A3Q2UEZ9	G protein subunit alpha o1(predicted) OS=Gallus gallus OX=9031 GN=GNAO1 PE=4 SV=1	GNAO1	40.173	1.8105	0.656	0.8745	0.893	0.8255	Cluster3	0.408277924340703
A0A1D5PYU1	Collagen alpha-1(I) chain OS=Gallus gallus OX=9031 GN=COL1A1 PE=4 SV=2	COL1A1	137.78	2.314	0.822	0.748	0.644333333	0.467666667	Cluster4	0.31561400864689
A0A1D5PBL2	IF rod domain-containing protein OS=Gallus gallus OX=9031 PE=3 SV=1	--	13.687	0.547333333	0.485333333	1.162333333	1.423	1.309333333	Cluster5	0.463950350488077
F1NES5	BRICHOS domain-containing protein OS=Gallus gallus OX=9031 GN=TNMD PE=4 SV=1	TNMD	36.644	4.522	0.201	0.231	0.251	0.092	Cluster4	0.606080131286471
E1C1P9	Mitochondrial ribosomal protein S27 OS=Gallus gallus OX=9031 GN=MRPS27 PE=4 SV=3	MRPS27	46.74	1.956666667	0.762666667	0.698666667	0.778	0.872666667	Cluster3	0.440239806603641
A0A3Q2U434	Titin (Fragment)(predicted) OS=Gallus gallus OX=9031 PE=4 SV=1	--	54.059	4.511	0.198	0.2	0.206	0.177	Cluster1	0.849238335190433
P01875	Ig mu chain C region OS=Gallus gallus OX=9031 PE=2 SV=2	--	48.173	0.403	0.947	1.190666667	0.945333333	1.502	Cluster2	0.820829655453725
F1P0I2	Protein O-glucosyltransferase 3 OS=Gallus gallus OX=9031 GN=KDELC2 PE=4 SV=4	KDELC2	47.865	0.91	0.7195	0.579	1.9515	0.941	Cluster5	0.241189758246207
P00565	Creatine kinase M-type OS=Gallus gallus OX=9031 GN=CKM PE=2 SV=1	CKM	43.328	3.431333333	0.609	0.374666667	0.371333333	0.329666667	Cluster1	0.528161654996552
A0A1D5PK62	Coatomer subunit zeta OS=Gallus gallus OX=9031 GN=COPZ1 PE=3 SV=1	COPZ1	33.762	1.782	0.745666667	0.772333333	0.830333333	0.930666667	Cluster3	0.867363802270425
A0A1D5P810	ATP synthase subunit O, mitochondrial(predicted) OS=Gallus gallus OX=9031 GN=ATP5O PE=3 SV=2	ATP5O	26.639	1.841333333	0.750666667	0.771666667	0.817666667	0.899	Cluster3	0.722996064196528
A0A3Q2TZ57	Ig-like domain-containing protein OS=Gallus gallus OX=9031 PE=4 SV=1	--	9.8785	0.5615	0.551	0.711	2.885	0.3855	Cluster5	0.318966886013585
A0A3Q3B0X4	EXPERA domain-containing protein OS=Gallus gallus OX=9031 GN=LOC100857622 PE=4 SV=1	LOC100857622	24.018	1.567	0.935	0.749666667	0.927	0.883333333	Cluster1	0.394449881649428
E1BUU9	ALG5 dolichyl-phosphate beta-glucosyltransferase OS=Gallus gallus OX=9031 GN=ALG5 PE=4 SV=2	ALG5	37.259	1.622	0.8475	0.8175	0.8455	0.9395	Cluster3	0.46072220349764
R4GHM9	NADH:ubiquinone oxidoreductase complex assembly factor 2(predicted) OS=Gallus gallus OX=9031 GN=NDUFAF2 PE=4 SV=1	NDUFAF2	19.845	1.622666667	0.903333333	0.956666667	0.863333333	0.721333333	Cluster4	0.398564976601072
A0A1L1RKY9	Caldesmon OS=Gallus gallus OX=9031 GN=CALD1 PE=4 SV=2	CALD1	60.154	1.4935	0.9225	0.916	1.13	0.6145	Cluster6	0.381148541898565
A0A3Q2U474	Ig-like domain-containing protein OS=Gallus gallus OX=9031 PE=4 SV=1	--	10.324	0.543666667	0.991333333	1.155	1.249333333	1.134	Cluster5	0.606452686508363
F1NAC1	BZIP domain-containing protein OS=Gallus gallus OX=9031 GN=XBP1 PE=4 SV=3	XBP1	41.288	1.717	0.834	0.78	1.0625	0.711	Cluster4	0.525607443587449
F1NHA9	PDZ and LIM domain protein 3 OS=Gallus gallus OX=9031 GN=PDLIM3 PE=4 SV=2	PDLIM3	39.565	2.682	0.637	0.532	0.602	0.71	Cluster1	0.572077148811129
A0A1D5PJG9	ATP synthase subunit alpha OS=Gallus gallus OX=9031 GN=ATP5A1W PE=3 SV=2	ATP5A1W	59.256	0.825	0.426666667	1.21	1.613666667	0.992	Cluster5	0.330278827841752
R4GI10	Peptide-methionine (R)-S-oxide reductase OS=Gallus gallus OX=9031 GN=MSRB3 PE=3 SV=1	MSRB3	20.187	1.594666667	0.751666667	0.991333333	0.863333333	0.881666667	Cluster3	0.348966356100116
A0A1D5P525	Fast myosin heavy chain isoform 3(predicted) OS=Gallus gallus OX=9031 GN=MYH1C PE=3 SV=1	MYH1C	223.24	3.8305	0.2625	0.248	0.298	0.297	Cluster1	0.74294985313291
A0A3Q2UG28	Connectin/titin (Fragment)(predicted) OS=Gallus gallus OX=9031 PE=4 SV=1	--	32.753	2.876	0.493	0.526	0.583	0.584	Cluster1	0.560177733159966
A0A3Q2UA27	Hook microtubule tethering protein 3 OS=Gallus gallus OX=9031 GN=HOOK3 PE=4 SV=1	HOOK3	63.395	2.164	0.613	0.817	0.723	0.782	Cluster3	0.449625507932716
Q9YGW6	Ezrin OS=Gallus gallus OX=9031 GN=EZR PE=2 SV=1	EZR	69.366	1.590333333	0.835333333	0.812333333	0.925	0.878	Cluster1	0.398589192634684
Q71RI7	Guanine nucleotide-binding protein G11 alpha-subunit OS=Gallus gallus OX=9031 GN=GNA11 PE=2 SV=1	GNA11	42.058	1.966	0.647	0.743666667	0.871666667	0.838	Cluster3	0.645527283006124
F1NER9	Fatty acid translocase(predicted) OS=Gallus gallus OX=9031 GN=CD36 PE=3 SV=3	CD36	52.637	1.875	0.9735	0.796	0.711	0.725	Cluster1	0.455153760607549
A0ZXL5	MHC class I alpha chain 1 OS=Gallus gallus OX=9031 GN=BF1 PE=3 SV=1	BF1	39.712	0.763666667	0.904	0.588	1.971666667	0.719666667	Cluster5	0.274855045705005
Q5ZKY5	Gamma-tubulin complex component OS=Gallus gallus OX=9031 GN=TUBGCP2 PE=2 SV=1	TUBGCP2	102.78	1.551	0.8025	0.84	0.8215	1.0585	Cluster3	0.637307082763448
A5HUL4	MHC class II beta chain 2 OS=Gallus gallus OX=9031 GN=BLB2 PE=4 SV=1	BLB2	29.088	0.575	0.964	1.339666667	1.430333333	0.665	Cluster5	0.506860751383034
E1C7M7	Catenin alpha 1 OS=Gallus gallus OX=9031 GN=CTNNA1 PE=4 SV=4	CTNNA1	100.04	1.701	0.791666667	0.783666667	0.948	0.850666667	Cluster4	0.343577160964618
Q5ZK22	Sorting nexin OS=Gallus gallus OX=9031 GN=SNX32 PE=2 SV=1	SNX32	46.609	1.579	0.796666667	0.827333333	0.875	0.938666667	Cluster3	0.871535192669147
E1C7H6	SERPIN domain-containing protein OS=Gallus gallus OX=9031 GN=SERPINF1 PE=3 SV=2	SERPINF1	46.505	1.998666667	0.617333333	0.781	0.841	0.841666667	Cluster3	0.672200973358985
A4UNW1	Myosin light chain 2 OS=Gallus gallus OX=9031 GN=Myl2 PE=2 SV=1	Myl2	18.789	4.598	0.244	0.165	0.203	0.198	Cluster1	0.803611475183278
Q5ZK87	t-SNARE coiled-coil homology domain-containing protein OS=Gallus gallus OX=9031 GN=STX16 PE=2 SV=1	STX16	37.281	2.036	0.705	0.91	0.575	0.892	Cluster1	0.353651306921094
F1P3R3	Microtubule associated protein 1A OS=Gallus gallus OX=9031 GN=MAP1A PE=4 SV=4	MAP1A	333.51	1.514	1.086333333	0.825333333	0.837	0.713666667	Cluster6	0.506644105238366
Q5ZMT4	GOLD domain-containing protein OS=Gallus gallus OX=9031 GN=TMED5 PE=2 SV=1	TMED5	25.674	1.6235	0.8595	0.868	0.7865	0.9335	Cluster1	0.499688763598602
P85000	Trypsin inhibitor ClTI-1 OS=Gallus gallus OX=9031 PE=1 SV=1	--	6.0328	4.023666667	0.300666667	0.342333333	0.235333333	0.234	Cluster1	0.678217758650602
X2J6L4	Allograft inflammatory factor 1 like OS=Gallus gallus OX=9031 GN=C9ORF58 PE=2 SV=1	C9ORF58	16.291	1.950333333	0.749	0.749	0.911333333	0.719	Cluster4	0.631457362427423
Q5F3B5	G protein subunit alpha q(predicted) OS=Gallus gallus OX=9031 GN=GNAQ PE=2 SV=1	GNAQ	42.234	2.0215	0.75	0.693	0.723	0.9015	Cluster3	0.486705866167437
A6NAB8	Delta-6 fatty acid desaturase OS=Gallus gallus OX=9031 GN=FADS2 PE=2 SV=2	FADS2	51.99	2.355	0.799	0.414	0.905	0.672	Cluster1	0.297035728956414
A5HUK1	Tripartite motif protein 39 OS=Gallus gallus OX=9031 GN=TRIM39.2 PE=4 SV=1	TRIM39.2	52.64	0.616333333	0.942666667	1.107	1.081666667	1.273	Cluster2	0.744633829613314
F1P5V6	Myosin light chain 3(predicted) OS=Gallus gallus OX=9031 GN=MYL3 PE=4 SV=1	MYL3	21.911	4.041	0.232	0.195	0.277	0.254	Cluster1	0.653055481670702
O73816	High mobility group protein I-C OS=Gallus gallus OX=9031 GN=HMGI-C PE=2 SV=1	HMGI-C	11.846	2.009666667	0.878333333	0.763666667	0.828333333	0.590333333	Cluster4	0.409380299482981
E1BVT0	RAS like proto-oncogene B OS=Gallus gallus OX=9031 GN=RALB PE=4 SV=3	RALB	23.348	1.5405	0.7335	0.804	0.9805	0.99	Cluster3	0.59884615917237
Q90864	Beta-H globin OS=Gallus gallus OX=9031 GN=HBE1 PE=3 SV=1	HBE1	16.365	1.812333333	0.88	1.039666667	0.896333333	0.465	Cluster6	0.450497844010355
F1N9H4	Elongation factor 1-alpha OS=Gallus gallus OX=9031 GN=EEF1A2 PE=3 SV=4	EEF1A2	50.498	3.62	0.451	0.401	0.419	0.341	Cluster1	0.724682776579452
Q5ZLB8	Ras-related protein Rab-22A(predicted) OS=Gallus gallus OX=9031 GN=RAB22A PE=2 SV=1	RAB22A	21.846	1.442	0.759	0.793	0.863	1.177	Cluster3	0.494090928648198
Q90847	G protein alpha subunit OS=Gallus gallus OX=9031 GN=Galphai3 PE=4 SV=1	Galphai3	40.517	1.878666667	0.672333333	0.704333333	0.716666667	0.993	Cluster3	0.703385013629028
Q95601	MHC class I alpha chain 2 OS=Gallus gallus OX=9031 GN=BFIV21 PE=1 SV=1	BFIV21	38.959	1.0375	0.611	1.299	1.297	0.5995	Cluster4	0.205396297711212
Q5ZM44	Calcineurin B homologous protein 1 OS=Gallus gallus OX=9031 GN=CHP1 PE=1 SV=3	CHP1	22.447	1.910333333	0.684333333	0.811666667	0.816666667	0.814666667	Cluster3	0.469741441499656
P42324	Hippocalcin-like protein 1 OS=Gallus gallus OX=9031 GN=HPCAL1 PE=1 SV=2	HPCAL1	22.269	1.636666667	0.837666667	0.874333333	0.884666667	0.89	Cluster1	0.609226073635085
Q9DF58	Integrin-linked kinase OS=Gallus gallus OX=9031 GN=ILK PE=2 SV=1	ILK	51.518	1.589	0.714333333	0.870333333	0.980666667	0.908333333	Cluster3	0.485306798931627
Q5ZMJ6	Solute carrier family 25 member 4(predicted) OS=Gallus gallus OX=9031 GN=SLC25A4 PE=2 SV=1	SLC25A4	32.968	2.078333333	0.655	0.735	0.72	0.927333333	Cluster3	0.81129180650208
F1P4R3	Four and a half LIM domains 2 OS=Gallus gallus OX=9031 GN=FHL2 PE=4 SV=2	FHL2	32.43	1.725	0.723333333	0.946333333	0.994	0.792333333	Cluster4	0.50907585786141
A0A3Q3AQD4	Angiomotin like 2 OS=Gallus gallus OX=9031 GN=AMOTL2 PE=4 SV=1	AMOTL2	77.925	1.145	1.018	1.175	1.164	0.58	Cluster6	0.371459270807824
Q49B65	EF hand-containing protein 1 OS=Gallus gallus OX=9031 GN=EFHD1 PE=2 SV=1	EFHD1	26.926	1.692	0.73	0.832666667	0.821666667	0.981333333	Cluster3	0.836727171816761
P12275	Arylamine N-acetyltransferase, liver isozyme OS=Gallus gallus OX=9031 PE=1 SV=1	--	32.914	1.552	0.786	0.922	0.769	1.012	Cluster3	0.491912732095856
P08288	Histone H1.11R OS=Gallus gallus OX=9031 PE=3 SV=2	--	21.803	0.756333333	1.167	1.225	0.634666667	1.092	Cluster2	0.322613297611701
A0M8T8	Caveolin OS=Gallus gallus OX=9031 GN=CAV1 PE=3 SV=1	CAV1	20.468	1.6155	0.8165	0.8365	0.8455	0.953	Cluster3	0.712398410292968
A0A1D5PL92	Ig-like domain-containing protein(predicted) OS=Gallus gallus OX=9031 GN=TIMD4 PE=4 SV=2	TIMD4	59.999	0.401	1.147333333	1.148666667	1.054	1.256666667	Cluster2	0.540347075757406
F1P4F3	Lymphocyte antigen 86 OS=Gallus gallus OX=9031 GN=LY86 PE=4 SV=1	LY86	18.015	3.579666667	0.354	0.480333333	0.341333333	0.321	Cluster1	0.566902453849983
Q5F4C5	Ras-related protein Rab-35(predicted) OS=Gallus gallus OX=9031 GN=RAB35 PE=2 SV=1	RAB35	23.125	1.623333333	0.757	0.851333333	0.827666667	1.011	Cluster3	0.77155783574315
P20785	Collagen alpha-1(VI) chain OS=Gallus gallus OX=9031 GN=COL6A1 PE=2 SV=1	COL6A1	107.98	1.738	0.794	0.870666667	0.881666667	0.782666667	Cluster4	0.552817704043403
A0A1D5PWR3	Putative 2-ketogluconate reductase(predicted) OS=Gallus gallus OX=9031 GN=LOC420807 PE=3 SV=1	LOC420807	36.382	2.0745	0.8965	0.6835	0.6795	0.7575	Cluster1	0.573559314808363
P15988	Collagen alpha-2(VI) chain OS=Gallus gallus OX=9031 GN=COL6A2 PE=2 SV=1	COL6A2	109.18	1.76	0.780333333	0.874333333	0.887333333	0.778	Cluster4	0.589727178025523
A0A1D5P8S6	Cysteine-rich and transmembrane domain-containing protein 1(predicted) OS=Gallus gallus OX=9031 PE=4 SV=1	--	11.886	1.468	1	1.062	0.901	0.662	Cluster6	0.514595422366908
E1BR08	Core histone macro-H2A OS=Gallus gallus OX=9031 GN=H2AFY2 PE=4 SV=3	H2AFY2	40.244	1.763	0.865	0.81	0.787	0.877	Cluster1	0.714817010162489
Q5XKY5	Aminoimidazole-4-carboxamide ribonucleotidetransformylase/IMP cyclohydrolase OS=Gallus gallus OX=9031 GN=PURH PE=2 SV=1	PURH	64.402	0.943	0.494	1.1035	1.1265	1.367	Cluster5	0.249703636828227
E1BU03	Sulfatase domain-containing protein OS=Gallus gallus OX=9031 GN=ARSG PE=4 SV=3	ARSG	57.25	1.226	0.699	0.74	1.426	0.995	Cluster3	0.230988756983782
P46158	Gallinacin-2 OS=Gallus gallus OX=9031 GN=GAL2 PE=1 SV=2	GAL2	7.1415	3.408333333	0.408333333	0.542	0.350666667	0.396666667	Cluster1	0.586667143833483
Q5ZII8	Tetraspanin OS=Gallus gallus OX=9031 GN=CD151 PE=2 SV=1	CD151	28.636	1.844	0.8145	0.734	0.785	0.9065	Cluster1	0.444934247852954
E1C9H5	Aminoadipate aminotransferase OS=Gallus gallus OX=9031 GN=AADAT PE=4 SV=1	AADAT	47.634	1.419	0.595	0.81	0.931	1.295	Cluster3	0.380887587378023
E1BZM2	PHD finger protein 11 OS=Gallus gallus OX=9031 PE=4 SV=4	--	32.69	0.769	0.875	2.003	0.707	0.704	Cluster5	0.256092420321647
P02001	Hemoglobin subunit alpha-D OS=Gallus gallus OX=9031 GN=HBAD PE=1 SV=1	HBAD	15.695	1.459333333	0.752333333	0.945	1.189333333	0.725333333	Cluster4	0.387653036201105
F1NW65	Serum amyloid A protein OS=Gallus gallus OX=9031 GN=HPS5 PE=3 SV=2	HPS5	14.192	2.893333333	0.546	0.570333333	0.665333333	0.433333333	Cluster4	0.692806881776195
Q6B344	Annexin OS=Gallus gallus OX=9031 GN=ANXA6 PE=2 SV=1	ANXA6	75.226	1.792333333	0.671666667	0.752	0.898	0.950333333	Cluster3	0.759364033174827
Q646T7	Peptidylprolyl isomerase OS=Gallus gallus OX=9031 GN=FKBP51 PE=2 SV=1	FKBP51	50.427	1.526333333	1.021666667	1.001333333	0.814666667	0.713333333	Cluster6	0.442682787195417
P14448	Fibrinogen alpha chain OS=Gallus gallus OX=9031 GN=FGA PE=1 SV=4	FGA	82.438	1.338	0.949333333	0.896333333	1.286666667	0.591333333	Cluster6	0.366595043850556
A0A3Q2UDA5	Ig-like domain-containing protein OS=Gallus gallus OX=9031 PE=4 SV=1	--	10.458	0.202	0.384	0.9495	1.1455	2.3095	Cluster2	0.627919443320678
P46157	Gallinacin-1 alpha OS=Gallus gallus OX=9031 PE=1 SV=2	--	7.2858	3.867	0.3905	0.3385	0.29	0.2815	Cluster1	0.769695914363398
A0A1D5PNI8	Membrane palmitoylated protein 7 OS=Gallus gallus OX=9031 GN=MPP7 PE=3 SV=2	MPP7	65.685	1.676	0.834	0.999	0.771	0.759	Cluster1	0.373107493238536
Q02020	Fibrinogen beta chain (Fragment) OS=Gallus gallus OX=9031 GN=FGB PE=1 SV=1	FGB	52.678	1.332666667	0.941333333	0.916	1.248	0.624666667	Cluster6	0.36164316158629
Q90WR6	Sulfotransferase OS=Gallus gallus OX=9031 GN=SULT1C PE=2 SV=1	SULT1C	36.25	3.89	0.432	0.298	0.266	0.358	Cluster1	0.695731035730026
A1IMF0	Ubiquitin carboxyl-terminal hydrolase OS=Gallus gallus OX=9031 GN=UCH-L1 PE=2 SV=1	UCH-L1	25.11	2.218333333	0.799333333	0.679	0.693333333	0.68	Cluster1	0.748161156685401
Q5ZKR9	ADP ribosylation factor 4 OS=Gallus gallus OX=9031 GN=ARF4 PE=2 SV=1	ARF4	20.528	1.858666667	0.745333333	0.775333333	0.789333333	0.850666667	Cluster1	0.435178646455492
F1N9G6	Glutathione S-transferase kappa OS=Gallus gallus OX=9031 GN=GSTK1 PE=3 SV=4	GSTK1	25.353	1.638	0.759333333	0.806333333	0.926333333	0.937333333	Cluster3	0.75820979840695
Q5ZLJ8	Transmembrane protein 59(predicted) OS=Gallus gallus OX=9031 GN=TMEM59 PE=2 SV=1	TMEM59	36.17	0.555666667	1.261333333	0.994333333	1.267666667	0.960333333	Cluster5	0.491220448952321
P24798	Sodium/potassium-transporting ATPase subunit alpha-3 OS=Gallus gallus OX=9031 GN=ATP1A3 PE=2 SV=1	ATP1A3	111.28	2.182	0.748	0.695	0.868	0.646	Cluster4	0.594799624799619
Q71SG3	Collapsin response mediator protein-1B OS=Gallus gallus OX=9031 GN=CRMP1B PE=2 SV=1	CRMP1B	62.462	2.4065	0.689	0.6685	0.813	0.552	Cluster4	0.680283511343722
E1C5J4	Zinc finger protein 462 OS=Gallus gallus OX=9031 PE=4 SV=2	--	277.96	1.562	0.753	0.706	1.096	0.989	Cluster3	0.386012337914928
P15979	Class I histocompatibility antigen, F10 alpha chain OS=Gallus gallus OX=9031 PE=1 SV=1	--	38.246	0.582	1.105	0.948333333	1.002333333	1.366	Cluster2	0.683427985726879
F1NLA7	Zinc finger CCCH domain-containing protein 11A(predicted) OS=Gallus gallus OX=9031 GN=ZC3H11B PE=4 SV=1	ZC3H11B	79.031	0.7765	1.036	1.3755	0.501	1.198666667	Cluster2	0.291594338449477
E1BQU2	Phosphoacetylglucosamine mutase OS=Gallus gallus OX=9031 GN=PGM3 PE=3 SV=4	PGM3	59.899	1.681333333	0.857666667	0.832666667	0.912	0.797333333	Cluster4	0.490569952092427
P21760	Extracellular fatty acid-binding protein OS=Gallus gallus OX=9031 GN=EXFABP PE=1 SV=2	EXFABP	20.201	2.104	0.928	0.961	0.5605	0.5175	Cluster6	0.341733797077637
Q5F3R8	Ras-related protein Rab-11B(predicted) OS=Gallus gallus OX=9031 GN=RAB11B PE=2 SV=1	RAB11B	24.521	1.7405	0.6925	0.753	0.864	0.9365	Cluster3	0.849090759518543
A0A1D5PN07	Rho GTPase activating protein 1 OS=Gallus gallus OX=9031 GN=ARHGAP1 PE=4 SV=1	ARHGAP1	50.4	1.811	0.725666667	0.734666667	0.849	0.96	Cluster3	0.812181504745345
A5HUL2	MHC class II beta chain 1 OS=Gallus gallus OX=9031 GN=BLB1 PE=4 SV=1	BLB1	29.246	0.395	0.2925	1.2825	2.782	0.3815	Cluster5	0.41336439308256
Q5ZKJ2	14_3_3 domain-containing protein OS=Gallus gallus OX=9031 GN=YWHAH PE=2 SV=1	YWHAH	28.342	1.725666667	0.751333333	0.806	0.807333333	0.932	Cluster3	0.824955686512839
F1NM87	Amine oxidase OS=Gallus gallus OX=9031 GN=IL4I1 PE=3 SV=3	IL4I1	59.241	0.489666667	0.797666667	1.534333333	1.36	0.864	Cluster5	0.643481664846268
Q5ZM66	40S ribosomal protein S26 OS=Gallus gallus OX=9031 GN=RPS26 PE=2 SV=1	RPS26	13.031	1.21	1.083666667	1.093	1.102333333	0.565666667	Cluster6	0.456846666487371
Q08393	Glutathione S-transferase OS=Gallus gallus OX=9031 PE=2 SV=2	--	25.413	1.692	0.709666667	0.879666667	0.826	0.948	Cluster3	0.710749985779394
P07322	Beta-enolase OS=Gallus gallus OX=9031 GN=ENO3 PE=1 SV=3	ENO3	47.196	1.932666667	0.670333333	0.739333333	0.841	0.898333333	Cluster3	0.882174898633119
A0A1D5PNG4	WASH complex subunit 5 OS=Gallus gallus OX=9031 GN=KIAA0196 PE=4 SV=2	KIAA0196	131.14	2.03	0.5855	0.9695	0.7315	0.784	Cluster3	0.349666813126831
A0A3Q2U488	Ig-like domain-containing protein OS=Gallus gallus OX=9031 GN=LOC101748581 PE=4 SV=1	LOC101748581	78.112	0.526	0.851	1.023333333	1.362666667	1.237666667	Cluster5	0.566080634996185
A0A1D5PN41	Glutathione S-transferase zeta 1(predicted) OS=Gallus gallus OX=9031 GN=GSTZ1 PE=3 SV=2	GSTZ1	23.977	1.744	0.721666667	0.752333333	0.934	0.924333333	Cluster3	0.65437104989165
R4GF71	Thymosin beta OS=Gallus gallus OX=9031 GN=TMSB4X PE=3 SV=3	TMSB4X	5.0526	1.195333333	1.212	0.873	1.168333333	0.618666667	Cluster6	0.470886290124768
A0A1D5NWV2	PTB domain-containing protein OS=Gallus gallus OX=9031 PE=4 SV=3	--	16.634	1.312	1.14	0.842	1.175	0.59	Cluster6	0.493114167791342
A0A1D5PVT7	TGc domain-containing protein OS=Gallus gallus OX=9031 GN=TGM3 PE=4 SV=2	TGM3	70.672	3.450333333	0.426666667	0.510333333	0.347666667	0.379333333	Cluster1	0.645024195613893
A0A1D5P9J0	LAM_G_DOMAIN domain-containing protein OS=Gallus gallus OX=9031 GN=COL15A1 PE=4 SV=1	COL15A1	118.74	1.8845	0.802	0.8565	0.9235	0.6615	Cluster4	0.68047708439049
A0A3Q3AKX3	Ig-like domain-containing protein OS=Gallus gallus OX=9031 PE=4 SV=1	--	10.508	0.404333333	0.983666667	1.085666667	0.931	1.619666667	Cluster2	0.849743835850432
Q5ZJJ5	AKT-interacting protein OS=Gallus gallus OX=9031 GN=AKTIP PE=2 SV=1	AKTIP	33.304	0.839	0.621	1.152	1.168	1.29	Cluster5	0.336387814291161
E1C3Y3	Tetraspanin OS=Gallus gallus OX=9031 GN=TSPAN8 PE=3 SV=2	TSPAN8	26.925	1.448666667	0.937333333	0.92	1.147	0.626	Cluster6	0.389725882017558
A0A3Q3AYX3	Purkinje cell protein 4 OS=Gallus gallus OX=9031 PE=4 SV=1	--	6.1427	2.113	0.684	0.697	0.798	0.837	Cluster3	0.642554712873532
P21566	Cofilin-2 OS=Gallus gallus OX=9031 GN=CFL2 PE=1 SV=2	CFL2	18.661	1.715666667	0.655666667	0.813	0.971666667	0.933666667	Cluster3	0.560624045638239
A0A3Q2UGN3	Microfibril associated protein 2 OS=Gallus gallus OX=9031 PE=4 SV=1	--	16.987	1.798	0.907333333	0.735	0.927666667	0.758666667	Cluster4	0.376086606648469
P32018	Collagen alpha-1(XIV) chain OS=Gallus gallus OX=9031 GN=COL14A1 PE=1 SV=2	COL14A1	202.67	2.673666667	0.563	0.608333333	0.677333333	0.585666667	Cluster1	0.523679263781914
Q90734	Alpha-actinin-4 OS=Gallus gallus OX=9031 GN=ACTN4 PE=1 SV=1	ACTN4	104.21	1.702666667	0.819666667	0.837333333	0.872	0.893666667	Cluster1	0.502709776445717
E1BT75	Exocyst complex component 7 OS=Gallus gallus OX=9031 GN=EXOC7 PE=3 SV=3	EXOC7	75.225	1.614	0.809	0.771	0.997	0.858	Cluster4	0.367597573045441
H9L074	Tropomyosin 3(predicted) OS=Gallus gallus OX=9031 GN=TPM3 PE=3 SV=3	TPM3	38.236	3.687	0.419	0.37	0.378	0.38	Cluster1	0.914180302734758
P51890	Lumican OS=Gallus gallus OX=9031 GN=LUM PE=1 SV=1	LUM	38.642	1.595333333	0.823	0.880666667	0.998666667	0.796333333	Cluster4	0.721427792440532
A0A1L1S0S2	Matrilin 2 OS=Gallus gallus OX=9031 GN=MATN2 PE=4 SV=2	MATN2	146.4	2.486	0.777	0.66	0.715	0.637	Cluster1	0.686809753959846
A0A3Q3ACR8	Tetratricopeptide repeat domain 37 OS=Gallus gallus OX=9031 GN=TTC37 PE=4 SV=1	TTC37	171.65	1.759333333	0.818	0.796	0.821	0.913	Cluster1	0.447335047518035
P02588	Troponin C, skeletal muscle OS=Gallus gallus OX=9031 GN=TNNC2 PE=1 SV=3	TNNC2	18.375	3.8295	0.223	0.367	0.2115	0.194	Cluster1	0.483988914822999
A0A1D5P6W1	Collagen type V alpha 2 chain OS=Gallus gallus OX=9031 GN=COL5A2 PE=4 SV=2	COL5A2	141.72	3.599	0.404	0.407	0.385	0.447	Cluster1	0.828496887365973
A0A1D5NWS3	Putative C-mannosyltransferase DPY19L1(predicted) OS=Gallus gallus OX=9031 GN=DPY19L1 PE=4 SV=1	DPY19L1	86.493	1.608	0.845333333	0.841	0.916333333	0.861666667	Cluster1	0.509385005030144
A0A1D5P8Q3	Papilin, proteoglycan like sulfated glycoprotein OS=Gallus gallus OX=9031 GN=PAPLN PE=4 SV=2	PAPLN	95.042	1.480666667	1.015333333	0.926333333	0.922	0.654	Cluster6	0.625605210705252
A0A3Q2TZH3	Deleted in malignant brain tumors 1 protein, transcript variant X2(predicted) OS=Gallus gallus OX=9031 GN=DMBT1 PE=4 SV=1	DMBT1	53.073	0.766666667	1.173666667	1.446333333	0.713666667	0.944	Cluster2	0.273614027335026
A0A140T8F5	Ig-like domain-containing protein OS=Gallus gallus OX=9031 GN=PIGR PE=4 SV=1	PIGR	70.57	0.720333333	1.635333333	0.718	1.268	0.774	Cluster5	0.260082405438303
F1NQ65	Solute carrier family 2 member 10 OS=Gallus gallus OX=9031 GN=SLC2A10 PE=3 SV=3	SLC2A10	64.048	1.75	0.863	0.706	1.054	0.738	Cluster4	0.419948620584302
A0A3Q2U825	Ribosomal protein S28(predicted) OS=Gallus gallus OX=9031 GN=RPS28 PE=3 SV=1	RPS28	7.8409	1.489333333	0.766666667	0.918666667	0.714666667	1.193666667	Cluster3	0.398034183732641
E1C1Q2	Microtubule associated protein 1B OS=Gallus gallus OX=9031 GN=MAP1B PE=4 SV=4	MAP1B	269	1.719	0.764666667	0.834666667	1.042666667	0.737666667	Cluster4	0.612840501159526
A0A3Q2U9M3	Ig-like domain-containing protein OS=Gallus gallus OX=9031 PE=4 SV=1	--	9.7115	0.480666667	0.767666667	0.937666667	1.002	1.866	Cluster2	0.761685643455236
A0A3Q2U998	Signal peptide, CUB domain and EGF like domain containing 3 OS=Gallus gallus OX=9031 GN=SCUBE3 PE=4 SV=1	SCUBE3	38.051	0.874	1.022	0.563	1.36	1.224	Cluster5	0.229931675958928
A0A1D5P909	PDZ domain-containing protein OS=Gallus gallus OX=9031 GN=LDB3 PE=4 SV=2	LDB3	31.17	3.9575	0.308	0.297	0.249	0.303	Cluster1	0.853072517696997
E1BRR5	Calpain 13 OS=Gallus gallus OX=9031 GN=CAPN13 PE=3 SV=3	CAPN13	76.547	1.445	1.09	0.54	1.235	0.778	Cluster6	0.254582118141796
A0A1L1RTX2	C-type lectin domain-containing protein OS=Gallus gallus OX=9031 GN=CLC2DL5 PE=4 SV=2	CLC2DL5	26.585	0.896	1.175	0.6905	1.557	0.746	Cluster5	0.222810263760412
A0A1D5PB77	Bile acid-CoA:amino acid N-acyltransferase OS=Gallus gallus OX=9031 GN=BAAT PE=4 SV=2	BAAT	44.307	1.516333333	1.132666667	0.866333333	0.811666667	0.648	Cluster6	0.661355197964427
P84407	Alpha-fetoprotein OS=Gallus gallus OX=9031 GN=AFP PE=1 SV=1	AFP	70.68	3.651	0.318333333	0.272666667	0.318333333	0.271	Cluster1	0.815825853770757
A0A3Q2U1E1	Paralemmin-1 OS=Gallus gallus OX=9031 GN=PALM PE=4 SV=1	PALM	37.057	2.137	0.731	0.71	0.825	0.731	Cluster1	0.52235126267788
A0A1D5P3N9	HECT domain-containing protein OS=Gallus gallus OX=9031 GN=LOC422513 PE=4 SV=1	LOC422513	116.65	0.7705	0.921	2.248	0.772	0.375	Cluster6	0.242657016979573
A0A1D5P4S8	6-phosphofructokinase OS=Gallus gallus OX=9031 GN=PFKP PE=3 SV=2	PFKP	91.57	0.618	1.112	1.343	0.836	1.114	Cluster2	0.466114271565391
A0A3Q2U1B0	Periostin(predicted) OS=Gallus gallus OX=9031 GN=POSTN PE=4 SV=1	POSTN	94.204	0.321	0.914	1.2835	0.9455	1.58	Cluster2	0.783696070993045
A0A3Q3AEI2	CCHC-type domain-containing protein OS=Gallus gallus OX=9031 GN=LOC107053122 PE=4 SV=1	LOC107053122	65.817	0.825	1.077	0.649	0.944	1.526	Cluster2	0.316555314862914
A0A3Q3AC33	Alpha-1,4 glucan phosphorylase OS=Gallus gallus OX=9031 GN=LOC107049660 PE=3 SV=1	LOC107049660	18.682	3.15	0.482	0.504	0.56	0.505	Cluster1	0.690812886867406
A0A1D5PAQ0	Ig-like domain-containing protein OS=Gallus gallus OX=9031 PE=4 SV=2	--	10.386	0.5005	0.798	1.159	0.942	1.6195	Cluster2	0.850395913978715
A0A3Q2U5E5	BICD cargo adaptor 2 OS=Gallus gallus OX=9031 GN=BICD2 PE=4 SV=1	BICD2	93.705	1.944	0.746	0.763	0.951	0.724	Cluster4	0.656217712888007
F1NT21	Deoxyribose-phosphate aldolase(predicted) OS=Gallus gallus OX=9031 GN=DERA PE=4 SV=1	DERA	34.794	1.583	0.758	0.885	0.759333333	1.078333333	Cluster3	0.525314428686319
E1C312	Calpain 6 OS=Gallus gallus OX=9031 GN=CAPN6 PE=3 SV=1	CAPN6	73.724	0.505	0.777666667	1.407	0.932333333	1.484666667	Cluster2	0.680392643318234
F1N8X8	Tight junction protein 3 OS=Gallus gallus OX=9031 GN=TJP3 PE=3 SV=3	TJP3	115.06	1.491	1.137333333	0.956333333	0.817	0.673666667	Cluster6	0.640548866233947
A0A1D5PUB7	1-acylglycerol-3-phosphate O-acyltransferase 3 OS=Gallus gallus OX=9031 GN=AGPAT3 PE=4 SV=1	AGPAT3	43.582	2.138	0.901	0.659	0.654	0.772	Cluster1	0.535566607723254
A0A3Q2UBV6	Periostin(predicted) OS=Gallus gallus OX=9031 GN=POSTN PE=4 SV=1	POSTN	89.666	1.005	0.905	0.622	1.21	1.306	Cluster2	0.186354441728017
A0A1L1RXW8	Troponin T, fast skeletal muscle isoforms OS=Gallus gallus OX=9031 GN=TNNT3 PE=4 SV=2	TNNT3	26.141	4.514	0.266	0.166	0.162	0.233	Cluster1	0.706613725705192
R4GLI2	GMP reductase OS=Gallus gallus OX=9031 GN=GMPR PE=3 SV=2	GMPR	37.269	0.535333333	0.988	1.049	1.119	1.303333333	Cluster2	0.660705289717368
E1BVU8	Disheveled-associated activator of morphogenesis 1(predicted) OS=Gallus gallus OX=9031 GN=LOC419333 PE=4 SV=4	LOC419333	81.461	0.591	0.966	1.091	1.135666667	1.239	Cluster2	0.587320431688368
E1C6G9	NCK associated protein 1 OS=Gallus gallus OX=9031 GN=NCKAP1 PE=4 SV=3	NCKAP1	128.74	2.045	0.694333333	0.775	0.83	0.738666667	Cluster4	0.412625379615324
A0A1L1RT71	Phosphomevalonate kinase OS=Gallus gallus OX=9031 GN=PMVK PE=4 SV=1	PMVK	21.104	1.592	0.84	0.859	0.947	0.811	Cluster4	0.704906467951437
A0A3Q3AI45	TBD domain-containing protein OS=Gallus gallus OX=9031 GN=TANK PE=4 SV=1	TANK	47.968	1.456	0.433	1.45	0.399	1.32	Cluster3	0.245389342051498
Q5F470	Ras-related protein Rab-8A OS=Gallus gallus OX=9031 GN=RAB8A PE=2 SV=1	RAB8A	23.522	1.679	0.684	0.808	0.972	0.9065	Cluster3	0.541292429085619
Q4W5Z4	DNA (cytosine-5)-methyltransferase 3A OS=Gallus gallus OX=9031 GN=DNMT3A PE=2 SV=1	DNMT3A	98.943	1.599666667	0.926333333	0.897666667	0.893666667	0.745333333	Cluster4	0.434023838305574
Q5ZID0	NmrA-like family domain-containing protein 1 OS=Gallus gallus OX=9031 GN=NMRAL1 PE=2 SV=1	NMRAL1	32.689	0.926	0.907	1.186	0.6255	1.333	Cluster2	0.284740112716597
P05094	Alpha-actinin-1 OS=Gallus gallus OX=9031 GN=ACTN1 PE=1 SV=3	ACTN1	103.16	1.584	0.62	0.686	1.03	1.123	Cluster3	0.433960103136683
P63270	Actin, gamma-enteric smooth muscle OS=Gallus gallus OX=9031 GN=ACTG2 PE=1 SV=1	ACTG2	41.876	1.312	0.584	1.034	1.138	0.981	Cluster3	0.272741812383732
Q6QLR3	Gallinacin-6 OS=Gallus gallus OX=9031 GN=GAL6 PE=2 SV=1	GAL6	7.5539	3.752	0.425	0.267	0.299	0.33	Cluster1	0.704588649639151
Q1T769	Protein MIS12 homolog OS=Gallus gallus OX=9031 GN=MIS12 PE=2 SV=1	MIS12	24.69	0.571	0.899	1.099	1.406	1.063	Cluster5	0.705606580289119
P80389	Antimicrobial peptide CHP1 OS=Gallus gallus OX=9031 PE=1 SV=1	--	4.4804	3.706	0.432	0.309	0.282	0.344	Cluster1	0.736355165810464
Q5ZM86	Coiled-coil domain-containing protein 50 OS=Gallus gallus OX=9031 GN=CCDC50 PE=2 SV=1	CCDC50	35.499	0.957	0.187	0.155	1.105	2.668	Cluster3	0.227053958857665
Q5ZLH9	Protein CDV3 homolog OS=Gallus gallus OX=9031 GN=CDV3 PE=2 SV=1	CDV3	21.613	0.9695	0.658	1.2	0.637	1.408	Cluster2	0.247087110775767
P30370	Cellular retinoic acid-binding protein 2 (Fragment) OS=Gallus gallus OX=9031 GN=CRABP2 PE=1 SV=2	CRABP2	4.1279	1.659	0.835	0.886	0.8	0.862	Cluster1	0.670568017554092
E1C3S7	Tudor domain-containing protein 7 OS=Gallus gallus OX=9031 GN=TDRD7 PE=2 SV=1	TDRD7	121.56	1.576	0.857	0.904	0.983	0.71	Cluster4	0.574915275510975
P02789	Ovotransferrin OS=Gallus gallus OX=9031 PE=1 SV=2	--	77.776	1.802666667	0.944666667	0.800333333	0.762333333	0.741333333	Cluster1	0.513124919994639
P02845	Vitellogenin-2 OS=Gallus gallus OX=9031 GN=VTG2 PE=1 SV=1	VTG2	204.81	2.276	0.694	0.649	0.658	0.741	Cluster1	0.741078668239327
F1NBL3	RAB32, member RAS oncogene family(predicted) OS=Gallus gallus OX=9031 GN=RAB32 PE=4 SV=3	RAB32	24.346	1.815	1.083	0.481	1.001	0.6695	Cluster6	0.268922651137748
A0A1D5PTY6	MamL-1 domain-containing protein OS=Gallus gallus OX=9031 PE=4 SV=2	--	77.05	1.309	0.504	1.258	0.573	1.393	Cluster3	0.251345657683333
F1NTK1	Phosphoserine aminotransferase OS=Gallus gallus OX=9031 GN=PSAT1 PE=3 SV=2	PSAT1	40.544	1.695	1.046	0.77	0.684	0.84	Cluster1	0.386301140486675
A0A1L1RLF4	Nuclear pore complex protein Nup85 OS=Gallus gallus OX=9031 GN=NUP85 PE=3 SV=2	NUP85	88.069	1.612	0.838	0.754	0.912	0.93	Cluster3	0.452971749942804
A0A1L1RJC1	UPAR/Ly6 domain-containing protein OS=Gallus gallus OX=9031 GN=LOC101747868 PE=4 SV=1	LOC101747868	13.605	0.3335	0.778	1.0495	0.7435	2.121	Cluster2	0.845387525119313
A0A1D5PIR3	WASH complex subunit 5 OS=Gallus gallus OX=9031 GN=KIAA0196 PE=4 SV=1	KIAA0196	134.05	1.766	0.658	0.761	0.766	1.098	Cluster3	0.635179114098196
A0A1D5P9X2	Tropomyosin beta chain OS=Gallus gallus OX=9031 GN=TPM2 PE=3 SV=2	TPM2	35.635	1.394	0.524	0.9015	1.1695	1.05	Cluster3	0.303295934574567
A0A1D5PQT1	Peptidase S1 domain-containing protein OS=Gallus gallus OX=9031 PE=4 SV=2	--	11.605	0.844	2.251	0.415	0.482	1.006	Cluster6	0.227191865200379
A0A3Q2U5M8	Ig-like domain-containing protein OS=Gallus gallus OX=9031 PE=4 SV=1	--	10.279	1.792	0.3995	0.38	0.382	2.06	Cluster3	0.332131197757292
Q5ZKI4	Coiled-coil domain-containing protein 93 OS=Gallus gallus OX=9031 GN=CCDC93 PE=2 SV=1	CCDC93	71.718	1.808	0.679	0.892	0.847	0.828	Cluster3	0.40365808306761
A0A3Q3AJ38	Mitochondrial calcium uptake 2 OS=Gallus gallus OX=9031 GN=MICU2 PE=4 SV=1	MICU2	47.995	1.914	0.709	0.738	0.826	0.863	Cluster3	0.724861980799617
Q5F3W6	14-3-3 protein gamma OS=Gallus gallus OX=9031 GN=YWHAG PE=1 SV=1	YWHAG	28.23	2.013333333	0.704	0.775333333	0.768333333	0.820666667	Cluster1	0.427400547973757
A0A1D5PBJ1	Cytochrome b reductase 1 OS=Gallus gallus OX=9031 GN=CYBRD1 PE=4 SV=2	CYBRD1	31.979	0.8265	0.851	0.7595	1.032	1.568	Cluster2	0.380339495500306
A0A1D5PYU2	Neural cell adhesion molecule 1 OS=Gallus gallus OX=9031 GN=NCAM1 PE=4 SV=2	NCAM1	78.473	1.594	0.83	0.8335	0.8295	0.9035	Cluster1	0.530557418601776
F1NV96	Periplakin OS=Gallus gallus OX=9031 GN=PPL PE=4 SV=3	PPL	206.09	1.587	1.049	1.023	0.521	0.836	Cluster1	0.27090931580945
P17785	Annexin A2 OS=Gallus gallus OX=9031 GN=ANXA2 PE=1 SV=2	ANXA2	38.64	1.807666667	0.707	0.807666667	0.884666667	0.859	Cluster3	0.601259689024291
A0A1D5P4I1	Cell adhesion molecule L1 like OS=Gallus gallus OX=9031 GN=CHL1 PE=4 SV=1	CHL1	129.69	0.681	0.787	1.389	1.07	1.105	Cluster5	0.484138527936773
F1NZB7	Sodium/potassium-transporting ATPase subunit alpha OS=Gallus gallus OX=9031 GN=ATP12A PE=3 SV=1	ATP12A	114.38	0.383	0.84	1.0325	1.133	1.6325	Cluster2	0.774685611728497
P27463	Retinal dehydrogenase 1 OS=Gallus gallus OX=9031 GN=ALDH1A1 PE=2 SV=1	ALDH1A1	55.809	3.58	0.355	0.496	0.412	0.39	Cluster1	0.549122366025413
F1NSQ4	Mitochondrial Rho GTPase OS=Gallus gallus OX=9031 GN=RHOT1 PE=3 SV=1	RHOT1	70.894	1.4045	0.7515	1.212	0.66	1.0135	Cluster3	0.263944355925005
A0A3Q2U0N4	Ig-like domain-containing protein OS=Gallus gallus OX=9031 PE=4 SV=1	--	10.534	0.53	1.716	0.338	2.041	0.415	Cluster5	0.236059354113683
R4GII9	Beta_elim_lyase domain-containing protein OS=Gallus gallus OX=9031 GN=LOC101747660 PE=4 SV=3	LOC101747660	45.482	1.561	0.8335	0.768	0.8445	1.0285	Cluster3	0.568211511594341
A0A1D5PA89	Myosin motor domain-containing protein(predicted) OS=Gallus gallus OX=9031 GN=MYO3AL PE=3 SV=1	MYO3AL	139.53	0.568	1.262	0.946	0.939	1.306	Cluster2	0.556223803258363
F1NNB8	Transmembrane protein 130 OS=Gallus gallus OX=9031 GN=TMEM130 PE=4 SV=3	TMEM130	47.3	0.44	1.087	1.027	1.483	0.998	Cluster5	0.605765263976277
A0A3Q2UAE7	Ig-like domain-containing protein OS=Gallus gallus OX=9031 PE=4 SV=1	--	10.941	0.3	1.697	0.725	0.964	1.189	Cluster2	0.409838863919835
E1BTH1	Serpin family B member 1 OS=Gallus gallus OX=9031 GN=SERPINB1 PE=3 SV=3	SERPINB1	40.391	1.78	0.735	0.994	0.827	0.754	Cluster4	0.40011215372023
A0A3Q2UAV8	Hdc homolog, cell cycle regulator OS=Gallus gallus OX=9031 PE=4 SV=1	--	51.214	1.379	1.038	0.788	0.552	1.273	Cluster3	0.245705755009543
Q5F3A2	Charged multivesicular body protein 2b OS=Gallus gallus OX=9031 GN=CHMP2B PE=2 SV=1	CHMP2B	24.059	1.68	0.765	0.922	0.876	0.8435	Cluster4	0.339961762263922
A0A3Q2U8E0	Ig-like domain-containing protein OS=Gallus gallus OX=9031 PE=4 SV=1	--	7.1487	0.636	1.292	0.566	0.988	1.547	Cluster2	0.350988407286561
A0A3Q2UPD0	Hexosyltransferase OS=Gallus gallus OX=9031 GN=B3GNT3 PE=3 SV=1	B3GNT3	42.702	0.931	1.549	1.2	0.608	0.719	Cluster6	0.28807105715727
A0A3Q2TZW5	BTB domain-containing protein(predicted) OS=Gallus gallus OX=9031 PE=4 SV=1	--	7.9531	1.0855	1.08	1.2665	1.144	0.5085	Cluster6	0.360042880319342
Q2IAL7	Cathelicidin-2 OS=Gallus gallus OX=9031 GN=CATHL2 PE=2 SV=1	CATHL2	16.974	3.915333333	0.311	0.327666667	0.196333333	0.166333333	Cluster1	0.50050661641436
A0A1L1RMV7	Retinal dehydrogenase 2 OS=Gallus gallus OX=9031 GN=ALDH1A2 PE=3 SV=1	ALDH1A2	54.774	0.687	0.797	1.149	0.995	1.405	Cluster2	0.679743764287784
F1NKH3	Hook microtubule tethering protein 3 OS=Gallus gallus OX=9031 GN=HOOK3 PE=4 SV=4	HOOK3	82.649	1.371	0.78	0.754	1.299	0.859	Cluster4	0.294714916679402
A0A1D5NV60	Vacuolar protein sorting-associated protein 33B(predicted) OS=Gallus gallus OX=9031 GN=VPS33B PE=3 SV=2	VPS33B	67.277	1.616	0.822	0.784	0.825	0.998	Cluster3	0.613050510628876
A0A1D5PKT3	Translocase of outer mitochondrial membrane 20 OS=Gallus gallus OX=9031 GN=TOMM20 PE=3 SV=1	TOMM20	16.418	1.368	0.685	0.785	0.986	1.225	Cluster3	0.395920355648991
E1C5W1	Nuclear receptor coactivator 7 OS=Gallus gallus OX=9031 GN=NCOA7 PE=4 SV=4	NCOA7	102.03	1.2165	0.9775	1.2425	0.452	1.162	Cluster1	0.199386905070027
E1BXF3	Protein tyrosine phosphatase non-receptor type 22 OS=Gallus gallus OX=9031 GN=PTPN22 PE=4 SV=4	PTPN22	85.998	0.159	0.178	0.265	0.394	4.053	Cluster2	0.48552163569303
Q8QG94	Suppressor of fused homolog OS=Gallus gallus OX=9031 GN=SUFU PE=2 SV=1	SUFU	53.748	1.261	0.587	1.169	1.094	0.935	Cluster3	0.238635457558042
A0A3Q2UC43	GULP PTB domain containing engulfment adaptor 1 OS=Gallus gallus OX=9031 GN=GULP1 PE=4 SV=1	GULP1	34.263	1.587	0.618	0.926	1.018	0.903	Cluster3	0.375968501896033
A0A1D5NVZ7	TPR_REGION domain-containing protein OS=Gallus gallus OX=9031 GN=EMC2 PE=4 SV=2	EMC2	34.313	1.605	0.784	0.899	0.839	0.921	Cluster3	0.571470711649291
F1ND03	NAD(P)(+)--arginine ADP-ribosyltransferase OS=Gallus gallus OX=9031 GN=ART1 PE=3 SV=3	ART1	33.68	0.725	0.968	1.766	0.566	0.985	Cluster2	0.273683363593481
A0A3Q2UHW8	Ig-like domain-containing protein OS=Gallus gallus OX=9031 PE=4 SV=1	--	10.517	0.492	0.75	0.987	1.406	1.408	Cluster5	0.468006301758632
O73790	Heterochromatin-associated protein MENT OS=Gallus gallus OX=9031 GN=SERPINB10 PE=1 SV=1	SERPINB10	47.383	3.591666667	0.366	0.384333333	0.337	0.297333333	Cluster1	0.748097784612927
E1C1X1	Transmembrane protein 126A(predicted) OS=Gallus gallus OX=9031 GN=TMEM126A PE=4 SV=3	TMEM126A	23.254	1.524	0.955	0.677	0.8	1.086	Cluster3	0.328768083447951
Q5ZMT0	14-3-3 protein epsilon OS=Gallus gallus OX=9031 GN=YWHAE PE=1 SV=1	YWHAE	29.174	1.823	0.709333333	0.769666667	0.798666667	0.954666667	Cluster3	0.890083892732532
A0A1L1RW10	SEC14 and spectrin domain containing 1 OS=Gallus gallus OX=9031 GN=SESTD1 PE=4 SV=2	SESTD1	79.288	0.335	0.355	0.401	3.758	0.26	Cluster5	0.331355712600574
F1NH08	UDPGT domain-containing protein OS=Gallus gallus OX=9031 GN=UGT8 PE=3 SV=3	UGT8	61.114	1.471	1.211	1.099	0.531	0.708	Cluster6	0.333681929108074
Q07659	Fibroblast growth factor OS=Gallus gallus OX=9031 GN=bFGF PE=2 SV=1	bFGF	16.182	1.582	0.929	0.926	0.838	0.763	Cluster1	0.388935724284963
A0A1D5PCL0	Ryanodine receptor type 3(predicted) OS=Gallus gallus OX=9031 GN=RYR3 PE=4 SV=2	RYR3	552.03	1.057	1.667	0.833	0.775	0.682	Cluster6	0.380701597811908
A0A3Q2UDR8	Microtubule-associated protein OS=Gallus gallus OX=9031 GN=MAPT PE=4 SV=1	MAPT	82.217	0.8255	1.36	1.6735	0.5855	0.5775	Cluster6	0.258198095851642
Q710A0	Secreted phosphoprotein 24 OS=Gallus gallus OX=9031 GN=SPP2 PE=2 SV=1	SPP2	21.648	0.709	0.904	0.7735	1.6365	1.033	Cluster5	0.418457289930723
P57074	Transcription factor SOX-8 OS=Gallus gallus OX=9031 GN=SOX8 PE=2 SV=1	SOX8	50.829	1.559	0.969	0.725	0.936	0.901	Cluster1	0.350798312687817
P02611	Myosin regulatory light chain 2B, cardiac muscle isoform OS=Gallus gallus OX=9031 PE=1 SV=2	--	18.789	3.255	0.443	0.47	0.42	0.44	Cluster1	0.865738784534071
P02606	Myosin light chain 1, cardiac muscle OS=Gallus gallus OX=9031 PE=1 SV=3	--	21.996	3.395	0.427	0.417	0.423	0.491	Cluster1	0.761507046075739
F1NEA7	Diencephalon/mesencephalon homeobox protein 1 OS=Gallus gallus OX=9031 GN=DMBX1 PE=2 SV=2	DMBX1	41	0.633	0.615	1.451	1.142	1.248	Cluster5	0.43773519866868
A0A3Q3AP17	Serum response factor-binding protein 1 (Fragment)(predicted) OS=Gallus gallus OX=9031 PE=4 SV=1	--	47.944	1.72	0.68	0.963	0.594	1.08	Cluster3	0.370963563704597
A0A1D5PZ83	DnaJ heat shock protein family (Hsp40) member C19 OS=Gallus gallus OX=9031 GN=DNAJC19 PE=4 SV=1	DNAJC19	12.243	1.547	0.634	0.865	1.023	0.986	Cluster3	0.44441682697195
A0A1D5P2E8	Fer-1 like family member 6 OS=Gallus gallus OX=9031 GN=FER1L6 PE=4 SV=1	FER1L6	206.58	0.484	0.361	0.568	0.477	3.061	Cluster2	0.399172126026972
A0A3Q2U775	Ig-like domain-containing protein OS=Gallus gallus OX=9031 PE=4 SV=1	--	7.0825	1.741	0.724	0.502	0.697	1.34	Cluster3	0.37246428058224
A0A3Q2U164	Mitochondrial transcription termination factor 4(predicted) OS=Gallus gallus OX=9031 PE=4 SV=1	--	14.972	1.669	0.865	0.923	0.959	0.645	Cluster4	0.453956459419243
E1BZ86	Calcium/calmodulin dependent protein kinase II gamma OS=Gallus gallus OX=9031 GN=CAMK2G PE=4 SV=4	CAMK2G	51.549	1.176	0.627	1.304	1.017	0.938	Cluster4	0.210265039409444
E1BZN6	Receptor expression-enhancing protein OS=Gallus gallus OX=9031 GN=REEP5 PE=3 SV=2	REEP5	20.459	1.731	0.747	0.883	0.892	0.861	Cluster3	0.408188097750171
E1BWJ7	Polyadenylate-binding protein OS=Gallus gallus OX=9031 GN=PABPC1L PE=3 SV=4	PABPC1L	58.173	0.897	1.588	0.8	0.863	0.874	Cluster6	0.261569725961346
Q5ZM30	Regulation of nuclear pre-mRNA domain-containing protein 1A OS=Gallus gallus OX=9031 GN=RPRD1A PE=2 SV=1	RPRD1A	30.836	1.713	0.8165	0.8335	0.897	0.8345	Cluster1	0.506812835201042
A0A1D5PWD6	YAE1 maturation factor of ABCE1 OS=Gallus gallus OX=9031 GN=YAE1D1 PE=4 SV=1	YAE1D1	25.097	1.491	0.654	1.148	0.868	0.908	Cluster3	0.301712985564768
A0A1L1RQ75	Barttin CLCNK-type chloride channel accessory beta subunit(predicted) OS=Gallus gallus OX=9031 GN=BSND PE=4 SV=1	BSND	25.274	1.572	1.121	0.609	1.121	0.621	Cluster6	0.374039062278141
P68246	Troponin I, fast skeletal muscle OS=Gallus gallus OX=9031 GN=TNNI2 PE=1 SV=2	TNNI2	21.234	4.717	0.162	0.155	0.111	0.157	Cluster1	0.800798441376548
A0A3Q2UGV0	MABP domain-containing protein OS=Gallus gallus OX=9031 GN=MVB12B PE=4 SV=1	MVB12B	33.624	0.602	0.872	1.413	0.777	1.393	Cluster2	0.589134952009781
E1C7L4	LysM domain containing 4 OS=Gallus gallus OX=9031 GN=LYSMD4 PE=4 SV=4	LYSMD4	33.341	0.959	1.005	1.255	0.977	0.168	Cluster6	0.383031270735803
P30374	Ribonuclease homolog OS=Gallus gallus OX=9031 PE=2 SV=1	--	15.947	3.597	0.380666667	0.448	0.418	0.337	Cluster1	0.584371932267584
A0A1L1RQX8	Activating transcription factor 1 OS=Gallus gallus OX=9031 GN=ATF1 PE=4 SV=2	ATF1	30.485	0.851	1.71	0.774	0.889	0.797	Cluster6	0.267154866976271
E1BXR9	Microtubule associated monooxygenase, calponin and LIM domain containing 3 OS=Gallus gallus OX=9031 GN=MICAL3 PE=4 SV=4	MICAL3	222.95	0.59	0.862	0.929	1.124	1.536	Cluster2	0.684395160782372
A0A1D5PKV3	M-protein, striated muscle(predicted) OS=Gallus gallus OX=9031 GN=MYOM2 PE=4 SV=2	MYOM2	162.66	2.306	0.603	0.617	0.739	0.772	Cluster3	0.654351316586552
A0A3Q2TTJ4	Peptidase S1 domain-containing protein OS=Gallus gallus OX=9031 GN=PRSS57 PE=3 SV=1	PRSS57	35.415	2.65	0.541	0.701	0.723	0.438	Cluster4	0.690344612496339
A0A3Q2TX17	AIG1-type G domain-containing protein OS=Gallus gallus OX=9031 PE=4 SV=1	--	31.63	1.587	0.836	0.962	0.965	0.712	Cluster4	0.543120382940989
A0A1D5PHX5	ER lumen protein-retaining receptor OS=Gallus gallus OX=9031 GN=KDELR3 PE=3 SV=1	KDELR3	23.764	1.613	0.511	0.941	0.836	1.148	Cluster3	0.405130070416876
R4GK91	Otolin 1 OS=Gallus gallus OX=9031 PE=4 SV=2	--	42.609	1.324	1.267	0.964	0.81	0.679	Cluster6	0.590941157534481
A0A547	Trifunctional purine biosynthetic protein adenosine-3 OS=Gallus gallus OX=9031 GN=GART PE=3 SV=1	GART	106.53	0.796	1.759	1.745	0.371	0.397	Cluster6	0.289309970667346
A0A1L1RTF6	Transmembrane protein 79 OS=Gallus gallus OX=9031 GN=TMEM79 PE=4 SV=2	TMEM79	46.792	0.961	1.007	1.114	1.486	0.528	Cluster6	0.274428178128105
A0A1D5PSJ7	INSC spindle orientation adaptor protein OS=Gallus gallus OX=9031 GN=INSC PE=4 SV=3	INSC	59.619	1.145	0.535	1.179	1.029	1.182	Cluster3	0.221310756645198
E1C032	Olfactomedin like 2B OS=Gallus gallus OX=9031 GN=OLFML2B PE=4 SV=4	OLFML2B	81.3	0.557	0.92	1.358	0.716	1.495	Cluster2	0.625350116816881
A0A1D5PPF3	W-linked ubiquitin associated protein 2(predicted) OS=Gallus gallus OX=9031 GN=UBAP2 PE=4 SV=2	UBAP2	89.774	0.462	1.322	1.152	1.023	1.091	Cluster2	0.418604803062646
A0A3Q2U2T6	Abhydrolase_2 domain-containing protein OS=Gallus gallus OX=9031 GN=LYPLAL1 PE=4 SV=1	LYPLAL1	25.191	0.896	0.536	2.293	0.502	0.897	Cluster5	0.202116108728169
A0A3Q3ALT4	Arf-GAP with dual PH domain-containing protein 1(predicted) OS=Gallus gallus OX=9031 GN=LOC100858460 PE=4 SV=1	LOC100858460	43.704	1.198	1.125	0.698	1.296	0.765	Cluster6	0.298927662118646
A0A1D5PZZ1	Cytochrome P450 2J2(predicted) OS=Gallus gallus OX=9031 GN=CYP2J21 PE=3 SV=2	CYP2J21	56.489	1.377	0.851	1.087	0.642	1.086	Cluster3	0.269441642450852
Q9PWP5	Myosin light chain phosphatase small subunit major isoform OS=Gallus gallus OX=9031 GN=PPP1R12B PE=2 SV=1	PPP1R12B	18.514	1.134	1.037	1.065	1.236	0.606	Cluster6	0.371942918808267
P02640	Villin-1 OS=Gallus gallus OX=9031 GN=VIL1 PE=1 SV=2	VIL1	92.478	2.598	0.87	0.605	0.695	0.521	Cluster1	0.389817433267096
P12003	Vinculin OS=Gallus gallus OX=9031 GN=VCL PE=1 SV=4	VCL	124.56	2.341666667	0.567333333	0.676	0.842	0.715666667	Cluster3	0.396719199232572
F1P5P9	C2 domain-containing protein OS=Gallus gallus OX=9031 GN=RIMS1 PE=4 SV=4	RIMS1	28.663	1.335	0.792	1.351	0.816	0.785	Cluster4	0.243205147081252
A0A3Q2U831	NPR3 like, GATOR1 complex subunit OS=Gallus gallus OX=9031 GN=NPRL3 PE=4 SV=1	NPRL3	63.989	1.102	0.591	1.255	1.251	0.895	Cluster5	0.203048612701852
A0A3Q2UFX5	Ig-like domain-containing protein OS=Gallus gallus OX=9031 PE=4 SV=1	--	10.579	0.292	0.192	0.272	0.238	3.905	Cluster2	0.368407781123862
F1NW60	Sld5 domain-containing protein OS=Gallus gallus OX=9031 GN=GINS1 PE=4 SV=1	GINS1	22.852	1.497	0.792	1.123	0.698	0.944	Cluster1	0.281971275964459
Q9PUF6	Platelet-derived growth factor receptor alpha OS=Gallus gallus OX=9031 GN=PDGFRA PE=2 SV=1	PDGFRA	122.94	1.458	0.623	1	1.108	0.909	Cluster3	0.300354332388466
Q5ZLD7	Vacuolar protein sorting-associated protein 53 homolog OS=Gallus gallus OX=9031 GN=VPS53 PE=2 SV=1	VPS53	93.704	1.636333333	0.756	0.847	0.873333333	0.875333333	Cluster3	0.581787539128107
P84169	26S proteasome non-ATPase regulatory subunit 13 OS=Gallus gallus OX=9031 GN=PSMD13 PE=1 SV=1	PSMD13	42.751	1.782	0.743333333	0.786333333	0.801666667	0.941	Cluster3	0.836108234984341
A0A3Q2U7I2	Tetratricopeptide repeat domain 39B OS=Gallus gallus OX=9031 GN=TTC39B PE=4 SV=1	TTC39B	58.403	1.176	1.082	1.265	0.529	1.003	Cluster6	0.211207365483802
A0A1D5PDG4	GNAS complex locus OS=Gallus gallus OX=9031 GN=GNAS PE=4 SV=2	GNAS	44.382	1.987	0.721666667	0.729666667	0.844666667	0.795333333	Cluster1	0.409804301054125
A0A1D5PYB1	Peptidylprolyl isomerase OS=Gallus gallus OX=9031 GN=FKBP9 PE=4 SV=1	FKBP9	64.371	1.593	0.953333333	0.819666667	0.912666667	0.758333333	Cluster4	0.376017928479498
P17923	Nuclear factor 1 A-type OS=Gallus gallus OX=9031 GN=NFIA PE=1 SV=1	NFIA	57.473	1.886	0.896	0.713	1.058	0.617	Cluster4	0.403431284916986
E1C2F4	ES1 protein-like protein, mitochondrial (Fragment)(predicted) OS=Gallus gallus OX=9031 GN=GATD3AL2 PE=4 SV=1	GATD3AL2	24.231	0.851333333	1.322	0.809	1.369	0.691	Cluster6	0.249468843248965
A0A3Q2TXN1	Zona pellucida sperm-binding protein 3 receptor(predicted) OS=Gallus gallus OX=9031 PE=4 SV=1	--	49.726	0.428666667	0.846333333	1.044333333	1.092666667	1.578	Cluster2	0.810225307927602
A0A1D5PPF6	IQ motif containing GTPase activating protein 2(predicted) OS=Gallus gallus OX=9031 GN=IQGAP2 PE=4 SV=1	IQGAP2	164.19	1.718666667	0.724666667	0.827333333	0.898	0.927666667	Cluster3	0.819813775904951
